# Supplementary material for: Genomic changes in Kaposi Sarcoma-associated Herpesvirus and their clinical correlates
Source: PLoS Pathog. 2022 Nov 28;18(11):e1010524. doi: 10.1371/journal.ppat.1010524 (PMC9731496; doi:10.1371/journal.ppat.1010524)
Supplement: S1 Table — (XLSX) [file ppat.1010524.s004.xlsx]

## Sheet: S1
PRIMERS	SEQUENCE	NOTES
For PCR confirmation of breakpoint junctions and other polymorphisms
K8.1-F1	GCTGTCTTTGTAGGCATTAGAAGA
K8.1-F2	CTATGTTTCCTAGCGGCGAGATT
K8.1-F3	GGAGGCACATAAGGAACAGATTAT
K8.1-R1	ACCGCTAAACCGCCTCCTGGT	no PCR product with other K8.1 primers here
K8.1-R2	ACGAAGAGGAGCCTCGACAACA
K8.1-R3	GTACCACTCTTTATCATGTGAACA
IRcomplexF	ATCCCTAGAACTCCCAAGCTGATT
K5-F	GCGTCACGTCACATATCTCTGT
K6-F	GCGTCATCACTAGTTATGAGAGAA
K6-R	CATATAAGGAACTCGGCGTTACAT
ORF9in-F	GTTATGGATCTTCTGCTACGGTT
ORF9in-R	AATAACACAGTAGTTTCCCACCTT
ORF8in-F	ATTATCGTTATAGCAATCATCCTGA
ORF10in-R	CCAAATGCCGATGGGTTCTGAA
ORF9in-F2	ACGACAGAATCCCCTACGTGTT
ORF10in-R2	TATGTGCTCGGACAGTCACGATT
TR-R	GGCTCCACGTAGCAAGCACTGA	produced PCR products with ORF18-F in 020-C, [1]
K4.1inF1	TGGACAGGGAATTCTCGCAACAA
vIRF2r_F1	CCGTTAAATCAAAGTGGGTCTTCA
vIRF2r_R1	TGTAGGGAGGGATATGCACAGTT
vIRF2r_F2	CGAAATAATACACTTCCACCACTA
vIRF2r_R2	TCATCTGGTCAGTCATCGAGCTT
For ddPCR
vIL6-F	TTGGATGCTATGGGTGATCGA	[1]
vIL6-R	TCAGTATCGTTGATGGCTGGTAG	[1]
vIL6-probe (HEX)	CGTACCGGCATCTGCAAGGGTATTCTAGA	[1]
vBCL2-F	GCCTGTGGATTAAACGAACCTG	[1]
vBCL2-R	GTCTCGCATTAAGCCTGTGATG	[1]
vBCL-2_probe (FAM)	CCTGTACCATCCTTTGCTCAGCCCTATTAAGC	[1]
RTA-F	GACGAACTGAAGGCCCAACTCTA	[1]
RTA-R	ATGCACACATCTTCCACCACTCTA	[1]
RTA-probe (HEX)	CGCATACGAAACAATCTACGATCCCAGTGAC	[1]
LANA-F	CCAGGAAGTCCCACAGTG TTC	[1]
LANA-R	GCCACCGGTAAA GTAGGACTAGAC	[1]
LANA-probe (FAM)	CATCCGGGCTGCCAGCATTTG	[1]
For library amplification
mws13	AATGATACGGCGACCACCGAG	forward primer for library amplification, [1]
mws15	CAAGCAGAAGACGGCATACGAGAT	reverse primer for library amplification, [1]
References
1. Santiago JC, Goldman JD, Zhao H, Pankow AP, Okuku F, Schmitt MW, et al. Intra-host changes in Kaposi sarcoma-associated herpesvirus genomes in Ugandan adults with Kaposi sarcoma. PLoS Pathog. 2021;17. PMID: 33465147
