# Supplementary material for: Genomic changes in Kaposi Sarcoma-associated Herpesvirus and their clinical correlates
Source: PLoS Pathog. 2022 Nov 28;18(11):e1010524. doi: 10.1371/journal.ppat.1010524 (PMC9731496; doi:10.1371/journal.ppat.1010524)
Supplement: S2 Table — (XLSX) [file ppat.1010524.s005.xlsx]

## Sheet: S2
Table S2. Breakpoints identified in KSHV genomes
Count	Strain	GenBank	Breakpoint coordinate	Notes	Number of split reads	Number of paired-end reads	Read Support	SV length	Reference / Read Support found through:	Random breakpoint dataset (GK18 coordinates)
1	BCBL1	MT936340	25816	5' end of duplication	N/A	N/A	N/A	N/A	Yakushko, et al, 2011 [1]	5670
2	BCBL1	MT936340	34943	3' end of duplication	N/A	N/A	N/A	N/A	Yakushko, et al, 2011 [1]	106870
3	BCBL1	MT936340	82922	5' end of defective genome	N/A	N/A	N/A	N/A	Deng, et al, 2004 [3]	71578
4	U003-G	MZ923808	54270	high coverage region 3' end (Fig 3)	N/A	N/A	N/A	N/A	Geneious Prime **	1828
5	U003-C	MT510648	77056	inversion breakpoint	163		163		LUMPY, Santiago, et al, 2021 [2]	131143
6	U004-D	MT510665	3120		713	2808	3521	-134644	LUMPY & Geneious Prime	22956
7	U008-B	MT510656	19289	high coverage region 5' end (Fig 3)	203	386	589	100522	LUMPY, Santiago, et al, 2021 [2]	7134
8	U008-B	MT510656	34359	high coverage region 3' end (Fig 3)	3	641	644	-85370	LUMPY, Santiago, et al, 2021 [2]	5418
9	U008-B	MT510656	119730	integration site of duplicated K5-K6	N/A	N/A	N/A	N/A	Geneious Prime, Santiago, et al, 2021 [2]	114328
10	U020-B	MT510666	46637	high coverage region 3' end (Fig 3)	209	1336	1545	-91032	LUMPY & Geneious Prime	47221
11	U020-B	MT510666	16965	high coverage region 5' end (Fig 3)	163		163	120619	LUMPY & Geneious Prime	114698
12	U020-B	MT510666	33033	high coverage region 3' end (Fig 3)	279		279	-104247	LUMPY, Santiago, et al, 2021 [2]	55652
13	U034-B	MT510659	16695		12	71	83	41549	LUMPY & Geneious Prime	118061
14	U048-E	MZ923811	24458	high coverage region 5' end (Fig 3)	11	397	408		LUMPY & PCR sequencing	81221
15	U048-E	MZ923811	24552		258		258		LUMPY & PCR sequencing	63068
16	U048-E	MZ923811	27842	high coverage region 3' end (Fig 3)	258		258		LUMPY & PCR sequencing	67405
17	U099-D	MZ923813	24107	high coverage region 5' end (Fig 3)	1064	375	1439	111925	LUMPY	51232
18	U099-D	MZ923813	24504		49	0	49	111367	LUMPY	35391
19	U099-D	MZ923813	28697	high coverage region 3' end (Fig 3)	1744	0	1744	-107394	LUMPY	27081
20	U099-D	MZ923813	80814		5	14	19	7718	LUMPY	2453
21	U108-B	MZ923815	24799	high coverage region 5' end (Fig 3)	N/A	N/A	N/A	N/A	Geneious Prime **	135915
22	U108-B	MZ923815	29767	high coverage region 3' end (Fig 3)	544	693	1237	-107523	LUMPY & Geneious Prime	48675
23	U108-B	MZ923815	32596		8	13	21	-10798	LUMPY	57360
24	U108-B	MZ923815	121703		556	546	1102		LUMPY & Geneious Prime	13034
25	U156-D	MZ923824	12706		8	1	9	-100965	LUMPY	104564
26	U156-D	MZ923824	97291		10	1	11		LUMPY	93964
27	U156-D	MZ923824	23060	high coverage region 5' end (Fig 3)	6628	3660	10288	114878	LUMPY & Geneious Prime	54990
28	U156-D	MZ923824	30430	high coverage region 3' end (Fig 3)	21	0	21	-107695	LUMPY & Geneious Prime	71235
29	U210-B	MZ923817	22385	high coverage region 5' end (Fig 3)	2976	1584	4560	115458	LUMPY & Geneious Prime	126605
30	U210-B	MZ923817	34596	high coverage region 3' end (Fig 3)	4795	2708	7503	-103203	LUMPY & Geneious Prime	34326
31	U215-D	MZ923819	25959		8	1	9	71772	LUMPY	72668
Key:
Source- Viral strain genome from which a given breakpoint was mapped
GenBank - Genbank Accession number used for sequence analysis
Coordinate - Breakpoint coordinate in given Genbank Accession number
SV length - Length of structural variation as detected in LUMPY
*Sequence file
** Estimated only from a distinct, sharp drop in read coverage, because split reads were not found
References
1. Yakushko Y, Hackmann C, Günther T, Rückert J, Henke M, Koste L, et al. Kaposi’s sarcoma-associated herpesvirus bacterial artificial chromosome contains a duplication of a long unique-region fragment within the terminal repeat region. J Virol. 2011;85: 4612–7. PMID: 21307197
2. Santiago JC, Goldman JD, Zhao H, Pankow AP, Okuku F, Schmitt MW, et al. Intra-host changes in Kaposi sarcoma-associated herpesvirus genomes in Ugandan adults with Kaposi sarcoma. PLoS Pathog. 2021;17. PMID: 33465147
3. Deng J-H, Zhang Y-J, Wang X-P, Gao S-J. Lytic replication-defective Kaposi’s sarcoma-associated herpesvirus: potential role in infection and malignant transformation. J Virol. 2004;78: 11108–20. PMID: 15452231
