# Supplementary material for: Genomic changes in Kaposi Sarcoma-associated Herpesvirus and their clinical correlates
Source: PLoS Pathog. 2022 Nov 28;18(11):e1010524. doi: 10.1371/journal.ppat.1010524 (PMC9731496; doi:10.1371/journal.ppat.1010524)
Supplement: S3 Table — (XLSX) [file ppat.1010524.s006.xlsx]

## Sheet: S3
Table S3.	PCR screening and sequencing in oral swabs
Sample ID	K8.1	miR-K10
U003-oral1	intact	wt consensus
U003-oral2	intact	wt consensus
U003-oral3	intact	wt consensus
U004-oral	intact	wt consensus
U007-oral	intact	wt consensus
U008-oral	intact	wt consensus
U020-oral1	intact	wt consensus
U020-oral2	intact	wt consensus
U023-oral	intact	wt consensus
U032-oral	intact	wt consensus
U034-oral1	intact	wt consensus
U034-oral2	intact	wt consensus
U191-oral1	no product	wt consensus
U191-oral2	intact	wt consensus
U191-oral3	intact	wt consensus
U191-oral4	intact	wt consensus
U211-oral1	intact	wt consensus
U211-oral1	intact	wt consensus
italicized - previously sequenced in Santiago, et al, 2021
