# Supplementary material for: Genomic changes in Kaposi Sarcoma-associated Herpesvirus and their clinical correlates
Source: PLoS Pathog. 2022 Nov 28;18(11):e1010524. doi: 10.1371/journal.ppat.1010524 (PMC9731496; doi:10.1371/journal.ppat.1010524)
Supplement: S4 Table — (XLSX) [file ppat.1010524.s007.xlsx]

## Sheet: S4
Table S4. K4.2 and K11.2 polymorphisms and KSHV genome types
NAME	GENOME TYPE	K4.2 CDS (bp)*	K11.2 174-bp repeat		NAME	GENOME TYPE	K4.2 CDS (bp)*	K11.2 174bp repeat		NAME	GENOME TYPE	K4.2 CDS (bp)*	K11.2 174-bp repeat
Japan1	M1	549 or 546	yes		U003-C	P1	549 or 546	no		U156-B	P1	378 or 369	no
Miyako1	M1	549 or 546	yes		U101-D	P1	549 or 546	no		U211-D	P1	378 or 369	no
Miyako2	M1	549 or 546	yes		U108-B	P1	549 or 546	no		U219-D	P1	378 or 369	no
Miyako3	M1	549 or 546	yes		GK18	P1	378 or 369	yes		U060-D	P1	378 or 369	yes
UG118	M1	549 or 546	yes		U007-B	P1	378 or 369	yes		UG146	P1	378 or 369	yes
UG119	M1	549 or 546	yes		U034-B	P1	378 or 369	yes		ZM116	P1	378 or 369	yes
UG145	M1	549 or 546	yes		UG110	P1	378 or 369	yes		U048-E	P1	378 or 369	no
UG157	M1	549 or 546	yes		UG12	P1	378 or 369	yes		DG-1	P1	237 bp or less	yes
UG15	M1	378 or 369	yes		UG125	P1	378 or 369	yes		U210-B	P1	237 bp or less	no
UG16	M1	378 or 369	yes		UG126	P1	378 or 369	yes		UG122	P2	549 or 546	yes
UG219	M1	378 or 369	yes		UG128	P1	378 or 369	yes		UG155	P2	549 or 546	yes
BC-1	M1	237 bp or less	yes		UG13	P1	378 or 369	yes		ZM091	P2	549 or 546	no
UG237	M2	549 or 546	yes		UG133	P1	378 or 369	yes		ZM121	P2	378 or 369	no
U030-C	M2	378 or 369	yes		UG134	P1	378 or 369	yes		ZM027	P2	378 or 369	yes
UG131	M2	378 or 369	yes		UG137	P1	378 or 369	yes		ZM102	P2	378 or 369	yes
UG160	M2	378 or 369	yes		UG141	P1	378 or 369	yes		ZM108	P2	378 or 369	yes
ZM095	N	549 or 546	yes		UG148	P1	378 or 369	yes		ZM117	P2	378 or 369	yes
ZM004	N	378 or 369	no		UG152	P1	378 or 369	yes		U215-D	P2	237 bp or less	yes
ZM128	N	378 or 369	no		UG159	P1	378 or 369	yes		UG114	P2	237 bp or less	yes
BAC16	P1	549 or 546	yes		UG162	P1	378 or 369	yes		UG117	P2	237 bp or less	yes
BAC36	P1	549 or 546	yes		UG163	P1	378 or 369	yes		UG120	P2	237 bp or less	yes
SPEL	P1	549 or 546	yes		UG165	P1	378 or 369	yes		UG132	P2	237 bp or less	yes
U004-D	P1	549 or 546	yes		UG166	P1	378 or 369	yes		UG136	P2	237 bp or less	yes
U032-B	P1	549 or 546	yes		UG168	P1	378 or 369	yes		UG149	P2	237 bp or less	yes
U099-D	P1	549 or 546	yes		UG212	P1	378 or 369	yes		UG164	P2	237 bp or less	yes
U93872	P1	549 or 546	yes		UG222	P1	378 or 369	yes		ZM114	P2	237 bp or less	yes
UG129	P1	549 or 546	yes		UG226	P1	378 or 369	yes		ZM130	P2	237 bp or less	yes
UG151	P1	549 or 546	yes		UG244	P1	378 or 369	yes		U020-B	P2	237 bp or less	no
UG156	P1	549 or 546	yes		ZM106	P1	378 or 369	yes		U021-C	P2	237 bp or less	no
UG158	P1	549 or 546	yes		ZM123	P1	378 or 369	yes		U023-o1	P2	237 bp or less	no
UNC_KICS0009	P1	549 or 546	yes		ZM124	P1	378 or 369	yes		U191-B	P2	237 bp or less	no
ZM118	P1	549 or 546	yes		U008-B	P1	378 or 369	no		U216-D	P2	237 bp or less	no
Key:
* Cell color highligts length class
	12		2
