# Supplementary material for: Genomic changes in Kaposi Sarcoma-associated Herpesvirus and their clinical correlates
Source: PLoS Pathog. 2022 Nov 28;18(11):e1010524. doi: 10.1371/journal.ppat.1010524 (PMC9731496; doi:10.1371/journal.ppat.1010524)
Supplement: S5 Table — (XLSX) [file ppat.1010524.s008.xlsx]

## Sheet: S5
Table S5. Clinical characteristics of cohort participants
											ACTG Stage [d]					Lesions in:
PTID	Died	Days [a]	Best response [b]	Age	Sex	HIV	CD4 count	CD8 count	HIV_RNA_detectedcat [c]	HIV RNA	T	I	S	KSHV plasma VL [e]	Edema	Head/Neck	Hard Palate	Oral, ex- Hard Palate	Back	Chest	Groin	Arms	Legs	Lesion Sites (of 8)	Total Lesion Number
U003	Yes	114	PR	25	M	+	45	837	DETECTED>LOD	759635	1	1	1	12727.8	Yes	No	No	No	No	Yes	No	Yes	Yes	3	109
U004	No	669	PD	37	M	+	85	1197	DETECTED>LOD	277655	1	1	0	81323.6	Yes	No	No	No	Yes	Yes	Yes	Yes	Yes	5	84
U007	No	444	PD	26	M	+	136	589	DETECTED>LOD	91096	0	1	1	10927.3	No	Yes	Yes	No	Yes	Yes	No	Yes	Yes	6	38
U008	Yes	188	PD	56	M	+	422	800	DETECTED>LOD	860937	1	0	1	17815.5	Yes	Yes	Yes	No	Yes	Yes	Yes	No	Yes	6	83
U020	Yes	294	PD	27	M	+	370	819	DETECTED>LOD	118191	1	0	1	48752.7	Yes	No	No	No	No	No	No	Yes	Yes	2	3
U021	Yes	214	PD	35	M	+	306	4283	DETECTED>LOD	55805	1	0	0	20251.1	Yes	Yes	No	No	Yes	Yes	No	Yes	Yes	5	35
U023	No	445	CR	33	F	+	191	1487	DETECTED>LOD	338285	1	1	1	3437.52	Yes	No	No	No	No	No	No	No	Yes	1	2
U030	No	453	CR	40	M	+	70	261	DETECTED>LOD	100184	1	1	0	1123.81	Yes	Yes	Yes	Yes	Yes	Yes	Yes	Yes	Yes	8	207
U032	No	433	PR	23	F	+	274	1614	DETECTED>LOD	587149	0	0	0	5245.51	No	Yes	Yes	No	No	Yes	No	No	No	3	50
U034	No	432	PR	47	F	+	237	1246	DETECTED>LOD	130375	1	0	0	47657.4	Yes	Yes	Yes	Yes	Yes	Yes	No	Yes	Yes	7	54
U039	Yes	162	PD	27	M	+	182	1661	DETECTED>LOD	68357	1	1	1	15340.8	Yes	Yes	Yes	Yes	Yes	Yes	Yes	Yes	Yes	8	151
U048	No	441	PR	23	M	+	115	1427	DETECTED>LOD	194676	1	1	0	3364.1	Yes	No	No	No	No	No	No	No	Yes	1	81
U060	Yes	145	PR	26	M	+	134	970	DETECTED>LOD	319573	1	1	0	15781	Yes	No	No	No	No	No	Yes	No	Yes	2	46
U062	No	441	PR	31	M	+	436	982	DETECTED>LOD	1058360	1	0	1	540178	Yes	Yes	Yes	Yes	Yes	Yes	Yes	Yes	Yes	8	285
U066	No	792	PR	40	M	+	36	1087	DETECTED>LOD	138338	1	1	1	5208.42	Yes	Yes	No	No	Yes	Yes	Yes	Yes	Yes	6	148
U094	No	426	PR	30	F	+	400	741	DETECTED>LOD	413511	1	0	1	4769.84	Yes	Yes	Yes	Yes	Yes	Yes	Yes	Yes	Yes	8	67
U099	No	746	NA	42	M	+	215	1153	DETECTED>LOD	313323	0	0	1	0	No	No	No	No	No	No	No	No	Yes	1	26
U101	No	476	PR	34	M	+	331	340	DETECTED>LOD	208808	1	0	1	1448.03	No	Yes	No	Yes	No	No	No	Yes	Yes	4	25
U106	No	630	SD	37	M	+	1	298	DETECTED>LOD	95361	1	1	1	6142.64	Yes	Yes	Yes	Yes	Yes	Yes	Yes	Yes	Yes	8	116
U108	No	593	PR	34	M	+	1437	1042	DETECTED>LOD	377043	1	0	0	7311.99	Yes	No	No	No	No	Yes	Yes	Yes	Yes	4	116
U146	No	479	SD	30	M	+	302	1142	DETECTED>LOD	920350	1	0	1	8439	Yes	Yes	Yes	No	No	Yes	Yes	Yes	Yes	6	73
U156	Yes	320	PD	30	M	+	109	740	DETECTED>LOD	103371	1	1	1	45116.8	Yes	No	No	No	No	No	Yes	Yes	Yes	3	77
U191	No	333	CR	29	M	+	16	485	DETECTED>LOD	1289560	0	1	1	25694	No	Yes	Yes	No	Yes	Yes	No	Yes	Yes	6	98
U210	No	540	CR	37	M	-	NA	NA	NA	NA	1	NA	1	536.07	Yes	No	No	No	No	Yes	No	Yes	Yes	3	41
U211	No	790	PR	25	M	-	NA	NA	NA	NA	1	NA	1	10540.2	Yes	No	No	No	No	No	No	Yes	Yes	2	47
U215	No	650	PR	32	F	+	4	69	DETECTED>LOD	150734	1	1	1	NA	No	Yes	Yes	Yes	Yes	Yes	Yes	Yes	Yes	8	89
U216	No	436	PR	78	M	-	1066	1045	UNDETECTED	NA	1	0	1	8641.9	Yes	No	No	No	No	Yes	No	Yes	Yes	3	82
U217	No	579	PR	26	F	+	NA	NA	NA	NA	1	NA	0	1647.61	Yes	Yes	Yes	No	No	No	No	Yes	Yes	4	143
U218	No	518	PR	32	M	+	612	1578	DETECTED>LOD	155437	1	0	1	10867.2	Yes	Yes	Yes	No	Yes	Yes	Yes	Yes	Yes	7	260
U219	Yes	20	PD	45	F	-	479	585	UNDETECTED	NA	1	0	1	21510.6	Yes	Yes	No	No	Yes	Yes	Yes	Yes	Yes	6	542
Key:
[a] Number of days from baseline to last known vital status
[b] PR = Partial Response; CR = Complete Response; SD = Stable Disease; PD = Progressive Disease; NA= Not Applicable
[c] LOD = Limit of Detection of RT-PCR
[d] T (1) = tumors not limited to skin, with extensive oral, gastrointestinal & visceral KS; I (1) = CD4+ T-cell count <150uL, NA if HIV(-) ; S (1) = systemic illness (opportunisitc infections, fever, night sweats, >10% weight loss, diarrhea for >2 weeks)
[e] ND = Not Determined
			MEDIAN	32		Total (+):	215	982		208808	SUM	SUM	SUM
			MINIMUM	23		26	97	664.5		118191	26	13	21
			MAXIMUM	78			385	1221.5		413511
