# Supplementary material for: Genomic changes in Kaposi Sarcoma-associated Herpesvirus and their clinical correlates
Source: PLoS Pathog. 2022 Nov 28;18(11):e1010524. doi: 10.1371/journal.ppat.1010524 (PMC9731496; doi:10.1371/journal.ppat.1010524)
Supplement: S6 Table — (XLSX) [file ppat.1010524.s009.xlsx]

## Sheet: S6
Table S6. KS tumor characteristics and morphotypes
LabID	Visit no.	Visit day	Biopsy Location	Lesion Type	Lesion Appearance	Size 1st visit (cm)	Size 2nd visit (cm)	Treatment Response
U003-B	1	0	Left leg	Nodular	Raised	0.6	0.6	Baseline
U003-C	1	0	Left leg	Macular	Raised	1.2	1	Baseline
U003-E	5	90	Left leg	Macular	Raised	1	0.6	Regressing
U003-F	5	90	Left leg	Nodular	Raised	0.5	0.4	Regressing
U003-G	5	90	Left foot	Fungating	Raised	5.5	3.6	Regressing
U004-C	1	0	Left leg	Macular	Flat	3.2	2.1	Baseline
U004-D	1	0	Right leg	Nodular	Raised	0.5	0.5	Baseline
U004-F	5	87	Right leg	Macular	Flat	0.3	0.4	Regressing
U007-B	1	0	Right leg	Macular	Raised	1.8	0.7	Baseline
U008-B	1	0	Left leg	Nodular	Raised	2	1	Baseline
U008-C	1	0	Right leg	Macular	Flat	5.2	3	Baseline
U008-D	1	0	Left leg	Macular	Raised	7.5	4	Baseline
U008-E	5	84	Right leg	Macular	Raised	3	2	Regressing
U008-F	5	84	Left leg	Macular	Raised	5.9	3.3	Regressing
U008-G	5	84	Left leg	Macular	Raised	4.2	2	Regressing
U008-H	8	154	Right leg	Macular	Flat	1	0.8	Unable to assess
U008-I	8	154	Right leg	Macular	Raised	1.2	1	New/Progressing
U020-B	1	0	Left upper extremity	Nodular	Raised	1.9	0.9	Baseline
U020-C	1	0	Left foot	Fungating	Raised	21	13	Baseline
U020-E	9	282	Right upper extremity	Macular	Raised	3	2	New/Progressing
U020-F	9	282	Left leg	Macular	Raised	0.6	0.6	New/Progressing
U021-B	1	0	Chest/ Abdomen	Macular	Flat	0.7	0.4	Baseline
U021-C	1	0	Chest/ Abdomen	Macular	Flat	0.8	0.4	Baseline
U021-D	1	0	Right leg	Macular	Raised	0.5	0.5	Baseline
U021-E	5	94	Right upper extremity	Macular	Raised	1.2	1.1	Regressing
U021-H	8	175	Right upper extremity	Macular	Flat	0.6	0.4	Stable
U021-I	8	175	Right upper extremity	Macular	Flat	0.8	0.5	Regressing
U030-C	1	0	Right upper extremity	Nodular	Raised	1	0.7	Baseline
U032-B	1	0	Chest/ Abdomen	Macular	Flat	1	0.3	Baseline
U034-B	1	0	Right upper extremity	Macular	Flat	2	1.5	Baseline
U034-C	1	0	Left upper extremity	Macular	Flat	1.2	0.5	Baseline
U039-B	1	0	Right leg	Macular	Flat	1.1	0.7	Baseline
U048-B	1	0	Right leg	Macular	Flat	0.7	0.5	Baseline
U048-C	1	0	Right leg	Nodular	Raised	1	0.7	Baseline
U048-D	1	0	Right leg	Nodular	Raised	0.8	0.6	Baseline
U048-E	5	91	Right leg	Nodular	Raised	0.7	0.7	Regressing
U060-C	1	0	Right leg	Macular	Raised	0.5	0.6	Baseline
U060-D	1	0	Right leg	Macular	Raised	0.5	0.5	Baseline
U062-B	1	0	Right upper extremity	Macular	Raised	0.6	0.7	Baseline
U062-C	1	0	Right leg	Macular	Raised	0.7	0.6	Baseline
U066-C	1	0	Right leg	Macular	Raised	1.1	0.7	Baseline
U094-B	1	0	Right upper extremity	Macular	Raised	1.2	0.6	Baseline
U099-D	1	0	Right foot (09)	Nodular	Raised	1	0.8	Baseline
U101-D	5	86	Left leg	Nodular	Raised	1	1	Regressing
U106-B	1	0	Back (06)	Macular	Raised	4.2	2	Baseline
U108-B	1	0	Right upper extremity	Nodular	Raised	1	0.8	Baseline
U108-H	8	280	Right leg	Macular	Raised	0.5	0.5	Regressing
U108-I	8	280	Right leg	Macular	Raised	0.6	0.5	Regressing
U146-C	1	0	Left leg	Macular	Flat	1.8	1.6	Baseline
U156-B	1	0	Left leg	Macular	Flat	0.6	0.5	Baseline
U156-C	1	0	Left leg	Macular	Flat	0.5	0.5	Baseline
U156-D	1	0	Right leg	Macular	Raised	1.2	0.8	Baseline
U156-E	5	84	Right leg	Nodular	Raised	0.3	0.3	Regressing
U156-G	8	167	Left leg	Macular	Flat	0.8	0.5	Stable
U156-H	8	167	Left leg	Macular	Flat	0.6	0.5	Stable
U191-B	1	0	Right upper extremity	Macular	Raised	1.6	1.1	Baseline
U191-C	1	0	Right upper extremity	Macular	Raised	1.3	1.3	Baseline
U191-D	1	0	Right upper extremity	Macular	Raised	1	0.7	Baseline
U191-E	5	87	Left upper extremity	Macular	Flat	2.2	1.7	Regressing
U191-F	5	87	Right leg	Macular	Flat	1.8	1.5	Regressing
U210-B	1	0	Right leg	Nodular	Raised	0.9	0.8	Baseline
U211-D	1	0	Left leg	Macular	Raised	0.5	1	Baseline
U215-D	1	0	NA	NA	NA	NA	NA	NA
U216-D	1	0	Left leg	Macular	Raised	0.8	0.6	Baseline
U217-D	1	0	Right upper extremity	Macular	Raised	1.6	1.2	Baseline
U218-D	1	0	Left upper extremity	Macular	Raised	1.8	1.3	Baseline
U219-D	1	0	Left upper extremity	Macular	Raised	1	1	Baseline
				50
				14	2
