# Supplementary material for: Genomic changes in Kaposi Sarcoma-associated Herpesvirus and their clinical correlates
Source: PLoS Pathog. 2022 Nov 28;18(11):e1010524. doi: 10.1371/journal.ppat.1010524 (PMC9731496; doi:10.1371/journal.ppat.1010524)
Supplement: S7 Table — (XLSX) [file ppat.1010524.s010.xlsx]

## Sheet: S7
Table S7. Odds ratio of participant and tumor characteristics with KSHV mutations from logistic regression analysis of KS tumors from 29 participants, univariable analysis.	K5-K6				K8.1				miR-K10				K4.2 Length				vIRF2 174 bp repeat
	Overrepresented v. Normal				Inactivated v. Intact				Non-wt v. wt				Truncated v. Normal				Repeated v. not
	N = 67 tumors				N=62 tumors				N=62 tumors				N=67 tumors				N=67 tumors
Personal/Clinical Traits	OR	(95%CI)	P		OR	(95%CI)	P		OR	(95%CI)	P		OR	(95%CI)	P		OR	(95%CI)	P
Age, per 5 years	0.9	(0.69, 1.17)	0.434		0.96	(0.59, 1.57)	0.886		0.89	(0.52, 1.51)	0.657		1.25	(0.80, 1.96)	0.325		1.03	(0.72, 1.48)	0.882
Female v. male	0.5	(0.05, 5.02)	0.556		0.26	(0, 2.10)	0.1477	c	0.389	(0, 3.32)	0.3	[c]	2	(0.17, 23.66)	0.582		7.56	(1.02, 56.09)	0.048
HIV+ v. HIV-	0.94	(0.09, 10.33)	0.958		0.21	(0.02, 1.96)	0.17		0.95	(0.07, 12.72)	0.972		0.444	(0, 4.03)	0.3	[c]	2.691	(0.30, inf)	0.28	[c]
CD4 count, per 100 /ul [a]	1.02	(0.92, 1.14)	0.701		1.08	(0.76, 1.55)	0.664		0.8	(0.43, 1.51)	0.498		0.88	(0.65, 1.19)	0.416		0.61	(0.35, 1.09)	0.094
HIV viral load (per log10 copies/ml)[a]	0.63	(0.15, 2.64)	0.524		1.06	(0.13, 8.47)	0.959		0.43	(0.02, 11.01)	0.609		0.27	(0.03, 2.43)	0.241		0.44	(0.07, 2.84)	0.392
plasma KSHV (per log10 copies/mL)[b]	0.71	(0.16, 3.10)	0.65		0.81	(0.22, 2.98)	0.756		0.71	(0.26, 1.98)	0.516		1.82	(0.33, 10.00)	0.493		1.3	(0.20, 8.44)	0.783
KS T-stage 1	2.39	(0.18, 31.11)	0.507		1.5	(0.11, 20.76)	0.762		1.51	(0.16, inf)	0.55	[c]	1.07	(0.09, 12.85)	0.957		0.34	(0.03, 4.32)	0.406
KS S-stage 1	1.2	(0.26, 5.50)	0.814		2.81	(0.45, 17.73)	0.271		0.44	(0.04, 4.25)	0.476		1.7	(0.21, 13.97)	0.621		0.16	(0.02, 1.05)	0.056
KS I-stage 1[b]	1.24	(0.32, 4.80)	0.753		1.5	(0.21, 10.93)	0.689		1.33	(0.12, 15.01)	0.816		0.68	(0.09, 5.46)	0.721		2.86	(0.40, 20.55)	0.295
Number of body sites with lesions < 4 of 8	0.61	(0.42, 0.90)	0.011		0.57	(0.35, 0.93)	0.024		0.73	(0.47, 1.13)	0.163		1.19	(0.80, 1.76)	0.381		1.14	(0.74, 1.76)	0.544
Any head, neck, or oral lesions	0.13	(0.03, 0.55)	0.006		0.021	(0, 0.18)	<0.001	[c]	0.45	(0.04, 4.59)	0.502		5.05	(0.76, 33.59)	0.094		1.01	(0.15, 6.70)	0.995
Any nodular lesions	8.7662	(1.14, Inf)	0.0265	[c]	5.99	(0.76, inf)	0.0662	[c]	3.8894	(0.48, inf)	0.1477	[c]	0.95	(0.13, 7.16)	0.957		0.28	(0.04, 2.19)	0.224
Biopsy Lesion Traits
Followup v. baseline visit	0.83	(0.24, 2.85)	0.771		0.71	(0.19, 2.62)	0.606		3.74	(1.27, 11.02)	0.017		0.59	(0.22, 1.59)	0.294		0.12	(0.02, 0.76)	0.024
Nodular v. macular lesion	20.24	(4.97, 82.48)	<0.001		6.38	(1.74, 23.41)	0.005		1.64	(0.28, 9.43)	0.582		0.28	(0.09, 0.87)	0.028		0.95	(0.23, 3.96)	0.94
Biopsy site, Legs v. arms/torso	2.57	(0.47, 14.18)	0.278		3.06	(0.55, 17.09)	0.202		1.56	(0.16, 15.16)	0.702		0.39	(0.07, 2.09)	0.271		1.12	(0.19, 6.83)	0.898
Lesion diameter, >1 cm v. <1 cm)	1.32	(0.33, 5.30)	0.697		0.5	(0.10, 2.54)	0.404		0.2	(0.06, 0.68)	0.01		2.12	(0.62, 7.26)	0.234		1.07	(0.25, 4.54)	0.925
[a] Among HIV+ participants only
[b] among 27 participants with detectable plasma KSHV RNA
[c] OR estimated with exact logistic regression
P values <0.05 are bolded
