# Supplementary material for: Genomic changes in Kaposi Sarcoma-associated Herpesvirus and their clinical correlates
Source: PLoS Pathog. 2022 Nov 28;18(11):e1010524. doi: 10.1371/journal.ppat.1010524 (PMC9731496; doi:10.1371/journal.ppat.1010524)
Supplement: S8 Table — (XLSX) [file ppat.1010524.s011.xlsx]

## Sheet: S8_Table
Table S8. Correlations of observed KSHV mutations
	K5-K6 Region							K8.1							miR-K10							K4.2
	Normal		Overrep.					Intact		Not Intact					wt		non-wt					Full		Truncated
	N	%	N	%	OR	(95% CI)	P	N	%	N	%	OR	(95% CI)	P	N	%	N	%	OR	(95% CI)	P	N	%	N	%	OR	(95% CI)	P
K8.1
Intact	40	87	10	62.5	ref.			50	100						29	80.6	4	50	ref.			4	40	29	85.3	ref.
Not intact	6	13	6	37.5	4	(0.56, 28.49)	0.166			12	100				7	19.4	4	50	4.14	(0.43, 40.03)	0.219	6	60	5	14.7	0.11	(0.02, 0.63)	0.013
miR-K10
wt consensus	33	71.7	14	87.5	ref			40	80	7	58.3	ref.			47	100						7	70	29	85.3	ref.
non-wt	13	28.3	2	12.5	0.36	(0.07, 1.83)	0.219	10	20	5	41.7	2.86	(0.37, 22.30)	0.317			15	100				3	30	5	14.7	0.4	(0.03, 5.08)	0.482
K4.2
Full length	12	23.5	4	25	ref.			7	14	7	58.3	ref.			8	17	6	40	ref.			16	100
Truncated	39	76.5	12	75	0.92	(0.32, 2.67)	0.883	43	86	5	41.7	0.12	(0.02, 0.57)	0.008	39	83	9	60	0.31	(0.03, 3.24)	0.326			51	100
K11.2
No 174 bp duplication	41	80.4	13	81.3	ref.			39	78	10	83.3	ref.			36	76.6	13	86.7	ref.			11	68.8	43	84.3	ref.
174 bp duplication	10	19.6	3	18.8	0.95	(0.23, 3.88)	0.939	11	22	2	16.7	0.71	(0.13, 3.98)	0.696	11	23.4	2	13.3	0.5	(0.04, 6.08)	0.589	5	31.3	8	15.7	0.41	(0.05, 3.14)	0.39
OR =Odds Ratio
Overrep. = Copy number or read coverage overrepresentation of K5-K6 region >1.5X over rest of genome (Table 2)
Wt = Wild-type (database consensus sequence)
Trunc. = All K4.2 truncation polymorphisms
Ref = Reference (=1), base ratio
P values <0.05 are bolded
