# Supplementary material for: Genomic changes in Kaposi Sarcoma-associated Herpesvirus and their clinical correlates
Source: PLoS Pathog. 2022 Nov 28;18(11):e1010524. doi: 10.1371/journal.ppat.1010524 (PMC9731496; doi:10.1371/journal.ppat.1010524)
Supplement: S9 Table — (XLSX) [file ppat.1010524.s012.xlsx]

## Sheet: S9_Table
Table S9. KSHV genetic polymorphisms on survival rates
Cox regression
Marker*	HR^	95%CI	P
(vIL6+vBCL2)/(RTA+LANA)>1.5	0.98	(0.22, 4.40)	0.974
IR1 over-rep v. normal	1.44	(0.38, 5.47)	0.593
K8.1 not intact v. intact	1.54	(0.40, 6.03)	0.531
miR-K10 non-WT v. WT	4.11	(0.98, 17.15)	0.053
K4.2 Truncated v. Full	2.8	(0.31, 25.06)	0.357
vIRF2 repeat v. none	0.29	(0.03, 2.50)	0.26
Key:
* Marker is categorized by the presence of "Abnormal" sequence in any lesion sequenced at baseline (except PTID 101 for which only follow-up lesion was available).
^ HR = hazard ratio.
