# Supplementary material for: Genomic changes in Kaposi Sarcoma-associated Herpesvirus and their clinical correlates
Source: PLoS Pathog. 2022 Nov 28;18(11):e1010524. doi: 10.1371/journal.ppat.1010524 (PMC9731496; doi:10.1371/journal.ppat.1010524)
Supplement: S1 Alignments — (ZIP) [file ppat.1010524.s013.zip]

Archive with 5 entries (4 files):
- Supplementary Alignments/
- Supplementary Alignments/Supplementary Alignment K4.2.fasta
- __MACOSX/Supplementary Alignments/._Supplementary Alignment K4.2.fasta
- Supplementary Alignments/Supplementary Alignment K11.2.fasta
- __MACOSX/Supplementary Alignments/._Supplementary Alignment K11.2.fasta
