# Supplementary material for: Genomic changes in Kaposi Sarcoma-associated Herpesvirus and their clinical correlates
Source: PLoS Pathog. 2022 Nov 28;18(11):e1010524. doi: 10.1371/journal.ppat.1010524 (PMC9731496; doi:10.1371/journal.ppat.1010524)
Supplement: S1 Alignments — (ZIP) [file ppat.1010524.s013.zip › Supplementary Alignments/Supplementary Alignment K4.2.fasta]

>GK18_K4.2
TTATTGAAGCCCAGGCGACCAGGGGTCGCCGCGCTTTTCCTCCCCAAACGCGACGATAAAGACCAGCGTTGCCAAATGTAACTTATGTATAACCCAAAATATTGCGCATCGATAAGGTTTGCCAAAACACCCGAAAGTACACACAC--AAAAAAACAGCAACAAGACGCTCACTAGACATTCACCCCTTCCCCCACCCCCG-AAAACAAAACAACTTGACACAGGGGAAACACCAGGGGCGGCGGAGGTTGTCAATAGTGTCCAGTATTTCGTTAGACGCGGGTTCTTGGA-CCCGATGTCCCAGGTCATTAAAGTCTCAAATGGGATTAAAGGATCATAGTTCCCAGGTTTAATACTCCAAGCTATCCCAGAACAGGACCCCGGCAGAACCCCGC-TAACAGCACCAAATCCACTTGCGGTCCCAGAAAAGGTCGCCGAGGTGGCAAGGTGACTGAAAAGGTCATAGAGAGGACACCGGTCCCATTTCCCACGGTCCAAAAATCCAGCGCGCCCCACCGGCTTTCCGAGAACTTCGGCAAAGCTAATTTGCAT
>BAC16
TTATTGAAGCCCAGGCGACCAGGGGTCGCCGCGCTTTTCCTCCCCAAACGCGACGATAAAGACCAGCGTTGCCAAATGTAACTTATGTATAACCCAAAATATTGCGCATCGATAAGGTTTGCCAAAACACCCGAAAGTACACACAC--AAAAAAACAGCAACAAGACGCTCACTAGACATTCACCCCTTCCCCCACCCCCG-AAAACAAAACAACTTGACACAGGGGAAACACCAGGGGCGGCGGAGGTTGTCAATAGTGTCCAGTATTTCGTTAGACGCGGGTTCTTGGA-CCCGATGTCCCAGGTCATTAAAGTCTCAAATGGGATTAAAGGATCATAGTTCCCAGGTTTAATACTCCAAGCTATCCCAGAACAGGACCCCGGCAGAACCCCGC-TAACAGCACCAAATCCACTTGCGGTCCCAGAAAAGGTCGCCGAGGTGGCAAGGTGACTGAAAAGGTCATAGAGAGGACACCGGTCCCATTTCCCACGGTCCAAAAATCCAGCGCGCCCCACCGGCTTTCCGAGAACTTCGGCAAAGCTAATTTGCAT
>BAC36
TTATTGAAGCCCAGGCGACCAGGGGTCGCCGCGCTTTTCCTCCCCAAACGCGACGATAAAGACCAGCGTTGCCAAATGTAACTTATGTATAACCCAAAATATTGCGCATCGATAAGGTTTGCCAAAACACCCGAAAGTACACACAC--AAAAAAACAGCAACAAGACGCTCACTAGACATTCACCCCTTCCCCCACCCCCG-AAAACAAAACAACTTGACACAGGGGAAACACCAGGGGCGGCGGAGGTTGTCAATAGTGTCCAGTATTTCGTTAGACGCGGGTTCTTGGA-CCCGATGTCCCAGGTCATTAAAGTCTCAAATGGGATTAAAGGATCATAGTTCCCAGGTTTAATACTCCAAGCTATCCCAGAACAGGACCCCGGCAGAACCCCGC-TAACAGCACCAAATCCACTTGCGGTCCCAGAAAAGGTCGCCGAGGTGGCAAGGTGACTGAAAAGGTCATAGAGAGGACACCGGTCCCATTTCCCACGGTCCAAAAATCCAGCGCGCCCCACCGGCTTTCCGAGAACTTCGGCAAAGCTAATTTGCAT
>Japan1
TTATTGAAGCCCAGGCGACCAGGGGTCGCCGCGCTTTTCCTCCCCAAACGCGACGATAAAGACCAGCGTTGCCAAATGTAACTTATGTATAACCCAAAATATTGCGCATCGATAAGGTTTGCCAAAACACCCGAAAGTACACACAC--AAAAAAACAGCAACAAGACGCTCACTAGACATTCACCCCTTCCCCCACCCCCG-AAAACAAAACAACTTGACACAGGGGAAACACCAGGGGCGGCGGAGGTTGTCAATAGTGTCCAGTATTTCGTTAGACGCGGGTTCTTGGA-CCCGATGTCCCAGGTCATTAAAGTCTCAAATGGGATTAAAGGATCATAGTTCCCAGGTTTAATACTCCAAGCTATCCCAGAACAGGACCCCGGCAGAACCCCGC-TAACAGCACCAAATCCACTTGCGGTCCCAGAAAAGGTCGCCGAGGTGGCAAGGTGACTGAAAAGGTCATAGAGAGGACACCGGTCCCATTTCCCACGGTCCAAAAATCCAGCGCGCCCCACCGGCTTTCCGAGAACTTCGGCAAAGCTAATTTGCAT
>Miyako1
TTATTGAAGCCCAGGCGACCAGGGGTCGCCGCGCTTTTCCTCCCCAAACGCGACGATAAAGACCAGCGTTGCCAAATGTAACTTATGTATAACCCAAAATATTGCGCATCGATAAGGTTTGCCAAAACACCCGAAAGTACACACAC--AAAAAAACAGCAACAAGACGCTCACTAGACATTCACCCCTTCCCCCACCCCCG-AAAACAAAACAACTTGACACAGGGGAAACACCAGGGGCGGCGGAGGTTGTCAATAGTGTCCAGTATTTCGTTAGACGCGGGTTCTTGGA-CCCGATGTCCCAGGTCATTAAAGTCTCAAATGGGATTAAAGGATCATAGTTCCCAGGTTTAATACTCCAAGCTATCCCAGAACAGGACCCCGGCAGAACCCCGC-TAACAGCACCAAATCCACTTGCGGTCCCAGAAAAGGTCGCCGAGGTGGCAAGGTGACTGAAAAGGTCATAGAGAGGACACCGGTCCCATTTCCCACGGTCCAAAAATCCAGCGCGCCCCACCGGCTTTCCGAGAACTTCGGCAAAGCTAATTTGCAT
>Miyako2
TTATTGAAGCCCAGGCGACCAGGGGTCGCCGCGCTTTTCCTCCCCAAACGCGACGATAAAGACCAGCGTTGCCAAATGTAACTTATGTATAACCCAAAATATTGCGCATCGATAAGGTTTGCCAAAACACCCGAAAGTACACACAC--AAAAAAACAGCAACAAGACGCTCACTAGACATTCACCCCTTCCCCCACCCCCG-AAAACAAAACAACTTGACACAGGGGAAACACCAGGGGCGGCGGAGGTTGTCAATAGTGTCCAGTATTTCGTTAGACGCGGGTTCTTGGA-CCCGATGTCCCAGGTCATTAAAGTCTCAAATGGGATTAAAGGATCATAGTTCCCAGGTTTAATACTCCAAGCTATCCCAGAACAGGACCCCGGCAGAACCCCGC-TAACAGCACCAAATCCACTTGCGGTCCCAGAAAAGGTCGCCGAGGTGGCAAGGTGACTGAAAAGGTCATAGAGAGGACACCGGTCCCATTTCCCACGGTCCAAAAATCCAGCGCGCCCCACCGGCTTTCCGAGAACTTCGGCAAAGCTAATTTGCAT
>Miyako3
TTATTGAAGCCCAGGCGACCAGGGGTCGCCGCGCTTTTCCTCCCCAAACGCGACGATAAAGACCAGCGTTGCCAAATGTAACTTATGTATAACCCAAAATATTGCGCATCGATAAGGTTTGCCAAAACACCCGAAAGTACACACAC--AAAAAAACAGCAACAAGACGCTCACTAGACATTCACCCCTTCCCCCACCCCCG-AAAACAAAACAACTTGACACAGGGGAAACACCAGGGGCGGCGGAGGTTGTCAATAGTGTCCAGTATTTCGTTAGACGCGGGTTCTTGGA-CCCGATGTCCCAGGTCATTAAAGTCTCAAATGGGATTAAAGGATCATAGTTCCCAGGTTTAATACTCCAAGCTATCCCAGAACAGGACCCCGGCAGAACCCCGC-TAACAGCACCAAATCCACTTGCGGTCCCAGAAAAGGTCGCCGAGGTGGCAAGGTGACTGAAAAGGTCATAGAGAGGACACCGGTCCCATTTCCCACGGTCCAAAAATCCAGCGCGCCCCACCGGCTTTCCGAGAACTTCGGCAAAGCTAATTTGCAT
>SPEL
TTATTGAAGCCCAGGCGACCAGGGGTCGCCGCGCTTTTCCTCCCCAAACGCGACGATAAAGACCAGCGTTGCCAAATGTAACTTATGTATAACCCAAAATATTGCGCATCGATAAGGTTTGCCAAAACACCCGAAAGTACACACAC--AAAAAAACAGCAACAAGACGCTCACTAGACATTCACCCCTTCCCCCACCCCCG-AAAACAAAACAACTTGACACAGGGGAAACACCAGGGGCGGCGGAGGTTGTCAATAGTGTCCAGTATTTCGTTAGACGCGGGTTCTTGGA-CCCGATGTCCCAGGTCATTAAAGTCTCAAATGGGATTAAAGGATCATAGTTCCCAGGTTTAATACTCCAAGCTATCCCAGAACAGGACCCCGGCAGAACCCCGC-TAACAGCACCAAATCCACTTGCGGTCCCAGAAAAGGTCGCCGAGGTGGCAAGGTGACTGAAAAGGTCATAGAGAGGACACCGGTCCCATTTCCCACGGTCCAAAAATCCAGCGCGCCCCACCGGCTTTCCGAGAACTTCGGCAAAGCTAATTTGCAT
>U93872
TTATTGAAGCCCAGGCGACCAGGGGTCGCCGCGCTTTTCCTCCCCAAACGCGACGATAAAGACCAGCGTTGCCAAATGTAACTTATGTATAACCCAAAATATTGCGCATCGATAAGGTTTGCCAAAACACCCGAAAGTACACACAC--AAAAAAACAGCAACAAGACGCTCACTAGACATTCACCCCTTCCCCCACCCCCG-AAAACAAAACAACTTGACACAGGGGAAACACCAGGGGCGGCGGAGGTTGTCAATAGTGTCCAGTATTTCGTTAGACGCGGGTTCTTGGA-CCCGATGTCCCAGGTCATTAAAGTCTCAAATGGGATTAAAGGATCATAGTTCCCAGGTTTAATACTCCAAGCTATCCCAGAACAGGACCCCGGCAGAACCCCGC-TAACAGCACCAAATCCACTTGCGGTCCCAGAAAAGGTCGCCGAGGTGGCAAGGTGACTGAAAAGGTCATAGAGAGGACACCGGTCCCATTTCCCACGGTCCAAAAATCCAGCGCGCCCCACCGGCTTTCCGAGAACTTCGGCAAAGCTAATTTGCAT
>UNC_KICS0009
TTATTGAAGCCCAGGCGACCAGGGGTCGCCGCGCTTTTCCTCCCCAAACGCGACGATAAAGACCAGCGTTGCCAAATGTAACTTATGTATAACCCAAAATATTGCGCATCGATAAGGTTTGCCAAAACACCCGAAAGTACACACAC--AAAAAAACAGCAACAAGACGCTCACTAGACATTCACCCCTTCCCCCACCCCCG-AAAACAAAACAACTTGACACAGGGGAAACACCAGGGGCGGCGGAGGTTGTCAATAGTGTCCAGTATTTCGTTAGACGCGGGTTCTTGGA-CCCGATGTCCCAGGTCATTAAAGTCTCAAATGGGATTAAAGGATCATAGTTCCCAGGTTTAATACTCCAAGCTATCCCAGAACAGGACCCCGGCAGAACCCCGC-TAACAGCACCAAATCCACTTGCGGTCCCAGAAAAGGTCGCCGAGGTGGCAAGGTGACTGAAAAGGTCATAGAGAGGACACCGGTCCCATTTCCCACGGTCCAAAAATCCAGCGCGCCCCACCGGCTTTCCGAGAACTTCGGCAAAGCTAATTTGCAT
>U003-C
TTATTGAAGCCCAGGCGACCAGGGGTCGCCGCGCTTTTCCTCCCCAAACGCGACGATAAAGACCAGCGTTGCCAAATGTAACTTATGTATAACCCAAAATATTGCGCATCGATAAGGTTTGCCAAAACACCCGAAAGTACACACAC--AAAAAAACAGCAACAAGACGCTCACTAGACATTCACCCCTTCCCCCACCCCCG-AAAAAAAAACAACTTGACACAGGGGAAACACCAGGGGCGGCGGAGGTTGTCAATAGTGTCCAGTATTTCGTTAGACGCGGGTTCTTGGA-CCCGATGTCCCAGGTCATTAAAGTCTCAAATGGGATTAAAGGATCATAGTTCCCAGGTTTAATACTCCAAGCTATCCCAGAACAGGACCCCGGCAGAACCCCGC-TAACAGCACCAAATCCACTTGCGGTCCCAGAAAAGGTCGCCGAGGTGGCAAGGTGACTGAAAAGGTCATAGAGAGGACACCGGTCCCATTTCCCACGGTCCAAAAATCCAGCGCGCCCCACCGGCTTTCCGGGAACTTCGGCAAAGCTAATTTGCAT
>U004-C
TTATTGAAGCCCAGGCGACCAGGGGTCGCCGCGCTTTTCCTCCCCAAACGCGACGATAAAGACCAGCGTTGCCAAATGTAACTTATGTATAACCCAAAATATTGCGCATCGATAAGGTTTGCCAAAACACCCGAAAGTACACACAC--AAAAAAACAGCAACAAGACGCTCACTAGACATTCACCCCTTCCCCCACCCCCG-AAAACAAAACAACTTGACACAGGGGAAACACCAGGGGCGGCGGAGGTTGTCAATAGTGTCCAGTATTTCGTTAGACGCGGGTTCTTGGA-CCCGATGTCCCAGGTCATTAAAGTCTCAAATGGGATTAAAGGATCATAGTTCCCAGGTTTAATACTCCAAGCTATCCCAGAACAGGACCCCGGCAGAACCCCGC-TAACAGCACCAAATCCACTTGCGGTCCCAGAAAAGGTCGCCGAGGTGGCAAGGTGACTGAAAAGGTCATAGAGAGGACACCGGTCCCATTTCCCACGGTCCAAAAATCCAGCGCACCCCACCGGCTTTCCGGGAACTTCGGCAAAGCTAATTTGCAT
>U032-B
TTATTGAAGCCCAGGCGACCAGGGGTCGCCGCGCTTTTCCTCCCCAAACGCGACGATAAAGACCAGCGTTGCCAAATGTAACTTATGTATAACCCAAAATATTGCGCATCGATAAGGTTTGCCAAAACACCCGAAAGTACACACAC--AAAAAAACAGCAACAAGACGCTCACTAGACATTCACCCCTTCCCCCACCCCCG-AAAAAAAAACAACTTGACACAGGGGAAACACCAGGGGCGGCGGAGGTTGTCAATAGTGTCCAGTATTTCGTTAGACGCGGGTTCTTGGA-CCCGATGTCCCAGGTCATTAAAGTCTCAAATGGGATTAAAGGATCATAGTTCCCAGGTTTAATACTCCAAGCTATCCCAGAACAGGACCCCGGCAGAACCCCGC-TAACAGCACCAAATCCACTTGCGGTCCCAGAAAAGGTCGCCGAGGTGGCAAGGTGACTGAAAAGGTCATAGAGAGGACACCGGTCCCATTTCCCACGGTCCAAAAATCCAGCGCGCCCCACCGGCTTTCCGGGAACTTCGGCAAAGCTAATTTGCAT
>U101-D
TTATTGAAGCCCAGGCGACCAGGGGTCGCCGCGCTTTTCCTCCCCAAACGCGACGATAAAGACCAGCGTTGCCAAATGTAACTTATGTATAACCCAAAATATTGCGCATCGATAAGGTTTGCCAAAACACCCGAAAGTACACACAC--AAAAAAACAGCAACAAGACGCTCACTAGACATTCACCCCTTCCCCCACCCCCG-AAAAAAAAACAACTTGACACAGGGGAAACACCAGGGGCGGCGGAGGTTGTCAATAGTGTCCAGTATTTCGTTAGACGCGGGTTCTTGGA-CCCGATGTCCCAGGTCATTAAAGTCTCAAATGGGATTAAAGGATCATAGTTCCCAGGTTTAATACTCCAAGCTATCCCAGAACAGGACCCCGGCAGAACCCCGC-TAACAGCACCAAATCCACTTGCGGTCCCAGAAAAGGTCGCCGAGGTGGCAAGGTGACTGAAAAGGTCATAGAGAGGACACCGGTCCCATTTCCCACGGTCCAAAAATCCAGCGCGCCCCACCGGCTTTCCGGGAACTTCGGCAAAGCTAATTTGCAT
>U108-B
TTATTGAAGCCCAGGCGACCAGGGGTCGCCGCGCTTTTCCTCCCCAAACGCGACGATAAAGACCAGCGTTGCCAAATGTAACTTATGTATAACCCAAAATATTGCGCATCGATAAGGTTTGCCAAAACACCCGAAAGTACACACAC--AAAAAAACAGCAACAAGACGCTCACTAGACATTCACCCCTTCCCCCACCCCCG-AAAACAAAACAACTTGACACAGGGGAAACACCAGGGGCGGCGGAGGTTGTCAATAGTGTCCAGTATTTCGTTAGACGCGGGTTCTTGGA-CCCGATGTCCCAGGTCATTAAAGTCTCAAATGGGATTAAAGGATCATAGTTCCCAGGTTTAATACTCCAAGCTATCCCAGAACAGGACCCCGGCAGAACCCCGC-TAACAGCACCAAATCCACTTGCGGTCCCAGAAAAGGTCGCCGAGGTGGCAAGGTGACTGAAAAGGTCATAGAGAGGACACCGGTCCCATTTCCCACGGTCCAAAAATCCAGCGCACCCCACCGGCTTTCCGGGAACTTCGGCAAAGCTAATTTGCAT
>UG118
TTATTGAAGCCCAGGCGACCAGGGGTCGCCGCGCTTTTCCTCCCCAAACGCGACGATAAAGACCAGCGTTGCCAAATGTAACTTATGTATAACCCAAAATATTGCGCATCGATAAGGTTTGCCAAAACACCCGAAAGTACACACAC--AAAAAAACAGCAACAAGACGCTCACTAGACATTCACCCCTTCCCCCACCCCCG-AAAACAAAACAACTTGACACAGGGGAAACACCAGGGGCGGCGGAGGTTGTCAATAGTGTCCAGTATTTCGTTAGACGCGGGTTCTTGGA-CCCGATGTCCCAGGTCATTAAAGTCTCAAATGGGATTAAAGGATCATAGTTCCCAGGTTTAATACTCCAAGCTATCCCAGAACAGGACCCCGGCAGAACCCCGC-TAACAGCACCAAATCCACTTGCGGTCCCAGAAAAGGTCGCCGAGGTGGCAAGGTGACTGAAAAGGTCATAGAGAGGACACCGGTCCCATTTCCCACGGTCCAAAAATCCAGCGCACCCCACCGGCTTTCCGGGAACTTCGGCAAAGCTAATTTGCAT
>UG119
TTATTGAAGCCCAGGCGACCAGGGGTCGCCGCGCTTTTCCTCCCCAAACGCGACGATAAAGACCAGCGTTGCCAAATGTAACTTATGTATAACCCAAAATATTGCGCATCGATAAGGTTTGCCAAAACACCCGAAAGTACACACAC--AAAAAAACAGCAACAAGACGCTCACTAGACATTCACCCCTTCCCCCACCCCCG-AAAACAAAACAACTTGACACAGGGGAAACACCAGGGGCGGCGGAGGTTGTCAATAGTGTCCAGTATTTCGTTAGACGCGGGTTCTTGGA-CCCGATGTCCCAGGTCATTAAAGTCTCAAATGGGATTAAAGGATCATAGTTCCCAGGTTTAATACTCCAAGCTATCCCAGAACAGGACCCCGGCAGAACCCCGC-TAACAGCACCAAATCCACTTGCGGTCCCAGAAAAGGTCGCCGAGGTGGCAAGGTGACTGAAAAGGTCATAGAGAGGACACCGGTCCCATTTCCCACGGTCCAAAAATCCAGCGCACCCCACCGGCTTTCCGGGAACTTCGGCAAAGCTAATTTGCAT
>UG122
TTATTGAAGCCCAGGCGACCAGGGGTCGCCGCGCTTTTCCTCCCCAAACGCGACGATAAAGACCAGCGTTGCCAAATGTAACTTATGTATAACCCAAAATATTGCGCATCGATAAGGTTTGCCAAAACACCCGAAAGTACACACAC--AAAAAAACAGCAACAAGACGCTCACTAGACATTCACCCCTTCCCCCACCCCCG-AAAACAAAACAACTTGACACAGGGGAAACACCAGGGGCGGCGGAGGTTGTCAATAGTGTCCAGTATTTCGTTAGACGCGGGTTCTTGGA-CCCGATGTCCCAGGTCATTAAAGTCTCAAATGGGATTAAAGGATCATAGTTCCCAGGTTTAATACTCCAAGCTATCCCAGAACAGGACCCCGGCAGAACCCCGC-TAACAGCACCAAATCCACTTGCGGTCCCAGAAAAGGTCGCCGAGGTGGCAAGGTGACTGAAAAGGTCATAGAGAGGACACCGGTCCCATTTCCCACGGTCCAAAAATCCAGCGCACCCCACCGGCTTTCCGGGAACTTCGGCAAAGCTAATTTGCAT
>UG145
TTATTGAAGCCCAGGCGACCAGGGGTCGCCGCGCTTTTCCTCCCCAAACGCGACGATAAAGACCAGCGTTGCCAAATGTAACTTATGTATAACCCAAAATATTGCGCATCGATAAGGTTTGCCAAAACACCCGAAAGTACACACAC--AAAAAAACAGCAACAAGACGCTCACTAGACATTCACCCCTTCCCCCACCCCCG-AAAACAAAACAACTTGACACAGGGGAAACACCAGGGGCGGCGGAGGTTGTCAATAGTGTCCAGTATTTCGTTAGACGCGGGTTCTTGGA-CCCGATGTCCCAGGTCATTAAAGTCTCAAATGGGATTAAAGGATCATAGTTCCCAGGTTTAATACTCCAAGCTATCCCAGAACAGGACCCCGGCAGAACCCCGC-TAACAGCACCAAATCCACTTGCGGTCCCAGAAAAGGTCGCCGAGGTGGCAAGGTGACTGAAAAGGTCATAGAGAGGACACCGGTCCCATTTCCCACGGTCCAAAAATCCAGCGCACCCCACCGGCTTTCCGGGAACTTCGGCAAAGCTAATTTGCAT
>UG151
TTATTGAAGCCCAGGCGACCAGGGGTCGCCGCGCTTTTCCTCCCCAAACGCGACGATAAAGACCAGCGTTGCCAAATGTAACTTATGTATAACCCAAAATATTGCGCATCGATAAGGTTTGCCAAAACACCCGAAAGTACACACAC--AAAAAAACAGCAACAAGACGCTCACTAGACATTCACCCCTTCCCCCACCCCCG-AAAACAAAACAACTTGACACAGGGGAAACACCAGGGGCGGCGGAGGTTGTCAATAGTGTCCAGTATTTCGTTAGACGCGGGTTCTTGGA-CCCGATGTCCCAGGTCATTAAAGTCTCAAATGGGATTAAAGGATCATAGTTCCCAGGTTTAATACTCCAAGCTATCCCAGAACAGGACCCCGGCAGAACCCCGC-TAACAGCACCAAATCCACTTGCGGTCCCAGAAAAGGTCGCCGAGGTGGCAAGGTGACTGAAAAGGTCATAGAGAGGACACCGGTCCCATTTCCCACGGTCCAAAAATCCAGCGCACCCCACCGGCTTTCCGGGAACTTCGGCAAAGCTAATTTGCAT
>UG155
TTATTGAAGCCCAGGCGACCAGGGGTCGCCGCGCTTTTCCTCCCCAAACGCGACGATAAAGACCAGCGTTGCCAAATGTAACTTATGTATAACCCAAAATATTGCGCATCGATAAGGTTTGCCAAAACACCCGAAAGTACACACAC--AAAAAAACAGCAACAAGACGCTCACTAGACATTCACCCCTTCCCCCACCCCCG-AAAACAAAACAACTTGACACAGGGGAAACACCAGGGGCGGCGGAGGTTGTCAATAGTGTCCAGTATTTCGTTAGACGCGGGTTCTTGGA-CCCGATGTCCCAGGTCATTAAAGTCTCAAATGGGATTAAAGGATCATAGTTCCCAGGTTTAATACTCCAAGCTATCCCAGAACAGGACCCCGGCAGAACCCCGC-TAACAGCACCAAATCCACTTGCGGTCCCAGAAAAGGTCGCCGAGGTGGCAAGGTGACTGAAAAGGTCATAGAGAGGACACCGGTCCCATTTCCCACGGTCCAAAAATCCAGCGCACCCCACCGGCTTTCCGGGAACTTCGGCAAAGCTAATTTGCAT
>U099-D
TTATTGAAGCCCAGGCGACCAGGGGTCGCCGCGCTTTTCCTCCCCAAACGCGACGATAAAGACCAGCGTTGCCAAATGTAACTTATGTATAACCCAAAATATTGCGCATCGATAAGGTTTGCCAAAACACCCGAAAGTACACACAC--AAAAAAACAGCAACAAGACGCTCACTAGACATTCACCCCTTCCCCCACCCCCG-AAAAAAAAACAACTTGACACAGGGGAAACACCAGGGGCGGCGGAGGTTGTCAATAGTGTCCAGTATTTCGTTAGACGCGGGTTCTTGGA-CCCGATGTCCCAGGTCATTAAAGTCTCAAATGGGATTAAAGGATCATAGTTCCCAGGTTTAATACTCCAAGCTATCCCAGAACAGGACCCCGGCAGAACCCCGC-TAACAGCACCAAATCCACTTGCGGTCCCAGAAAAGGTCGCCGAGGTGGCAAGGTGACTGAAAAGGTCATAGAGAGGACACCGGTCCCATTTCCCACGGTCCAAAAATCCAGCGCACCCCACCGGCTTTCCGGGAACTTCGGCAAAGCTAATTTGCAT
>ZM095
TTATTGAAGCCCAGGCGACCAGGGGTCGCCGCGCTTTTCCTCCCCAAACGCGACGATAAAGACCAGCGTTGCCAAATGTAACTTATGTATAACCCAAAATATTGCGCATCGATAAGGTTTGCCAAAACACCCGAAAGTACACACAC--AAAAAAACAGCAACAAGACGCTCACTAGACATTCACCCCTTCCCCCACCCCCG-AAAAAAAAACAACTTGACACAGGGGAAACACCAGGGGCGGCGGAGGTTGTCAATAGTGTCCAGTATTTCGTTAGACGCGGGTTCTTGGA-CCCGATGTCCCAGGTCATTAAAGTCTCAAATGGGATTAAAGGATCATAGTTCCCAGGTTTAATACTCCAAGCTATCCCAGAACAGGACCCCGGCAGAACCCCGC-TAACAGCACCAAATCCACTTGCGGTCCCAGAAAAGGTCGCCGAGGTGGCAAGGTGACTGAAAAGGTCATAGAGAGGACACCGGTCCCATTTCCCACGGTCCAAAAATCCAGCGCACCCCACCGGCTTTCCGGGAACTTCGGCAAAGCTAATTTGCAT
>ZM091
TTATTGAAGCCCAGGCGACCAGGGGTCGCCGCGCTTTTCCTCCCCAAACGCGACGATAAAGACCAGCGTTGCCAAATGTAACTTATGTATAACCCAAAATATTGCGCATCGATAAGGTTTGCCAAAACACCCGAAAGTACACACAC--AAAAAAACAGCAACAAGACGCTCACTAGACATTCACCCCTTCCCCCACCCCCG-AAAAAAAAACAACTTGACACAGGGGAAACACCAGGGGCGGCGGAGGTTGTCAATAGTGTCCAGTATTTCGTTAGACGCGGGTTCTTAGA-CCCGATGTCCCAGGTCATTAAAGTCTCAAATGGGATTAAAGGATCATAGTTCCCAGGTTTAATACTCCAAGCTATCCCAGAACAGGACCCCGGCAGAACCCCGC-TAACAGCACCAAATCCACTTGCGGTCCCAGAAAAGGTCGCCGAGGTGGCAAGGTGACTGAAAAGGTCATAGAGAGGACACCGGTCCCATTTCCCACGGTCCAAAAATCCAGCGCACCCCACCGGCTTTCCGGGAACTTCGGCAAAGCTAATTTGCAT
>ZM118
TTATTGAAGCCCAGGCGACCAGGGGTCGCCGCGCTTTTCCTCCCCAAACGCGACGATAAAGACCAGCGTTGCCAAATGTAACTTATGTATAACCCAAAATATTGCGCATCGATAAGGTTTGCCAAAACACCCGAAAGTACACACAC--AAAAAAACAGCAACAAGACGCTCACTAGACATTCACCCCTTCCCCCACCCCCG-AAAAAAAAACAACTTGACACAGGGGAAACACCAGGGGCGGCGGAGGTTGTCAATAGTGTCCAGTATTTCGTTAGACGCGGGTTCTTGGA-CCCGATGTCCCAGGTCATTAAAGTCTCAAATGGGATTAAAGGATCATAGTTCCCAGGTTTAATACTCCAAGCTATCCCAGAACAGGACCCCGGCAGAACCCCGC-TAACAGCACCAAATCCACTTGCGGTCCCAGAAAAGGTCGCCGAGGTGGCAAGGTGACTGAAAAGGTCATAGAGAGGACACCGGTCCCATTTCCCACGGTCCAAAAATCCAGCGCACCCCACCGGCTTTCCGGGAACTTCGGCAAAGCTAATTTGCAT
>UG129
TTATTGAAGCCCAGGCGACCAGGGGTCGCCGCGCTTTTCCTCCCCAAACGCGACGATAAAGACCAGCGTTGCCAAATGTAACTTATGTATAACCCAAAATATTGCGCATCGATAAGGTTTGCCAAAACACCCGAAAGTACACACAC--AAAAAAACAGCAACAAGACGCTCACTAGACATTCACCCCTTCCCCCACCCCCG-AAAAAAAAACAACTTGACACAGGGGAAACACCAGGGGCGGCGGAGGTTGTCAATAGTGTCCAGTATTTCGTTAGACGCGGGTTCTTGGA-CCCGATGTCCCAGGTCATTAAAGTCTCAAATGGGATTAAAGGATCATAGTTCCCAGGTTTAATACTCCAAGCTATCCCAGAACAGGACCCCGGCAGAACCCCGC-TAACAGCACCAAATCCACTTGCGGTCCCAGAAAAGGTCGCCGAGGTGGCAAGGTGACTGAAAAGGTCATAGAGAGGACACCGGTCCCATTTCCCACGGTCCAAAAATCCAGCGCACCCCACCGGCTTTCCGGGAACTTCGGCAAAGCTAATTTGCAT
>UG158
TTATTGAAGCCCAGGCGACCAGGGGTCGCCGCGCTTTTCCTCCCCAAACGCGACGATAAAGACCAGCGTTGCCAAATGTAACTTATGTATAACCCAAAATATTGCGCATCGATAAGGTTTGCCAAAACACCCGAAAGTACACACAC--AAAAAAACAGCAACAAGACGCTCACTAGACATTCACCCCTTCCCCCACCCCCG-AAAACAAAACAACTTGACACAGGGGAAACACCAGGGGCGGCGGAGGTTGTCAATAGTGTCCAGTATTTCGTTAGACGCGGGTTCTTGGA-CCCGATGTCCCAGGTCATTAAAGTCTCAAATGGGATTAAAGGATCATAGTTCCCAGGTTTAATACTCCAAGCTATCCCAGAACAGGACCCCGGCAGAACCCCGC-TAACAGCACCAAATCCACTTGCGGTCCCAGAAAAGGTCGCCGAGGTGGCAAGGTGACTGAAAAGGTCATAGAGAGGACACCGGTCCCATTTCCCACGGTCCAAAAATCCAGCGCACCCCACCGGCTTTCCGGGAACTTCGGCAAAGCTAATTTGCAT
>UG156
TTATTGAAGCCCAGGCGACCAGGGGTCGCCGCGCTTTTCCTCCCCAAACGCGACGATAAAGACCAGCGTTGCCAAATGTAACTTATGTATAACCCAAAATATTGCGCATCGATAAGGTTTGCCAAAACACCCGAAAGTACACACAC--AAAAAAACAGCAACAAGACGCTCACTAGACATTCACGCCTTCC----CCCCCG-AAAAAAAACCAACTTGACACAGAGGAAACACCAGGGGCGGCGGAGGTTGTCAATAGTGCCCAGTATTTCGTTAGACGCGGGTTCTTGGACCCCGATGTCCCAGGTCATTAAAGTCTCAAATGGGATTAAAGGATCATAGTTCCCAGGTTTAATACTCCAAGCTATCCCAGAACAGGACCCCGGCAGAACCCCGC-TAACAGCACCAAATCCACTTGCGGTCCCAGAAAAGGCCGCCGAGGTGGCAAGGTGACTGAAAAGGTCAGAGAGAGGACACCGGTCCCATTTCCCACGGTCCAAAAATCCAGCGCGCCCCACCGGCTTTCCGGGAACTTCGGCAAAGCTAATTTGCAT
>UG157
TTATTGAAGCCCAGGCGACCAGGGGTCGCCGCGCTTTTCCTCCCCAAACGCGACGATAAAGACCAGCGTTGCCAAATGTAACTTATGTATAACCCAAAATATTGCGCATCGATAAGGTTTGCCAAAACACCCGAAAGTACACACAC--AAAAAAACAGCAACAAGACGCTCACTAGACATTCACGCCTTCC----CCCCCG-AAAAAAAACCAACTTGACACAGAGGAAACACCAGGGGCGGCGGAGGTTGTCAATAGTGCCCAGTATTTCGTTAGACGCGGGTTCTTGGACCCCGATGTCCCAGGTCATTAAAGTCTCAAATGGGATTAAAGGATCATAGTTCCCAGGTTTAATACTCCAAGCTATCCCAGAACAGGACCCCGGCAGAACCCCGC-TAACAGCACCAAATCCACTTGCGGTCCCAGAAAAGGCCGCCGAGGTGGCAAGGTGACTGAAAAGGTCAGAGAGAGGACACCGGTCCCATTTCCCACGGTCCAAAAATCCAGCGCGCCCCACCGGCTTTCCGGGAACTTCGGCAAAGCTAATTTGCAT
>UG237
TTATTGAAGCCCAGGCGACCAGGGGTCGCCGCGCTTTTCCTCCCCAAACGCGACGATAAAGACCAGCGTTGCCAAATGTAACTTATGTATAACCCAAAATATTGCGCATCGATAAGGTTTGCCAAAACACCCGAAAGTACACACAC--AAAAAAACAGCAACAAGACGCTCACTAGACATTCACCCCTTCCCCCACCCCCG--AAAAAAAACAACTTGACACAGGGGAAACACCAGGGGCGGCGGAGGTTGTCAATAGTGTCCAGTATTTCGTTAGACGCGGGTTCTTGGACCCCTATGTCCCAGGTCATTAAAGTCTCAAATGGGATTAAAGGATCATAGTTCCCAGGTTTAATACTCCAAGCTATCCCAGAACAGGACCCCGGCAGAACCCCGC-TAACAGCACCAAATCCACTTGCGGTCCCAGAAAAGGTCGCCGAGGTGGCAAGGTGACTGAAAAGGTCATAGAGAGGACACCGGTCCCATTTCCCACGGTCCAAAAATCCAGCGCGCCCCACCGGCTTTCCGGGAACTTCGGCAAAGCTAATTTGCAT
>ZM004
TTATTGAAGCCCAGGCGACCAGGGGTCGCCGCGCTTTTCCTCCCCAAACGCGACGATAAAGACCAGCGTTGCCAAATGTAACTTATGTATAACCCAAAATATTGCGCATCGATAAGGTTTGCCAAAACACCCGAAAGTACACACAC--AAAAAAACAGCAACAAGACGCTCACTAGACATTCACCCCTTCCCCCACCCCCG--AAAAAAAACAACTTGACACAGGGGAAACACCAGGGGCGGCGGAGGTTGTCAATAGTGTCCAGTATTTCGTTAGACGCGGGTTCTTGGACCCCTATGTCCCAGGTCATTAAAGTCTCAAATGGGATTAAAGGATCATAGTTCCCAGGTTTAATACTCCAAGCTATCCCAGAACAGGACCCCGGCAGAACCCCGC-TAACAGCACCAAATCCACTTGCGGTCCCAGAAAAGGTCGCCGAGGTGGCAAGGTGACTGAAAAGGTCATAGAGAGGACACCGGTCCCATTTCCCACGGTCCAAAAATCCAGCGCGCCCCACCGGCTTTCCGGGAACTTCGGCAAAGCTAATTTGCAT
>U007-B
TTATTGAAGCCCAGGCGACCAGGGGTCGCCGCGCTTTTCCTCCCCAAACGCGACGATAAAGACCAGCGTTGCCAAATGTAACTTATGTATAACCCAAAATATTGCGCATCGATAAGGTTTGCCAAAACACCCGAAAGTACACACAC--AAAAAAACAGCAACAAGACGCTCACTAGACATTCACCCCTTCCCCCACCCCCG--AAAAAAAACAACTTGACACAGGGGAAACACCAGGGGCGGCGGAGGTTGTCAATAGTGTCCAGTATTTCGTTAGACGCGGGTTCTTGGA-CCCGATGTCCCAGGTCATTAAAGTCTCAAATGGGATTAAAGGATCATAGTTCCCAGGTTTAATACTCCAAGCTATCCCAGAACAGGACCCCGGCAGAACCCCGC-TAACAGCACCAAATCCACTTGCGGTCCCAGAAAAGGTCGCCGAGGTGGCAAGGTGACTGAAAAGGTCATAGAGAGGACACCGGTCCCATTTCCCACGGTCCAAAAATCCAGCGCGCCCCACCGGCTTTCCGGGAACTTCGGCAAAGCTAATTTGCAT
>U008-B
TTATTGAAGCCCAGGCGACCAGGGGTCGCCGCGCTTTTCCTCCCCAAACGCGACGATAAAGACCAGCGTTGCCAAATGTAACTTATGTATAACCCAAAATATTGCGCATCGATAAGGTTTGCCAAAACACCCGAAAGTACACACAC--AAAAAAACAGCAACAAGACGCTCACTAGACATTCACCCCTTCCCCCACCCCCG--AAAAAAAACAACTTGACACAGGGGAAACACCAGGGGCGGCGGAGGTTGTCAATAGTGTCCAGTATTTCGTTAGACGCGGGTTCTTGGA-CCCGATGTCCCAGGTCATTAAAGTCTCAAATGGGATTAAAGGATCATAGTTCCCAGGTTTAATACTCCAAGCTATCCCAGAACAGGACCCCGGCAGAACCCCGC-TAACAGCACCAAATCCACTTGCGGTCCCAGAAAAGGTCGCCGAGGTGGCAAGGTGACTGAAAAGGTCATAGAGAGGACACCGGTCCCATTTCCCACGGTCCAAAAATCCAGCGCGCCCCACCGGCTTTCCGGGAACTTCGGCAAAGCTAATTTGCAT
>U034-B
TTATTGAAGCCCAGGCGACCAGGGGTCGCCGCGCTTTTCCTCCCCAAACGCGACGATAAAGACCAGCGTTGCCAAATGTAACTTATGTATAACCCAAAATATTGCGCATCGATAAGGTTTGCCAAAACACCCGAAAGTACACACAC--AAAAAAACAGCAACAAGACGCTCACTAGACATTCACCCCTTCCCCCACCCCCG--AAAAAAAACAACTTGACACAGGGGAAACACCAGGGGCGGCGGAGGTTGTCAATAGTGTCCAGTATTTCGTTAGACGCGGGTTCTTGGA-CCCGATGTCCCAGGTCATTAAAGTCTCAAATGGGATTAAAGGATCATAGTTCCCAGGTTTAATACTCCAAGCTATCCCAGAACAGGACCCCGGCAGAACCCCGC-TAACAGCACCAAATCCACTTGCGGTCCCAGAAAAGGTCGCCGAGGTGGCAAGGTGACTGAAAAGGTCATAGAGAGGACACCGGTCCCATTTCCCACGGTCCAAAAATCCAGCGCGCCCCACCGGCTTTCCGGGAACTTCGGCAAAGCTAATTTGCAT
>U156-B
TTATTGAAGCCCAGGCGACCAGGGGTCGCCGCGCTTTTCCTCCCCAAACGCGACGATAAAGACCAGCGTTGCCAAATGTAACTTATGTATAACCCAAAATATTGCGCATCGATAAGGTTTGCCAAAACACCCGAAAGTACACACAC--AAAAAAACAGCAACAAGACGCTCACTAGACATTCACCCCTTCCCCCACCCCCG--AAAAAAAACAACTTGACACAGGGGAAACACCAGGGGCGGCGGAGGTTGTCAATAGTGTCCAGTATTTCGTTAGACGCGGGTTCTTGGA-CCCGATGTCCCAGGTCATTAAAGTCTCAAATGGGATTAAAGGATCATAGTTCCCAGGTTTAATACTCCAAGCTATCCCAGAACAGGACCCCGGCAGAACCCCGC-TAACAGCACCAAATCCACTTGCGGTCCCAGAAAAGGTCGCCGAGGTGGCAAGGTGACTGAAAAGGTCATAGAGAGGACACCGGTCCCATTTCCCACGGTCCAAAAATCCAGCGCGCCCCACCGGCTTTCCGGGAACTTCGGCAAAGCTAATTTGCAT
>U211-D
TTATTGAAGCCCAGGCGACCAGGGGTCGCCGCGCTTTTCCTCCCCAAACGCGACGATAAAGACCAGCGTTGCCAAATGTAACTTATGTATAACCCAAAATATTGCGCATCGATAAGGTTTGCCAAAACACCCGAAAGTACACACAC--AAAAAAACAGCAACAAGACGCTCACTAGACATTCACCCCTTCCCCCACCCCCG--AAAAAAAACAACTTGACACAGGGGAAACACCAGGGGCGGCGGAGGTTGTCAATAGTGTCCAGTATTTCGTTAGACGCGGGTTCTTGGA-CCCGATGTCCCAGGTCATTAAAGTCTCAAATGGGATTAAAGGATCATAGTTCCCAGGTTTAATACTCCAAGCTATCCCAGAACAGGACCCCGGCAGAACCCCGC-TAACAGCACCAAATCCACTTGCGGTCCCAGAAAAGGTCGCCGAGGTGGCAAGGTGACTGAAAAGGTCATAGAGAGGACACCGGTCCCATTTCCCACGGTCCAAAAATCCAGCGCGCCCCACCGGCTTTCCGGGAACTTCGGCAAAGCTAATTTGCAT
>U219-D
TTATTGAAGCCCAGGCGACCAGGGGTCGCCGCGCTTTTCCTCCCCAAACGCGACGATAAAGACCAGCGTTGCCAAATGTAACTTATGTATAACCCAAAATATTGCGCATCGATAAGGTTTGCCAAAACACCCGAAAGTACACACAC--AAAAAAACAGCAACAAGACGCTCACTAGACATTCACCCCTTCCCCCACCCCCG--AAAAAAAACAACTTGACACAGGGGAAACACCAGGGGCGGCGGAGGTTGTCAATAGTGTCCAGTATTTCGTTAGACGCGGGTTCTTGGA-CCCGATGTCCCAGGTCATTAAAGTCTCAAATGGGATTAAAGGATCATAGTTCCCAGGTTTAATACTCCAAGCTATCCCAGAACAGGACCCCGGCAGAACCCCGC-TAACAGCACCAAATCCACTTGCGGTCCCAGAAAAGGTCGCCGAGGTGGCAAGGTGACTGAAAAGGTCATAGAGAGGACACCGGTCCCATTTCCCACGGTCCAAAAATCCAGCGCGCCCCACCGGCTTTCCGGGAACTTCGGCAAAGCTAATTTGCAT
>UG12
TTATTGAAGCCCAGGCGACCAGGGGTCGCCGCGCTTTTCCTCCCCAAACGCGACGATAAAGACCAGCGTTGCCAAATGTAACTTATGTATAACCCAAAATATTGCGCATCGATAAGGTTTGCCAAAACACCCGAAAGTACACACAC--AAAAAAACAGCAACAAGACGCTCACTAGACATTCACCCCTTCCCCCACCCCCG--AAAAAAAACAACTTGACACAGGGGAAACACCAGGGGCGGCGGAGGTTGTCAATAGTGTCCAGTATTTCGTTAGACGCGGGTTCTTGGA-CCCGATGTCCCAGGTCATTAAAGTCTCAAATGGGATTAAAGGATCATAGTTCCCAGGTTTAATACTCCAAGCTATCCCAGAACAGGACCCCGGCAGAACCCCGC-TAACAGCACCAAATCCACTTGCGGTCCCAGAAAAGGTCGCCGAGGTGGCAAGGTGACTGAAAAGGTCATAGAGAGGACACCGGTCCCATTTCCCACGGTCCAAAAATCCAGCGCGCCCCACCGGCTTTCCGGGAACTTCGGCAAAGCTAATTTGCAT
>UG13
TTATTGAAGCCCAGGCGACCAGGGGTCGCCGCGCTTTTCCTCCCCAAACGCGACGATAAAGACCAGCGTTGCCAAATGTAACTTATGTATAACCCAAAATATTGCGCATCGATAAGGTTTGCCAAAACACCCGAAAGTACACACAC--AAAAAAACAGCAACAAGACGCTCACTAGACATTCACCCCTTCCCCCACCCCCG--AAAAAAAACAACTTGACACAGGGGAAACACCAGGGGCGGCGGAGGTTGTCAATAGTGTCCAGTATTTCGTTAGACGCGGGTTCTTGGA-CCCGATGTCCCAGGTCATTAAAGTCTCAAATGGGATTAAAGGATCATAGTTCCCAGGTTTAATACTCCAAGCTATCCCAGAACAGGACCCCGGCAGAACCCCGC-TAACAGCACCAAATCCACTTGCGGTCCCAGAAAAGGTCGCCGAGGTGGCAAGGTGACTGAAAAGGTCATAGAGAGGACACCGGTCCCATTTCCCACGGTCCAAAAATCCAGCGCGCCCCACCGGCTTTCCGGGAACTTCGGCAAAGCTAATTTGCAT
>UG110
TTATTGAAGCCCAGGCGACCAGGGGTCGCCGCGCTTTTCCTCCCCAAACGCGACGATAAAGACCAGCGTTGCCAAATGTAACTTATGTATAACCCAAAATATTGCGCATCGATAAGGTTTGCCAAAACACCCGAAAGTACACACAC--AAAAAAACAGCAACAAGACGCTCACTAGACATTCACCCCTTCCCCCACCCCCG--AAAAAAAACAACTTGACACAGGGGAAACACCAGGGGCGGCGGAGGTTGTCAATAGTGTCCAGTATTTCGTTAGACGCGGGTTCTTGGA-CCCGATGTCCCAGGTCATTAAAGTCTCAAATGGGATTAAAGGATCATAGTTCCCAGGTTTAATACTCCAAGCTATCCCAGAACAGGACCCCGGCAGAACCCCGC-TAACAGCACCAAATCCACTTGCGGTCCCAGAAAAGGTCGCCGAGGTGGCAAGGTGACTGAAAAGGTCATAGAGAGGACACCGGTCCCATTTCCCACGGTCCAAAAATCCAGCGCGCCCCACCGGCTTTCCGGGAACTTCGGCAAAGCTAATTTGCAT
>UG125
TTATTGAAGCCCAGGCGACCAGGGGTCGCCGCGCTTTTCCTCCCCAAACGCGACGATAAAGACCAGCGTTGCCAAATGTAACTTATGTATAACCCAAAATATTGCGCATCGATAAGGTTTGCCAAAACACCCGAAAGTACACACAC--AAAAAAACAGCAACAAGACGCTCACTAGACATTCACCCCTTCCCCCACCCCCG--AAAAAAAACAACTTGACACAGGGGAAACACCAGGGGCGGCGGAGGTTGTCAATAGTGTCCAGTATTTCGTTAGACGCGGGTTCTTGGA-CCCGATGTCCCAGGTCATTAAAGTCTCAAATGGGATTAAAGGATCATAGTTCCCAGGTTTAATACTCCAAGCTATCCCAGAACAGGACCCCGGCAGAACCCCGC-TAACAGCACCAAATCCACTTGCGGTCCCAGAAAAGGTCGCCGAGGTGGCAAGGTGACTGAAAAGGTCATAGAGAGGACACCGGTCCCATTTCCCACGGTCCAAAAATCCAGCGCGCCCCACCGGCTTTCCGGGAACTTCGGCAAAGCTAATTTGCAT
>UG126
TTATTGAAGCCCAGGCGACCAGGGGTCGCCGCGCTTTTCCTCCCCAAACGCGACGATAAAGACCAGCGTTGCCAAATGTAACTTATGTATAACCCAAAATATTGCGCATCGATAAGGTTTGCCAAAACACCCGAAAGTACACACAC--AAAAAAACAGCAACAAGACGCTCACTAGACATTCACCCCTTCCCCCACCCCCG--AAAAAAAACAACTTGACACAGGGGAAACACCAGGGGCGGCGGAGGTTGTCAATAGTGTCCAGTATTTCGTTAGACGCGGGTTCTTGGA-CCCGATGTCCCAGGTCATTAAAGTCTCAAATGGGATTAAAGGATCATAGTTCCCAGGTTTAATACTCCAAGCTATCCCAGAACAGGACCCCGGCAGAACCCCGC-TAACAGCACCAAATCCACTTGCGGTCCCAGAAAAGGTCGCCGAGGTGGCAAGGTGACTGAAAAGGTCATAGAGAGGACACCGGTCCCATTTCCCACGGTCCAAAAATCCAGCGCGCCCCACCGGCTTTCCGGGAACTTCGGCAAAGCTAATTTGCAT
>UG128
TTATTGAAGCCCAGGCGACCAGGGGTCGCCGCGCTTTTCCTCCCCAAACGCGACGATAAAGACCAGCGTTGCCAAATGTAACTTATGTATAACCCAAAATATTGCGCATCGATAAGGTTTGCCAAAACACCCGAAAGTACACACAC--AAAAAAACAGCAACAAGACGCTCACTAGACATTCACCCCTTCCCCCACCCCCG--AAAAAAAACAACTTGACACAGGGGAAACACCAGGGGCGGCGGAGGTTGTCAATAGTGTCCAGTATTTCGTTAGACGCGGGTTCTTGGA-CCCGATGTCCCAGGTCATTAAAGTCTCAAATGGGATTAAAGGATCATAGTTCCCAGGTTTAATACTCCAAGCTATCCCAGAACAGGACCCCGGCAGAACCCCGC-TAACAGCACCAAATCCACTTGCGGTCCCAGAAAAGGTCGCCGAGGTGGCAAGGTGACTGAAAAGGTCATAGAGAGGACACCGGTCCCATTTCCCACGGTCCAAAAATCCAGCGCGCCCCACCGGCTTTCCGGGAACTTCGGCAAAGCTAATTTGCAT
>UG133
TTATTGAAGCCCAGGCGACCAGGGGTCGCCGCGCTTTTCCTCCCCAAACGCGACGATAAAGACCAGCGTTGCCAAATGTAACTTATGTATAACCCAAAATATTGCGCATCGATAAGGTTTGCCAAAACACCCGAAAGTACACACAC--AAAAAAACAGCAACAAGACGCTCACTAGACATTCACCCCTTCCCCCACCCCCG--AAAAAAAACAACTTGACACAGGGGAAACACCAGGGGCGGCGGAGGTTGTCAATAGTGTCCAGTATTTCGTTAGACGCGGGTTCTTGGA-CCCGATGTCCCAGGTCATTAAAGTCTCAAATGGGATTAAAGGATCATAGTTCCCAGGTTTAATACTCCAAGCTATCCCAGAACAGGACCCCGGCAGAACCCCGC-TAACAGCACCAAATCCACTTGCGGTCCCAGAAAAGGTCGCCGAGGTGGCAAGGTGACTGAAAAGGTCATAGAGAGGACACCGGTCCCATTTCCCACGGTCCAAAAATCCAGCGCGCCCCACCGGCTTTCCGGGAACTTCGGCAAAGCTAATTTGCAT
>UG134
TTATTGAAGCCCAGGCGACCAGGGGTCGCCGCGCTTTTCCTCCCCAAACGCGACGATAAAGACCAGCGTTGCCAAATGTAACTTATGTATAACCCAAAATATTGCGCATCGATAAGGTTTGCCAAAACACCCGAAAGTACACACAC--AAAAAAACAGCAACAAGACGCTCACTAGACATTCACCCCTTCCCCCACCCCCG--AAAAAAAACAACTTGACACAGGGGAAACACCAGGGGCGGCGGAGGTTGTCAATAGTGTCCAGTATTTCGTTAGACGCGGGTTCTTGGA-CCCGATGTCCCAGGTCATTAAAGTCTCAAATGGGATTAAAGGATCATAGTTCCCAGGTTTAATACTCCAAGCTATCCCAGAACAGGACCCCGGCAGAACCCCGC-TAACAGCACCAAATCCACTTGCGGTCCCAGAAAAGGTCGCCGAGGTGGCAAGGTGACTGAAAAGGTCATAGAGAGGACACCGGTCCCATTTCCCACGGTCCAAAAATCCAGCGCGCCCCACCGGCTTTCCGGGAACTTCGGCAAAGCTAATTTGCAT
>UG137
TTATTGAAGCCCAGGCGACCAGGGGTCGCCGCGCTTTTCCTCCCCAAACGCGACGATAAAGACCAGCGTTGCCAAATGTAACTTATGTATAACCCAAAATATTGCGCATCGATAAGGTTTGCCAAAACACCCGAAAGTACACACAC--AAAAAAACAGCAACAAGACGCTCACTAGACATTCACCCCTTCCCCCACCCCCG--AAAAAAAACAACTTGACACAGGGGAAACACCAGGGGCGGCGGAGGTTGTCAATAGTGTCCAGTATTTCGTTAGACGCGGGTTCTTGGA-CCCGATGTCCCAGGTCATTAAAGTCTCAAATGGGATTAAAGGATCATAGTTCCCAGGTTTAATACTCCAAGCTATCCCAGAACAGGACCCCGGCAGAACCCCGC-TAACAGCACCAAATCCACTTGCGGTCCCAGAAAAGGTCGCCGAGGTGGCAAGGTGACTGAAAAGGTCATAGAGAGGACACCGGTCCCATTTCCCACGGTCCAAAAATCCAGCGCGCCCCACCGGCTTTCCGGGAACTTCGGCAAAGCTAATTTGCAT
>UG141
TTATTGAAGCCCAGGCGACCAGGGGTCGCCGCGCTTTTCCTCCCCAAACGCGACGATAAAGACCAGCGTTGCCAAATGTAACTTATGTATAACCCAAAATATTGCGCATCGATAAGGTTTGCCAAAACACCCGAAAGTACACACAC--AAAAAAACAGCAACAAGACGCTCACTAGACATTCACCCCTTCCCCCACCCCCG--AAAAAAAACAACTTGACACAGGGGAAACACCAGGGGCGGCGGAGGTTGTCAATAGTGTCCAGTATTTCGTTAGACGCGGGTTCTTGGA-CCCGATGTCCCAGGTCATTAAAGTCTCAAATGGGATTAAAGGATCATAGTTCCCAGGTTTAATACTCCAAGCTATCCCAGAACAGGACCCCGGCAGAACCCCGC-TAACAGCACCAAATCCACTTGCGGTCCCAGAAAAGGTCGCCGAGGTGGCAAGGTGACTGAAAAGGTCATAGAGAGGACACCGGTCCCATTTCCCACGGTCCAAAAATCCAGCGCGCCCCACCGGCTTTCCGGGAACTTCGGCAAAGCTAATTTGCAT
>UG148
TTATTGAAGCCCAGGCGACCAGGGGTCGCCGCGCTTTTCCTCCCCAAACGCGACGATAAAGACCAGCGTTGCCAAATGTAACTTATGTATAACCCAAAATATTGCGCATCGATAAGGTTTGCCAAAACACCCGAAAGTACACACAC--AAAAAAACAGCAACAAGACGCTCACTAGACATTCACCCCTTCCCCCACCCCCG--AAAAAAAACAACTTGACACAGGGGAAACACCAGGGGCGGCGGAGGTTGTCAATAGTGTCCAGTATTTCGTTAGACGCGGGTTCTTGGA-CCCGATGTCCCAGGTCATTAAAGTCTCAAATGGGATTAAAGGATCATAGTTCCCAGGTTTAATACTCCAAGCTATCCCAGAACAGGACCCCGGCAGAACCCCGC-TAACAGCACCAAATCCACTTGCGGTCCCAGAAAAGGTCGCCGAGGTGGCAAGGTGACTGAAAAGGTCATAGAGAGGACACCGGTCCCATTTCCCACGGTCCAAAAATCCAGCGCGCCCCACCGGCTTTCCGGGAACTTCGGCAAAGCTAATTTGCAT
>UG152
TTATTGAAGCCCAGGCGACCAGGGGTCGCCGCGCTTTTCCTCCCCAAACGCGACGATAAAGACCAGCGTTGCCAAATGTAACTTATGTATAACCCAAAATATTGCGCATCGATAAGGTTTGCCAAAACACCCGAAAGTACACACAC--AAAAAAACAGCAACAAGACGCTCACTAGACATTCACCCCTTCCCCCACCCCCG--AAAAAAAACAACTTGACACAGGGGAAACACCAGGGGCGGCGGAGGTTGTCAATAGTGTCCAGTATTTCGTTAGACGCGGGTTCTTGGA-CCCGATGTCCCAGGTCATTAAAGTCTCAAATGGGATTAAAGGATCATAGTTCCCAGGTTTAATACTCCAAGCTATCCCAGAACAGGACCCCGGCAGAACCCCGC-TAACAGCACCAAATCCACTTGCGGTCCCAGAAAAGGTCGCCGAGGTGGCAAGGTGACTGAAAAGGTCATAGAGAGGACACCGGTCCCATTTCCCACGGTCCAAAAATCCAGCGCGCCCCACCGGCTTTCCGGGAACTTCGGCAAAGCTAATTTGCAT
>UG159
TTATTGAAGCCCAGGCGACCAGGGGTCGCCGCGCTTTTCCTCCCCAAACGCGACGATAAAGACCAGCGTTGCCAAATGTAACTTATGTATAACCCAAAATATTGCGCATCGATAAGGTTTGCCAAAACACCCGAAAGTACACACAC--AAAAAAACAGCAACAAGACGCTCACTAGACATTCACCCCTTCCCCCACCCCCG--AAAAAAAACAACTTGACACAGGGGAAACACCAGGGGCGGCGGAGGTTGTCAATAGTGTCCAGTATTTCGTTAGACGCGGGTTCTTGGA-CCCGATGTCCCAGGTCATTAAAGTCTCAAATGGGATTAAAGGATCATAGTTCCCAGGTTTAATACTCCAAGCTATCCCAGAACAGGACCCCGGCAGAACCCCGC-TAACAGCACCAAATCCACTTGCGGTCCCAGAAAAGGTCGCCGAGGTGGCAAGGTGACTGAAAAGGTCATAGAGAGGACACCGGTCCCATTTCCCACGGTCCAAAAATCCAGCGCGCCCCACCGGCTTTCCGGGAACTTCGGCAAAGCTAATTTGCAT
>UG162
TTATTGAAGCCCAGGCGACCAGGGGTCGCCGCGCTTTTCCTCCCCAAACGCGACGATAAAGACCAGCGTTGCCAAATGTAACTTATGTATAACCCAAAATATTGCGCATCGATAAGGTTTGCCAAAACACCCGAAAGTACACACAC--AAAAAAACAGCAACAAGACGCTCACTAGACATTCACCCCTTCCCCCACCCCCG--AAAAAAAACAACTTGACACAGGGGAAACACCAGGGGCGGCGGAGGTTGTCAATAGTGTCCAGTATTTCGTTAGACGCGGGTTCTTGGA-CCCGATGTCCCAGGTCATTAAAGTCTCAAATGGGATTAAAGGATCATAGTTCCCAGGTTTAATACTCCAAGCTATCCCAGAACAGGACCCCGGCAGAACCCCGC-TAACAGCACCAAATCCACTTGCGGTCCCAGAAAAGGTCGCCGAGGTGGCAAGGTGACTGAAAAGGTCATAGAGAGGACACCGGTCCCATTTCCCACGGTCCAAAAATCCAGCGCGCCCCACCGGCTTTCCGGGAACTTCGGCAAAGCTAATTTGCAT
>UG163
TTATTGAAGCCCAGGCGACCAGGGGTCGCCGCGCTTTTCCTCCCCAAACGCGACGATAAAGACCAGCGTTGCCAAATGTAACTTATGTATAACCCAAAATATTGCGCATCGATAAGGTTTGCCAAAACACCCGAAAGTACACACAC--AAAAAAACAGCAACAAGACGCTCACTAGACATTCACCCCTTCCCCCACCCCCG--AAAAAAAACAACTTGACACAGGGGAAACACCAGGGGCGGCGGAGGTTGTCAATAGTGTCCAGTATTTCGTTAGACGCGGGTTCTTGGA-CCCGATGTCCCAGGTCATTAAAGTCTCAAATGGGATTAAAGGATCATAGTTCCCAGGTTTAATACTCCAAGCTATCCCAGAACAGGACCCCGGCAGAACCCCGC-TAACAGCACCAAATCCACTTGCGGTCCCAGAAAAGGTCGCCGAGGTGGCAAGGTGACTGAAAAGGTCATAGAGAGGACACCGGTCCCATTTCCCACGGTCCAAAAATCCAGCGCGCCCCACCGGCTTTCCGGGAACTTCGGCAAAGCTAATTTGCAT
>UG165
TTATTGAAGCCCAGGCGACCAGGGGTCGCCGCGCTTTTCCTCCCCAAACGCGACGATAAAGACCAGCGTTGCCAAATGTAACTTATGTATAACCCAAAATATTGCGCATCGATAAGGTTTGCCAAAACACCCGAAAGTACACACAC--AAAAAAACAGCAACAAGACGCTCACTAGACATTCACCCCTTCCCCCACCCCCG--AAAAAAAACAACTTGACACAGGGGAAACACCAGGGGCGGCGGAGGTTGTCAATAGTGTCCAGTATTTCGTTAGACGCGGGTTCTTGGA-CCCGATGTCCCAGGTCATTAAAGTCTCAAATGGGATTAAAGGATCATAGTTCCCAGGTTTAATACTCCAAGCTATCCCAGAACAGGACCCCGGCAGAACCCCGC-TAACAGCACCAAATCCACTTGCGGTCCCAGAAAAGGTCGCCGAGGTGGCAAGGTGACTGAAAAGGTCATAGAGAGGACACCGGTCCCATTTCCCACGGTCCAAAAATCCAGCGCGCCCCACCGGCTTTCCGGGAACTTCGGCAAAGCTAATTTGCAT
>UG166
TTATTGAAGCCCAGGCGACCAGGGGTCGCCGCGCTTTTCCTCCCCAAACGCGACGATAAAGACCAGCGTTGCCAAATGTAACTTATGTATAACCCAAAATATTGCGCATCGATAAGGTTTGCCAAAACACCCGAAAGTACACACAC--AAAAAAACAGCAACAAGACGCTCACTAGACATTCACCCCTTCCCCCACCCCCG--AAAAAAAACAACTTGACACAGGGGAAACACCAGGGGCGGCGGAGGTTGTCAATAGTGTCCAGTATTTCGTTAGACGCGGGTTCTTGGA-CCCGATGTCCCAGGTCATTAAAGTCTCAAATGGGATTAAAGGATCATAGTTCCCAGGTTTAATACTCCAAGCTATCCCAGAACAGGACCCCGGCAGAACCCCGC-TAACAGCACCAAATCCACTTGCGGTCCCAGAAAAGGTCGCCGAGGTGGCAAGGTGACTGAAAAGGTCATAGAGAGGACACCGGTCCCATTTCCCACGGTCCAAAAATCCAGCGCGCCCCACCGGCTTTCCGGGAACTTCGGCAAAGCTAATTTGCAT
>UG168
TTATTGAAGCCCAGGCGACCAGGGGTCGCCGCGCTTTTCCTCCCCAAACGCGACGATAAAGACCAGCGTTGCCAAATGTAACTTATGTATAACCCAAAATATTGCGCATCGATAAGGTTTGCCAAAACACCCGAAAGTACACACAC--AAAAAAACAGCAACAAGACGCTCACTAGACATTCACCCCTTCCCCCACCCCCG--AAAAAAAACAACTTGACACAGGGGAAACACCAGGGGCGGCGGAGGTTGTCAATAGTGTCCAGTATTTCGTTAGACGCGGGTTCTTGGA-CCCGATGTCCCAGGTCATTAAAGTCTCAAATGGGATTAAAGGATCATAGTTCCCAGGTTTAATACTCCAAGCTATCCCAGAACAGGACCCCGGCAGAACCCCGC-TAACAGCACCAAATCCACTTGCGGTCCCAGAAAAGGTCGCCGAGGTGGCAAGGTGACTGAAAAGGTCATAGAGAGGACACCGGTCCCATTTCCCACGGTCCAAAAATCCAGCGCGCCCCACCGGCTTTCCGGGAACTTCGGCAAAGCTAATTTGCAT
>UG212
TTATTGAAGCCCAGGCGACCAGGGGTCGCCGCGCTTTTCCTCCCCAAACGCGACGATAAAGACCAGCGTTGCCAAATGTAACTTATGTATAACCCAAAATATTGCGCATCGATAAGGTTTGCCAAAACACCCGAAAGTACACACAC--AAAAAAACAGCAACAAGACGCTCACTAGACATTCACCCCTTCCCCCACCCCCG--AAAAAAAACAACTTGACACAGGGGAAACACCAGGGGCGGCGGAGGTTGTCAATAGTGTCCAGTATTTCGTTAGACGCGGGTTCTTGGA-CCCGATGTCCCAGGTCATTAAAGTCTCAAATGGGATTAAAGGATCATAGTTCCCAGGTTTAATACTCCAAGCTATCCCAGAACAGGACCCCGGCAGAACCCCGC-TAACAGCACCAAATCCACTTGCGGTCCCAGAAAAGGTCGCCGAGGTGGCAAGGTGACTGAAAAGGTCATAGAGAGGACACCGGTCCCATTTCCCACGGTCCAAAAATCCAGCGCGCCCCACCGGCTTTCCGGGAACTTCGGCAAAGCTAATTTGCAT
>UG222
TTATTGAAGCCCAGGCGACCAGGGGTCGCCGCGCTTTTCCTCCCCAAACGCGACGATAAAGACCAGCGTTGCCAAATGTAACTTATGTATAACCCAAAATATTGCGCATCGATAAGGTTTGCCAAAACACCCGAAAGTACACACAC--AAAAAAACAGCAACAAGACGCTCACTAGACATTCACCCCTTCCCCCACCCCCG--AAAAAAAACAACTTGACACAGGGGAAACACCAGGGGCGGCGGAGGTTGTCAATAGTGTCCAGTATTTCGTTAGACGCGGGTTCTTGGA-CCCGATGTCCCAGGTCATTAAAGTCTCAAATGGGATTAAAGGATCATAGTTCCCAGGTTTAATACTCCAAGCTATCCCAGAACAGGACCCCGGCAGAACCCCGC-TAACAGCACCAAATCCACTTGCGGTCCCAGAAAAGGTCGCCGAGGTGGCAAGGTGACTGAAAAGGTCATAGAGAGGACACCGGTCCCATTTCCCACGGTCCAAAAATCCAGCGCGCCCCACCGGCTTTCCGGGAACTTCGGCAAAGCTAATTTGCAT
>UG226
TTATTGAAGCCCAGGCGACCAGGGGTCGCCGCGCTTTTCCTCCCCAAACGCGACGATAAAGACCAGCGTTGCCAAATGTAACTTATGTATAACCCAAAATATTGCGCATCGATAAGGTTTGCCAAAACACCCGAAAGTACACACAC--AAAAAAACAGCAACAAGACGCTCACTAGACATTCACCCCTTCCCCCACCCCCG--AAAAAAAACAACTTGACACAGGGGAAACACCAGGGGCGGCGGAGGTTGTCAATAGTGTCCAGTATTTCGTTAGACGCGGGTTCTTGGA-CCCGATGTCCCAGGTCATTAAAGTCTCAAATGGGATTAAAGGATCATAGTTCCCAGGTTTAATACTCCAAGCTATCCCAGAACAGGACCCCGGCAGAACCCCGC-TAACAGCACCAAATCCACTTGCGGTCCCAGAAAAGGTCGCCGAGGTGGCAAGGTGACTGAAAAGGTCATAGAGAGGACACCGGTCCCATTTCCCACGGTCCAAAAATCCAGCGCGCCCCACCGGCTTTCCGGGAACTTCGGCAAAGCTAATTTGCAT
>UG244
TTATTGAAGCCCAGGCGACCAGGGGTCGCCGCGCTTTTCCTCCCCAAACGCGACGATAAAGACCAGCGTTGCCAAATGTAACTTATGTATAACCCAAAATATTGCGCATCGATAAGGTTTGCCAAAACACCCGAAAGTACACACAC--AAAAAAACAGCAACAAGACGCTCACTAGACATTCACCCCTTCCCCCACCCCCG--AAAAAAAACAACTTGACACAGGGGAAACACCAGGGGCGGCGGAGGTTGTCAATAGTGTCCAGTATTTCGTTAGACGCGGGTTCTTGGA-CCCGATGTCCCAGGTCATTAAAGTCTCAAATGGGATTAAAGGATCATAGTTCCCAGGTTTAATACTCCAAGCTATCCCAGAACAGGACCCCGGCAGAACCCCGC-TAACAGCACCAAATCCACTTGCGGTCCCAGAAAAGGTCGCCGAGGTGGCAAGGTGACTGAAAAGGTCATAGAGAGGACACCGGTCCCATTTCCCACGGTCCAAAAATCCAGCGCGCCCCACCGGCTTTCCGGGAACTTCGGCAAAGCTAATTTGCAT
>ZM106
TTATTGAAGCCCAGGCGACCAGGGGTCGCCGCGCTTTTCCTCCCCAAACGCGACGATAAAGACCAGCGTTGCCAAATGTAACTTATGTATAACCCAAAATATTGCGCATCGATAAGGTTTGCCAAAACACCCGAAAGTACACACAC--AAAAAAACAGCAACAAGACGCTCACTAGACATTCACCCCTTCCCCCACCCCCG--AAAAAAAACAACTTGACACAGGGGAAACACCAGGGGCGGCGGAGGTTGTCAATAGTGTCCAGTATTTCGTTAGACGCGGGTTCTTGGA-CCCGATGTCCCAGGTCATTAAAGTCTCAAATGGGATTAAAGGATCATAGTTCCCAGGTTTAATACTCCAAGCTATCCCAGAACAGGACCCCGGCAGAACCCCGC-TAACAGCACCAAATCCACTTGCGGTCCCAGAAAAGGTCGCCGAGGTGGCAAGGTGACTGAAAAGGTCATAGAGAGGACACCGGTCCCATTTCCCACGGTCCAAAAATCCAGCGCGCCCCACCGGCTTTCCGGGAACTTCGGCAAAGCTAATTTGCAT
>ZM121
TTATTGAAGCCCAGGCGACCAGGGGTCGCCGCGCTTTTCCTCCCCAAACGCGACGATAAAGACCAGCGTTGCCAAATGTAACTTATGTATAACCCAAAATATTGCGCATCGATAAGGTTTGCCAAAACACCCGAAAGTACACACAC--AAAAAAACAGCAACAAGACGCTCACTAGACATTCACCCCTTCCCCCACCCCCG--AAAAAAAACAACTTGACACAGGGGAAACACCAGGGGCGGCGGAGGTTGTCAATAGTGTCCAGTATTTCGTTAGACGCGGGTTCTTGGA-CCCGATGTCCCAGGTCATTAAAGTCTCAAATGGGATTAAAGGATCATAGTTCCCAGGTTTAATACTCCAAGCTATCCCAGAACAGGACCCCGGCAGAACCCCGC-TAACAGCACCAAATCCACTTGCGGTCCCAGAAAAGGTCGCCGAGGTGGCAAGGTGACTGAAAAGGTCATAGAGAGGACACCGGTCCCATTTCCCACGGTCCAAAAATCCAGCGCGCCCCACCGGCTTTCCGGGAACTTCGGCAAAGCTAATTTGCAT
>ZM123
TTATTGAAGCCCAGGCGACCAGGGGTCGCCGCGCTTTTCCTCCCCAAACGCGACGATAAAGACCAGCGTTGCCAAATGTAACTTATGTATAACCCAAAATATTGCGCATCGATAAGGTTTGCCAAAACACCCGAAAGTACACACAC--AAAAAAACAGCAACAAGACGCTCACTAGACATTCACCCCTTCCCCCACCCCCG--AAAAAAAACAACTTGACACAGGGGAAACACCAGGGGCGGCGGAGGTTGTCAATAGTGTCCAGTATTTCGTTAGACGCGGGTTCTTGGA-CCCGATGTCCCAGGTCATTAAAGTCTCAAATGGGATTAAAGGATCATAGTTCCCAGGTTTAATACTCCAAGCTATCCCAGAACAGGACCCCGGCAGAACCCCGC-TAACAGCACCAAATCCACTTGCGGTCCCAGAAAAGGTCGCCGAGGTGGCAAGGTGACTGAAAAGGTCATAGAGAGGACACCGGTCCCATTTCCCACGGTCCAAAAATCCAGCGCGCCCCACCGGCTTTCCGGGAACTTCGGCAAAGCTAATTTGCAT
>ZM124
TTATTGAAGCCCAGGCGACCAGGGGTCGCCGCGCTTTTCCTCCCCAAACGCGACGATAAAGACCAGCGTTGCCAAATGTAACTTATGTATAACCCAAAATATTGCGCATCGATAAGGTTTGCCAAAACACCCGAAAGTACACACAC--AAAAAAACAGCAACAAGACGCTCACTAGACATTCACCCCTTCCCCCACCCCCG--AAAAAAAACAACTTGACACAGGGGAAACACCAGGGGCGGCGGAGGTTGTCAATAGTGTCCAGTATTTCGTTAGACGCGGGTTCTTGGA-CCCGATGTCCCAGGTCATTAAAGTCTCAAATGGGATTAAAGGATCATAGTTCCCAGGTTTAATACTCCAAGCTATCCCAGAACAGGACCCCGGCAGAACCCCGC-TAACAGCACCAAATCCACTTGCGGTCCCAGAAAAGGTCGCCGAGGTGGCAAGGTGACTGAAAAGGTCATAGAGAGGACACCGGTCCCATTTCCCACGGTCCAAAAATCCAGCGCGCCCCACCGGCTTTCCGGGAACTTCGGCAAAGCTAATTTGCAT
>ZM128
TTATTGAAGCCCAGGCGACCAGGGGTCGCCGCGCTTTTCCTCCCCAAACGCGACGATAAAGACCAGCGTTGCCAAATGTAACTTATGTATAACCCAAAATATTGCGCATCGATAAGGTTTGCCAAAACACCCGAAAGTACACACAC--AAAAAAACAGCAACAAGACGCTCACTAGACATTCACCCCTTCCCCCACCCCCG--AAAAAAAACAACTTGACACAGGGGAAACACCAGGGGCGGCGGAGGTTGTCAATAGTGTCCAGTATTTCGTTAGACGCGGGTTCTTGGA-CCCGATGTCCCAGGTCATTAAAGTCTCAAATGGGATTAAAGGATCATAGTTCCCAGGTTTAATACTCCAAGCTATCCCAGAACAGGACCCCGGCAGAACCCCGC-TAACAGCACCAAATCCACTTGCGGTCCCAGAAAAGGTCGCCGAGGTGGCAAGGTGACTGAAAAGGTCATAGAGAGGACACCGGTCCCATTTCCCACGGTCCAAAAATCCAGCGCGCCCCACCGGCTTTCCGGGAACTTCGGCAAAGCTAATTTGCAT
>UG15
TTATTGAAGCCCAGGCGACCAGGGGTCGCCGCGCTTTTCCTCCCCAAACGCGACGATAAAGACCAGCGTTGCCAAATGTAACTTATGTATAACCCAAAATATTGCGCATCGATAAGGTTTGCCAAAACACCCGAAAGTACACACAC--AAAAAAACAGCAACAAGACGCTCACTAGACATTCACCCCTTCCCCCACCCCCGAAAAAAAAAACAACTTGACACAGGGGAAACACCAGGGGCGGCGGAGGTTGTCAATAGTGTCCAGTATTTCGTTAGACGCGGGTTCTTGGA-CCCGATGTCCCAGGTCATTAAAGTCTCAAATGGGATTAAAGGATCATAGTTCCCAGGTTTAATACTCCAAGCTATCCCAGAACAGGACCCCGGCAGAACCCCGC-TAACAGCACCAAATCCACTTGCGGTCCCAGAAAAGGTCGCCGAGGTGGCAAGGTGACTGAAAAGGTCATAGAGAGGACACCGGTCCCATTTCCCACGGTCCAAAAATCCAGCGCGCCCCACCGGCTTTCCGGGAACTTCGGCAAAGCTAATTTGCAT
>UG16
TTATTGAAGCCCAGGCGACCAGGGGTCGCCGCGCTTTTCCTCCCCAAACGCGACGATAAAGACCAGCGTTGCCAAATGTAACTTATGTATAACCCAAAATATTGCGCATCGATAAGGTTTGCCAAAACACCCGAAAGTACACACAC--AAAAAAACAGCAACAAGACGCTCACTAGACATTCACCCCTTCCCCCACCCCCGAAAAAAAAAACAACTTGACACAGGGGAAACACCAGGGGCGGCGGAGGTTGTCAATAGTGTCCAGTATTTCGTTAGACGCGGGTTCTTGGA-CCCGATGTCCCAGGTCATTAAAGTCTCAAATGGGATTAAAGGATCATAGTTCCCAGGTTTAATACTCCAAGCTATCCCAGAACAGGACCCCGGCAGAACCCCGC-TAACAGCACCAAATCCACTTGCGGTCCCAGAAAAGGTCGCCGAGGTGGCAAGGTGACTGAAAAGGTCATAGAGAGGACACCGGTCCCATTTCCCACGGTCCAAAAATCCAGCGCGCCCCACCGGCTTTCCGGGAACTTCGGCAAAGCTAATTTGCAT
>UG146
TTATTGAAGCCCAGGCGACCAGGGGTCGCCGCGCTTTTCCTCCCCAAACGCGACGATAAAGACCAGCGTTGCCAAATGTAACTTATGTATAACCCAAAATATTGCGCATCGATAAGGTTTGCCAAAACACCCGAAAGTACACACAC--AAAAAAACAGCAACAAGACGCTCACTAGACATTCACCCCTTCCCCCACCCCCGAAAAAAAAAACAACTTGACACAGGGGAAACACCAGGGGCGGCGGAGGTTGTCAATAGTGTCCAGTATTTCGTTAGACGCGGGTTCTTGGA-CCCGATGTCCCAGGTCATTAAAGTCTCAAATGGGATTAAAGGATCATAGTTCCCAGGTTTAATACTCCAAGCTATCCCAGAACAGGACCCCGGCAGAACCCCGC-TAACAGCACCAAATCCACTTGCGGTCCCAGAAAAGGTCGCCGAGGTGGCAAGGTGACTGAAAAGGTCATAGAGAGGACACCGGTCCCATTTCCCACGGTCCAAAAATCCAGCGCGCCCCACCGGCTTTCCGGGAACTTCGGCAAAGCTAATTTGCAT
>U030-C
TTATTGAAGCCCAGGCGACCAGGGGTCGCCGCGCTTTTCCTCCCCAAACGCGACGATAAAGACCAGCGTTGCCAAATGTAACTTATGTATAACCCAAAATATTGCGCATCGATAAGGTTTGCCAAAACACCCGAAAGTACACACAC--AAAAAAACAGCAACAAGACGCTCACTAGACATTCACCCCTTCCCCCACCCCCG---AAAAAAACAACTTGACACAGGGGAAACACCAGGGGCGGCGGAGGTTGTCAATAGTGTCCAGTATTTCGTTAGACGCGGGTTCTTGGA-CCCGATGTCCCAGGTCATTAAAGTCTCAAATGGGATTAAAGGATCATAGTTCCCAGGTTTAATACTCCAAGCTATCCCAGAACAGGACCCCGGCAGAACCCCGC-TAACAGCACCAAATCCACTTGCGGTCCCAGAAAAGGTCGCCGAGGTGGCAAGGTGACTGAAAAGGTCATAGAGAGGACACCGGTCCCATTTCCCACGGTCCAAAAATCCAGCGCGCCCCACCGGCTTTCCGGGAACTTCGGCAAAGCTAATTTGCAT
>U060-D
TTATTGAAGCCCAGGCGACCAGGGGTCGCCGCGCTTTTCCTCCCCAAACGCGACGATAAAGACCAGCGTTGCCAAATGTAACTTATGTATAACCCAAAATATTGCGCATCGATAAGGTTTGCCAAAACACCCGAAAGTACACACAC--AAAAAAACAGCAACAAGACGCTCACTAGACATTCACCCCTTCCCCCACCCCCG---AAAAAAACAACTTGACACAGGGGAAACACCAGGGGCGGCGGAGGTTGTCAATAGTGTCCAGTATTTCGTTAGACGCGGGTTCTTGGA-CCCGATGTCCCAGGTCATTAAAGTCTCAAATGGGATTAAAGGATCATAGTTCCCAGGTTTAATACTCCAAGCTATCCCAGAACAGGACCCCGGCAGAACCCCGC-TAACAGCACCAAATCCACTTGCGGTCCCAGAAAAGGTCGCCGAGGTGGCAAGGTGACTGAAAAGGTCATAGAGAGGACACCGGTCCCATTTCCCACGGTCCAAAAATCCAGCGCGCCCCACCGGCTTTCCGGGAACTTCGGCAAAGCTAATTTGCAT
>UG219
TTATTGAAGCCCAGGCGACCAGGGGTCGCCGCGCTTTTCCTCCCCAAACGCGACGATAAAGACCAGCGTTGCCAAATGTAACTTATGTATAACCCAAAATATTGCGCATCGATAAGGTTTGCCAAAACACCCGAAAGTACACACAC--AAAAAAACAGCAACAAGACGCTCACTAGACATTCACCCCTTCCCCCACCCCCG---AAAAAAACAACTTGACACAGGGGAAACACCAGGGGCGGCGGAGGTTGTCAATAGTGTCCAGTATTTCGTTAGACGCGGGTTCTTGGA-CCCGATGTCCCAGGTCATTAAAGTCTCAAATGGGATTAAAGGATCATAGTTCCCAGGTTTAATACTCCAAGCTATCCCAGAACAGGACCCCGGCAGAACCCCGC-TAACAGCACCAAATCCACTTGCGGTCCCAGAAAAGGTCGCCGAGGTGGCAAGGTGACTGAAAAGGTCATAGAGAGGACACCGGTCCCATTTCCCACGGTCCAAAAATCCAGCGCGCCCCACCGGCTTTCCGGGAACTTCGGCAAAGCTAATTTGCAT
>ZM027
TTATTGAAGCCCAGGCGACCAGGGGTCGCCGCGCTTTTCCTCCCCAAACGCGACGATAAAGACCAGCGTTGCCAAATGTAACTTATGTATAACCCAAAATATTGCGCATCGATAAGGTTTGCCAAAACACCCGAAAGTACACACAC--AAAAAAACAGCAACAAGACGCTCACTAGACATTCACCCCTTCCCCCACCCCCG---AAAAAAACAACTTGACACAGGGGAAACACCAGGGGCGGCGGAGGTTGTCAATAGTGTCCAGTATTTCGTTAGACGCGGGTTCTTGGA-CCCGATGTCCCAGGTCATTAAAGTCTCAAATGGGATTAAAGGATCATAGTTCCCAGGTTTAATACTCCAAGCTATCCCAGAACAGGACCCCGGCAGAACCCCGC-TAACAGCACCAAATCCACTTGCGGTCCCAGAAAAGGTCGCCGAGGTGGCAAGGTGACTGAAAAGGTCATAGAGAGGACACCGGTCCCATTTCCCACGGTCCAAAAATCCAGCGCGCCCCACCGGCTTTCCGGGAACTTCGGCAAAGCTAATTTGCAT
>ZM102
TTATTGAAGCCCAGGCGACCAGGGGTCGCCGCGCTTTTCCTCCCCAAACGCGACGATAAAGACCAGCGTTGCCAAATGTAACTTATGTATAACCCAAAATATTGCGCATCGATAAGGTTTGCCAAAACACCCGAAAGTACACACAC--AAAAAAACAGCAACAAGACGCTCACTAGACATTCACCCCTTCCCCCACCCCCG---AAAAAAACAACTTGACACAGGGGAAACACCAGGGGCGGCGGAGGTTGTCAATAGTGTCCAGTATTTCGTTAGACGCGGGTTCTTGGA-CCCGATGTCCCAGGTCATTAAAGTCTCAAATGGGATTAAAGGATCATAGTTCCCAGGTTTAATACTCCAAGCTATCCCAGAACAGGACCCCGGCAGAACCCCGC-TAACAGCACCAAATCCACTTGCGGTCCCAGAAAAGGTCGCCGAGGTGGCAAGGTGACTGAAAAGGTCATAGAGAGGACACCGGTCCCATTTCCCACGGTCCAAAAATCCAGCGCGCCCCACCGGCTTTCCGGGAACTTCGGCAAAGCTAATTTGCAT
>ZM108
TTATTGAAGCCCAGGCGACCAGGGGTCGCCGCGCTTTTCCTCCCCAAACGCGACGATAAAGACCAGCGTTGCCAAATGTAACTTATGTATAACCCAAAATATTGCGCATCGATAAGGTTTGCCAAAACACCCGAAAGTACACACAC--AAAAAAACAGCAACAAGACGCTCACTAGACATTCACCCCTTCCCCCACCCCCG---AAAAAAACAACTTGACACAGGGGAAACACCAGGGGCGGCGGAGGTTGTCAATAGTGTCCAGTATTTCGTTAGACGCGGGTTCTTGGA-CCCGATGTCCCAGGTCATTAAAGTCTCAAATGGGATTAAAGGATCATAGTTCCCAGGTTTAATACTCCAAGCTATCCCAGAACAGGACCCCGGCAGAACCCCGC-TAACAGCACCAAATCCACTTGCGGTCCCAGAAAAGGTCGCCGAGGTGGCAAGGTGACTGAAAAGGTCATAGAGAGGACACCGGTCCCATTTCCCACGGTCCAAAAATCCAGCGCGCCCCCCCGGCTTTCCGGGAACTTCGGCAAAGCTAATTTGCAT
>ZM116
TTATTGAAGCCCAGGCGACCAGGGGTCGCCGCGCTTTTCCTCCCCAAACGCGACGATAAAGACCAGCGTTGCCAAATGTAACTTATGTATAACCCAAAATATTGCGCATCGATAAGGTTTGCCAAAACACCCGAAAGTACACACAC--AAAAAAACAGCAACAAGACGCTCACTAGACATTCACCCCTTCCCCCACCCCCG---AAAAAAACAACTTGACACAGGGGAAACACCAGGGGCGGCGGAGGTTGTCAATAGTGTCCAGTATTTCGTTAGACGCGGGTTCTTGGA-CCCGATGTCCCAGGTCATTAAAGTCTCAAATGGGATTAAAGGATCATAGTTCCCAGGTTTAATACTCCAAGCTATCCCAGAACAGGACCCCGGCAGAACCCCGC-TAACAGCACCAAATCCACTTGCGGTCCCAGAAAAGGTCGCCGAGGTGGCAAGGTGACTGAAAAGGTCATAGAGAGGACACCGGTCCCATTTCCCACGGTCCAAAAATCCAGCGCGCCCCACCGGCTTTCCGGGAACTTCGGCAAAGCTAATTTGCAT
>ZM117
TTATTGAAGCCCAGGCGACCAGGGGTCGCCGCGCTTTTCCTCCCCAAACGCGACGATAAAGACCAGCGTTGCCAAATGTAACTTATGTATAACCCAAAATATTGCGCATCGATAAGGTTTGCCAAAACACCCGAAAGTACACACAC--AAAAAAACAGCAACAAGACGCTCACTAGACATTCACCCCTTCCCCCACCCCCG---AAAAAAACAACTTGACACAGGGGAAACACCAGGGGCGGCGGAGGTTGTCAATAGTGTCCAGTATTTCGTTAGACGCGGGTTCTTGGA-CCCGATGTCCCAGGTCATTAAAGTCTCAAATGGGATTAAAGGATCATAGTTCCCAGGTTTAATACTCCAAGCTATCCCAGAACAGGACCCCGGCAGAACCCCGC-TAACAGCACCAAATCCACTTGCGGTCCCAGAAAAGGTCGCCGAGGTGGCAAGGTGACTGAAAAGGTCATAGAGAGGACACCGGTCCCATTTCCCACGGTCCAAAAATCCAGCGCGCCCCACCGGCTTTCCGGGAACTTCGGCAAAGCTAATTTGCAT
>UG131
TTATTGAAGCCCAGGCGACCAGGGGTCGCCGCGCTTTTCCTCCCCAAACGCGACGATAAAGACCAGCGTTGCCAAATGTAACTTATGTATAACCCAAAATATTGCGCATCGATAAGGTTTGCCAAAACACCCGAAAGTACACACAC--AAAAAAACAGCAACAAGACGCTCACTAGACATTCACCCCTTCCCCCACCCCCG-AAAAAAAAACAACTTGACACAGGGGAAACACCAGGGGCGGCGGAGGTTGTCAATAGTGTCCAGTATTTCGTTAGACGCGGGTTCTTGGACCCCTATGTCCCAGGTCATTAAAGTCTCAAATGGGATTAAAGGATCATAGTTCCCAGGTTTAATACTCCAAGCTATCCCAGAACAGGACCCCGGCAGAACCCCGC-TAACAGCACCAAATCCACTTGCGGTCCCAGAAAAGGTCGCCGAGGTGGCAAGGTGACTGAAAAGGTCATAGAGAGGACACCGGTCCCATTTCCCACGGTCCAAAAATCCAGCGCGCCCCACCGGCTTTCCGGGAACTTCGGCAAAGCTAATTTGCAT
>UG160
TTATTGAAGCCCAGGCGACCAGGGGTCGCCGCGCTTTTCCTCCCCAAACGCGACGATAAAGACCAGCGTTGCCAAATGTAACTTATGTATAACCCAAAATATTGCGCATCGATAAGGTTTGCCAAAACACCCGAAAGTACACACAC--AAAAAAACAGCAACAAGACGCTCACTAGACATTCACCCCTTCCCCCACCCCCG-AAAAAAAAACAACTTGACACAGGGGAAACACCAGGGGCGGCGGAGGTTGTCAATAGTGTCCAGTATTTCGTTAGACGCGGGTTCTTGGACCCCTATGTCCCAGGTCATTAAAGTCTCAAATGGGATTAAAGGATCATAGTTCCCAGGTTTAATACTCCAAGCTATCCCAGAACAGGACCCCGGCAGAACCCCGC-TAACAGCACCAAATCCACTTGCGGTCCCAGAAAAGGTCGCCGAGGTGGCAAGGTGACTGAAAAGGTCATAGAGAGGACACCGGTCCCATTTCCCACGGTCCAAAAATCCAGCGCGCCCCACCGGCTTTCCGGGAACTTCGGCAAAGCTAATTTGCAT
>U048-D
TTATTGAAGCCCAGGCGACCAGGGGTCGCCGCGCTTTTCCTCCCCAAACGCGACGATAAAGACCAGCGTTGCCAAATGTAACTTATGTATAACCCAAAATATTGCGCATCGATAAGGTTTGCCAAAACACCCGAAAGTACACACAC--AAAAAAACAGCAACAAGACGCTCACTAGACATTCACCCCTTCCCCCACCCCCG-AAAAAAAAACAACTTGACACAGGGGAAACACCAGGGGCGGCGGAGGTTGTCAATAGTGTCCAGTATTTCGTTAGACGCGGGTTCTTGGACCCCTATGTCCCAGGTCATTAAAGTCTCAAATGGGATTAAAGGATCATAGTTCCCAGGTTTAATACTCCAAGCTATCCCAGAACAGGACCCCGGCAGAACCCCGC-TAACAGCACCAAATCCACTTGCGGTCCCAGAAAAGGTCGCCGAGGTGGCAAGGTGACTGAAAAGGTCATAGAGAGGACACCGGTCCCATTTCCCACGGTCCAAAAATCCAGCGCGCCCCACCGGCTTTCCGGGAACTTCGGCAAAGCTAATTTGCAT
>U020-B
TTATTGAAGCCCAGGCGACCAGGGGTCGCCGCGCTTTTCCTCCCCAAACGCGACGATAAAGACCAGCGTTGCCAAATGTAACTTATGTATAACCCAAAATATTGCGCATCGATAAGGTTTGCCAAAACACCCGAAAGTACACACAC-AAAAAAAACAGCAACAAGACGCTCACTAGACATTCACCCCTTCCCCCACCCCCG--AAAAAAAACAACTTGACACAGGGGAAACACCAGGGGCGGCGGAGGTTGTCAATAGTGTCCAGTATTTCGTTAGACGCGGGTTCTTGGACCCCGATGTCCCAGGTCATTAAAGTCTAAAATGGGATTAAAGGATTATAGTTCCCAGGTTTAATACTCCAAGCTATCCCAGCACAGGACCCCGGCAGAACCCCGC-TAACAGCACCAAATCCACTTGCGGTCCCAGAAAAGGTCGCCGAGGTGGCAAGGTGACTGAAAAGGTCATAGAAAGGACACCGGTCCCATTTCCCACGGTCCAAAAATCCAGCGCGCCCCACCGGCTTTCCGGGAACTTCGGCAAAGCTAATTTGCAT
>U021-C
TTATTGAAGCCCAGGCGACCAGGGGTCGCCGCGCTTTTCCTCCCCAAACGCGACGATAAAGACCAGCGTTGCCAAATGTAACTTATGTATAACCCAAAATATTGCGCATCGATAAGGTTTGCCAAAACACCCGAAAGTACACACAC-AAAAAAAACAGCAACAAGACGCTCACTAGACATTCACCCCTTCCCCCACCCCCG--AAAAAAAACAACTTGACACAGGGGAAACACCAGGGGCGGCGGAGGTTGTCAATAGTGTCCAGTATTTCGTTAGACGCGGGTTCTTGGACCCCGATGTCCCAGGTCATTAAAGTCTAAAATGGGATTAAAGGATTATAGTTCCCAGGTTTAATACTCCAAGCTATCCCAGCACAGGACCCCGGCAGAACCCCGC-TAACAGCACCAAATCCACTTGCGGTCCCAGAAAAGGTCGCCGAGGTGGCAAGGTGACTGAAAAGGTCATAGAAAGGACACCGGTCCCATTTCCCACGGTCCAAAAATCCAGCGCGCCCCACCGGCTTTCCGGGAACTTCGGCAAAGCTAATTTGCAT
>U023-o1
TTATTGAAGCCCAGGCGACCAGGGGTCGCCGCGCTTTTCCTCCCCAAACGCGACGATAAAGACCAGCGTTGCCAAATGTAACTTATGTATAACCCAAAATATTGCGCATCGATAAGGTTTGCCAAAACACCCGAAAGTACACACAC-AAAAAAAACAGCAACAAGACGCTCACTAGACATTCACCCCTTCCCCCACCCCCG--AAAAAAAACAACTTGACACAGGGGAAACACCAGGGGCGGCGGAGGTTGTCAATAGTGTCCAGTATTTCGTTAGACGCGGGTTCTTGGACCCCGATGTCCCAGGTCATTAAAGTCTAAAATGGGATTAAAGGATTATAGTTCCCAGGTTTAATACTCCAAGCTATCCCAGCACAGGACCCCGGCAGAACCCCGC-TAACAGCACCAAATCCACTTGCGGTCCCAGAAAAGGTCGCCGAGGTGGCAAGGTGACTGAAAAGGTCATAGAAAGGACACCGGTCCCATTTCCCACGGTCCAAAAATCCAGCGCGCCCCACCGGCTTTCCGGGAACTTCGGCAAAGCTAATTTGCAT
>U191-B
TTATTGAAGCCCAGGCGACCAGGGGTCGCCGCGCTTTTCCTCCCCAAACGCGACGATAAAGACCAGCGTTGCCAAATGTAACTTATGTATAACCCAAAATATTGCGCATCGATAAGGTTTGCCAAAACACCCGAAAGTACACACAC-AAAAAAAACAGCAACAAGACGCTCACTAGACATTCACCCCTTCCCCCACCCCCG--AAAAAAAACAACTTGACACAGGGGAAACACCAGGGGCGGCGGAGGTTGTCAATAGTGTCCAGTATTTCGTTAGACGCGGGTTCTTGGACCCCGATGTCCCAGGTCATTAAAGTCTAAAATGGGATTAAAGGATTATAGTTCCCAGGTTTAATACTCCAAGCTATCCCAGCACAGGACCCCGGCAGAACCCCGC-TAACAGCACCAAATCCACTTGCGGTCCCAGAAAAGGTCGCCGAGGTGGCAAGGTGACTGAAAAGGTCATAGAAAGGACACCGGTCCCATTTCCCACGGTCCAAAAATCCAGCGCGCCCCACCGGCTTTCCGGGAACTTCGGCAAAGCTAATTTGCAT
>U210-B
TTATTGAAGCCCAGGCGACCAGGGGTCGCCGCGCTTTTCCTCCCCAAACGCGACGATAAAGACCAGCGTTGCCAAATGTAACTTATGTATAACCCAAAATATTGCGCATCGATAAGGTTTGCCAAAACACCCGAAAGTACACACAC-AAAAAAAACAGCAACAAGACGCTCACTAGACATTCACCCCTTCCCCCACCCCCG--AAAAAAAACAACTTGACACAGGGGAAACACCAGGGGCGGCGGAGGTTGTCAATAGTGTCCAGTATTTCGTTAGACGCGGGTTCTTGGACCCCGATGTCCCAGGTCATTAAAGTCTAAAATGGGATTAAAGGATTATAGTTCCCAGGTTTAATACTCCAAGCTATCCCAGCACAGGACCCCGGCAGAACCCCGC-TAACAGCACCAAATCCACTTGCGGTCCCAGAAAAGGTCGCCGAGGTGGCAAGGTGACTGAAAAGGTCATAGAAAGGACACCGGTCCCATTTCCCACGGTCCAAAAATCCAGCGCGCCCCACCGGCTTTCCGGGAACTTCGGCAAAGCTAATTTGCAT
>U215-D
TTATTGAAGCCCAGGCGACCAGGGGTCGCCGCGCTTTTCCTCCCCAAACGCGACGATAAAGACCAGCGTTGCCAAATGTAACTTATGTATAACCCAAAATATTGCGCATCGATAAGGTTTGCCAAAACACCCGAAAGTACACACAC-AAAAAAAACAGCAACAAGACGCTCACTAGACATTCACCCCTTCCCCCACCCCCG--AAAAAAAACAACTTGACACAGGGGAAACACCAGGGGCGGCGGAGGTTGTCAATAGTGTCCAGTATTTCGTTAGACGCGGGTTCTTGGACCCCGATGTCCCAGGTCATTAAAGTCTAAAATGGGATTAAAGGATTATAGTTCCCAGGTTTAATACTCCAAGCTATCCCAGCACAGGACCCCGGCAGAACCCCGC-TAACAGCACCAAATCCACTTGCGGTCCCAGAAAAGGTCGCCGAGGTGGCAAGGTGACTGAAAAGGTCATAGAAAGGACACCGGTCCCATTTCCCACGGTCCAAAAATCCAGCGCGCCCCACCGGCTTTCCGGGAACTTCGGCAAAGCTAATTTGCAT
>U216-D
TTATTGAAGCCCAGGCGACCAGGGGTCGCCGCGCTTTTCCTCCCCAAACGCGACGATAAAGACCAGCGTTGCCAAATGTAACTTATGTATAACCCAAAATATTGCGCATCGATAAGGTTTGCCAAAACACCCGAAAGTACACACAC-AAAAAAAACAGCAACAAGACGCTCACTAGACATTCACCCCTTCCCCCACCCCCG--AAAAAAAACAACTTGACACAGGGGAAACACCAGGGGCGGCGGAGGTTGTCAATAGTGTCCAGTATTTCGTTAGACGCGGGTTCTTGGACCCCGATGTCCCAGGTCATTAAAGTCTAAAATGGGATTAAAGGATTATAGTTCCCAGGTTTAATACTCCAAGCTATCCCAGCACAGGACCCCGGCAGAACCCCGC-TAACAGCACCAAATCCACTTGCGGTCCCAGAAAAGGTCGCCGAGGTGGCAAGGTGACTGAAAAGGTCATAGAAAGGACACCGGTCCCATTTCCCACGGTCCAAAAATCCAGCGCGCCCCACCGGCTTTCCGGGAACTTCGGCAAAGCTAATTTGCAT
>UG114
TTATTGAAGCCCAGGCGACCAGGGGTCGCCGCGCTTTTCCTCCCCAAACGCGACGATAAAGACCAGCGTTGCCAAATGTAACTTATGTATAACCCAAAATATTGCGCATCGATAAGGTTTGCCAAAACACCCGAAAGTACACACAC-AAAAAAAACAGCAACAAGACGCTCACTAGACATTCACCCCTTCCCCCACCCCCG--AAAAAAAACAACTTGACACAGGGGAAACACCAGGGGCGGCGGAGGTTGTCAATAGTGTCCAGTATTTCGTTAGACGCGGGTTCTTGGACCCCGATGTCCCAGGTCATTAAAGTCTAAAATGGGATTAAAGGATTATAGTTCCCAGGTTTAATACTCCAAGCTATCCCAGCACAGGACCCCGGCAGAACCCCGC-TAACAGCACCAAATCCACTTGCGGTCCCAGAAAAGGTCGCCGAGGTGGCAAGGTGACTGAAAAGGTCATAGAAAGGACACCGGTCCCATTTCCCACGGTCCAAAAATCCAGCGCGCCCCACCGGCTTTCCGGGAACTTCGGCAAAGCTAATTTGCAT
>UG117
TTATTGAAGCCCAGGCGACCAGGGGTCGCCGCGCTTTTCCTCCCCAAACGCGACGATAAAGACCAGCGTTGCCAAATGTAACTTATGTATAACCCAAAATATTGCGCATCGATAAGGTTTGCCAAAACACCCGAAAGTACACACAC-AAAAAAAACAGCAACAAGACGCTCACTAGACATTCACCCCTTCCCCCACCCCCG--AAAAAAAACAACTTGACACAGGGGAAACACCAGGGGCGGCGGAGGTTGTCAATAGTGTCCAGTATTTCGTTAGACGCGGGTTCTTGGACCCCGATGTCCCAGGTCATTAAAGTCTAAAATGGGATTAAAGGATTATAGTTCCCAGGTTTAATACTCCAAGCTATCCCAGCACAGGACCCCGGCAGAACCCCGC-TAACAGCACCAAATCCACTTGCGGTCCCAGAAAAGGTCGCCGAGGTGGCAAGGTGACTGAAAAGGTCATAGAAAGGACACCGGTCCCATTTCCCACGGTCCAAAAATCCAGCGCGCCCCACCGGCTTTCCGGGAACTTCGGCAAAGCTAATTTGCAT
>UG120
TTATTGAAGCCCAGGCGACCAGGGGTCGCCGCGCTTTTCCTCCCCAAACGCGACGATAAAGACCAGCGTTGCCAAATGTAACTTATGTATAACCCAAAATATTGCGCATCGATAAGGTTTGCCAAAACACCCGAAAGTACACACAC-AAAAAAAACAGCAACAAGACGCTCACTAGACATTCACCCCTTCCCCCACCCCCG--AAAAAAAACAACTTGACACAGGGGAAACACCAGGGGCGGCGGAGGTTGTCAATAGTGTCCAGTATTTCGTTAGACGCGGGTTCTTGGACCCCGATGTCCCAGGTCATTAAAGTCTAAAATGGGATTAAAGGATTATAGTTCCCAGGTTTAATACTCCAAGCTATCCCAGCACAGGACCCCGGCAGAACCCCGC-TAACAGCACCAAATCCACTTGCGGTCCCAGAAAAGGTCGCCGAGGTGGCAAGGTGACTGAAAAGGTCATAGAAAGGACACCGGTCCCATTTCCCACGGTCCAAAAATCCAGCGCGCCCCACCGGCTTTCCGGGAACTTCGGCAAAGCTAATTTGCAT
>UG132
TTATTGAAGCCCAGGCGACCAGGGGTCGCCGCGCTTTTCCTCCCCAAACGCGACGATAAAGACCAGCGTTGCCAAATGTAACTTATGTATAACCCAAAATATTGCGCATCGATAAGGTTTGCCAAAACACCCGAAAGTACACACAC-AAAAAAAACAGCAACAAGACGCTCACTAGACATTCACCCCTTCCCCCACCCCCG--AAAAAAAACAACTTGACACAGGGGAAACACCAGGGGCGGCGGAGGTTGTCAATAGTGTCCAGTATTTCGTTAGACGCGGGTTCTTGGACCCCGATGTCCCAGGTCATTAAAGTCTAAAATGGGATTAAAGGATTATAGTTCCCAGGTTTAATACTCCAAGCTATCCCAGCACAGGACCCCGGCAGAACCCCGC-TAACAGCACCAAATCCACTTGCGGTCCCAGAAAAGGTCGCCGAGGTGGCAAGGTGACTGAAAAGGTCATAGAAAGGACACCGGTCCCATTTCCCACGGTCCAAAAATCCAGCGCGCCCCACCGGCTTTCCGGGAACTTCGGCAAAGCTAATTTGCAT
>UG136
TTATTGAAGCCCAGGCGACCAGGGGTCGCCGCGCTTTTCCTCCCCAAACGCGACGATAAAGACCAGCGTTGCCAAATGTAACTTATGTATAACCCAAAATATTGCGCATCGATAAGGTTTGCCAAAACACCCGAAAGTACACACAC-AAAAAAAACAGCAACAAGACGCTCACTAGACATTCACCCCTTCCCCCACCCCCG--AAAAAAAACAACTTGACACAGGGGAAACACCAGGGGCGGCGGAGGTTGTCAATAGTGTCCAGTATTTCGTTAGACGCGGGTTCTTGGACCCCGATGTCCCAGGTCATTAAAGTCTAAAATGGGATTAAAGGATTATAGTTCCCAGGTTTAATACTCCAAGCTATCCCAGCACAGGACCCCGGCAGAACCCCGC-TAACAGCACCAAATCCACTTGCGGTCCCAGAAAAGGTCGCCGAGGTGGCAAGGTGACTGAAAAGGTCATAGAAAGGACACCGGTCCCATTTCCCACGGTCCAAAAATCCAGCGCGCCCCACCGGCTTTCCGGGAACTTCGGCAAAGCTAATTTGCAT
>UG149
TTATTGAAGCCCAGGCGACCAGGGGTCGCCGCGCTTTTCCTCCCCAAACGCGACGATAAAGACCAGCGTTGCCAAATGTAACTTATGTATAACCCAAAATATTGCGCATCGATAAGGTTTGCCAAAACACCCGAAAGTACACACAC-AAAAAAAACAGCAACAAGACGCTCACTAGACATTCACCCCTTCCCCCACCCCCG--AAAAAAAACAACTTGACACAGGGGAAACACCAGGGGCGGCGGAGGTTGTCAATAGTGTCCAGTATTTCGTTAGACGCGGGTTCTTGGACCCCGATGTCCCAGGTCATTAAAGTCTAAAATGGGATTAAAGGATTATAGTTCCCAGGTTTAATACTCCAAGCTATCCCAGCACAGGACCCCGGCAGAACCCCGC-TAACAGCACCAAATCCACTTGCGGTCCCAGAAAAGGTCGCCGAGGTGGCAAGGTGACTGAAAAGGTCATAGAAAGGACACCGGTCCCATTTCCCACGGTCCAAAAATCCAGCGCGCCCCACCGGCTTTCCGGGAACTTCGGCAAAGCTAATTTGCAT
>UG164
TTATTGAAGCCCAGGCGACCAGGGGTCGCCGCGCTTTTCCTCCCCAAACGCGACGATAAAGACCAGCGTTGCCAAATGTAACATATGTATAACCCAAAATATTGCGCATCGATAAGGTTTGCCAAAACACCCGAAAGTACACACAC-AAAAAAAACAGCAACAAGACGCTCACTAGACATTCACCCCTTCCCCCACCCCCG--AAAAAAAACAACTTGACACAGGGGAAACACCAGGGGCGGCGGAGGTTGTCAATAGTGTCCAGTATTTCGTTAGACGCGGGTTCTTGGACCCCGATGTCCCAGGTCATTAAAGTCTAAAATGGGATTAAAGGATTATAGTTCCCAGGTTTAATACTCCAAGCTATCCCAGCACAGGACCCCGGCAGAACCCCGC-TAACAGCACCAAATCCACTTGCGGTCCCAGAAAAGGTCGCCGAGGTGGCAAGGTGACTGAAAAGGTCATAGAAAGGACACCGGTCCCATTTCCCACGGTCCAAAAATCCAGCGCGCCCCACCGGCTTTCCGGGAACTTCGGCAAAGCTAATTTGCAT
>ZM114
TTATTGAAGCCCAGGCGACCAGGGGTCGCCGCGCTTTTCCTCCCCAAACGCGACGATAAAGACCAGCGTTGCCAAATGTAACTTATGTATAACCCAAAATATTGCGCATCGATAAGGTTTGCCAAAACACCCGAAAGTACACACAC-AAAAAAAACAGCAACAAGACGCTCGCTAGACATTCACCCCTTCCCCCACCCCCG-AAAAAAAAACAACTTGACACAGGGGAAACACCAGGGGCGGCGGAGGTTGTCAATAGTGTCCAGTATTTCGTTAGACGCGGGTTCTTGGACCCCGATGTCCCAGGTCATTAAAGTCTAAAATGGGATTAAAGGATTATAGTTCCCAGGTTTAATACTCCAAGCTATCCCAGCACAGGACCCCGGCAGAACCCCGC-TAACAGCACCAAATCCACTTGCGGTCCCAGAAAAGGTCGCCGAGGTGGCAAGGTGACTGAAAAGGTCATAGAAAGGACACCGGTCCCATTTCCCACGGTCCAAAAATCCAGCGCGCCCCACCGGCTTTCCGGGAACTTCGGCAAAGCTAATTTGCAT
>ZM130
TTATTGAAGCCCAGGCGACCAGGGGTCGCCGCGCTTTTCCTCCCCAAACGCGACGATAAAGACCAGCGTTGCCAAATGTAACTTATGTATAACCCAAAATATTGCGCATCGATAAGGTTTGCCAAAACACCCGAAAGTACACACACAAAAAAAAACAGCAACAAGACGCTCACTAGACATTCACCCCTTCCCCCACCCCCG--AAAAAAAACAACTTGACACAGGGGAAACACCAGGGGCGGCGGAGGTTGTCAATAGTGTCCAGTATTTCGTTAGACGCGGGTTCTTGGACCCCGATGTCCCAGGTCATTAAAGTCTAAAATGGGATTAAAGGATTATAGTTCCCAGGTTTAATACTCCAAGCTATCCCAGCACAGGACCCCGGCAGAACCCCGC-TAACAGCACCAAATCCACTTGCGGTCCCAGAAAAGGTCGCCGAGGTGGCAAGGTGACTGAAAAGGTCATAGAAAGGACACCGGTCCCATTTCCCACGGTCCAAAAATCCAGCGCGCCCCACCGGCTTTCCGGGAACTTCGGCAAAGCTAATTTGCAT
>DG-1
TTATTGAAGCCCAGGCGACCAGGGGTCGCCGCGCTTTTCCTCCCCAAACGCGACGATAAAGACCAGCGTTGCCAAATGTAACTTATGTATAACCCAAAATATTGCGCATCGATAAGGTTTGCCAAAACACCCGAAAGTACACACAC--AAAAAAACAGCAACAAGACGCTCACTAGACATTCACCCCTTCCCCCACCCCCG-AAAACAAAACAACTTGACACAGGGGAAACACCAGGGGCGGCGGAGGTTGTCAATAGTGTCCAGTATTTCGTTAGACGCGGGTTCTTGGA-CCCGATGTCCCAGGTCATTAAAGTCTCAAATGGGATTAAAGGATCATAGTTCCCAGGTTTAATACTCCAAGCTATCCCAGAACAGGACCCCGGCAGAACCCCGC-TAACAGCACCAAATCCACTTGCG--------AAAGGTCGCCGAGGTGGCAAGGTGACTGAAAAGGTCATAGAGAGGACACCGGTCCCATTTCCCACGGTCCAAAAATCCAGCGCGCCCCACCGGCTTTC---------CGGCAAAGCTAATTTGCAT
>BC-1
TTATTGAAGCCCAGGCGACCAGGGGTCGCCGCGCTTTTCCTCCCCAAACGCGACGATAAAGACCAGCGTTGCCAAATGTAACTTATGTATAACCCAAAATATTGCGCATCGATAAGGTTTGCCAAAACACCCGAAAGTACACACAC--AAAAAAACAGCAACAAGACGCTCACTAGACATTCACCCCTTCCCCCACCCCCG-AAAACAAAACAACTTGACACAGGGGAAACACCAGGGGCGGCGGAGGTTGTCAATAGTGTCCAGTATTTCGTTAGACGCGGGTTCTTGGA-CCCGATGTCCCAGGTCATTAAAGTCTCAAATGGGATTAAAGGATCATAGTTCCCAGGTTTAATACTCCAAGCTATCCCAGAACAGGACCCCGGCAGAACCCCGCTTAACAGCACCAAATCCACTTGCGGTCCCAGAAAAGGTCGCCGAGGTGGCAAGGTGACTGAAAAGGTCATAGAGAGGACACCGGTCCCATTTCCCACGGTCCAAAAATCCAGCGCGCCCCACCGGCTTTCCGAGAACTTCGGCAAAGCTAATTTGCAT
