# Supplementary material for: Genomic changes in Kaposi Sarcoma-associated Herpesvirus and their clinical correlates
Source: PLoS Pathog. 2022 Nov 28;18(11):e1010524. doi: 10.1371/journal.ppat.1010524 (PMC9731496; doi:10.1371/journal.ppat.1010524)
Supplement: S1 Alignments — (ZIP) [file ppat.1010524.s013.zip › Supplementary Alignments/Supplementary Alignment K11.2.fasta]

>U007-B
CCAAGCCCACATGGGCCTACTATAACAGGAAACATAGAAGTTGCGGATAGAGCCTGGTTTCTAACGGCAATGATATTTATAGTGCAAAACGGAGGGCGGTAAGACAAAGGGAGGTACCCGGACAGAGTGACAAGAAGACTTGTCAAAATTTTAGTCTCTGTGGTAAAATGGGGCAAGGTAAATGTGCAAAACGACTGGATAGTGATCCGAGTCATATTCAGGCGACGGCCGGCGGCCCAGAAACAGGGACGCGTACCGGGACCCTTCAGGTTCTCGATTATGTCGCTCCACGTCAAAAGCTTGTTGGATCTCGTGGCGGTGGGACAGGGGCCTACATTTGCCTATTCTTCTTCGCGATGCATTTCCAACAAAGTATGCTGGGTATTCCAATAATCCCTTCAGAAAAATGCCCATGTTTGTACCGATGGCCACAACTCCCATGGAAAACCTGTCCAGCGTCTGTTCCAAAGTTCGGTTTGCGTCCACACTACAGTGGGCCGTTCTGGGAAGTAAGCATTTATACGGGGGTACCGTCTGACATATGTGTTCAGGGGAGGCCTCTGGGACTTGGGAGCAAATAACGATGCCCCCCGTTAAATCAAAGTGGGTCTTCACCTTTTCTCCGAAATAATACACTTCCACCACTAGGGGCACAAGCTTGTCACCCACTTTGTAAATAGCCTGTTTCTTACTCAGGTATGCTGCCACGGATTGGGTGGCGGTTGAGACCTTGGGCCTCATGTCGCTTCCATACCAGTAAAATGTCTGGTCAGCTTTCTCTTGGTCCTCGACGTCCCGGTCATCACGACACAACGGTGGAATACAATCAATAAAATCATCCACATTGTCGGAAGCTTGGAAAGATGAACCCATGACAGAGGCCCCAGGTGCCGAACTCTCAAGGGGATGCGTGGCGGGAAGTACTGAGACACTCTCCGTGGACCCCTCCTCACCTCCCTCCGACTGCATCGGGCCCTGAGGGCTCGCAGTTTCACACAGAAGTTCACCCAGGTCGCCTAAGTCAGGAAGCTCCTGGCCTGAACCCATGACAGAGGCCCCAGGTGCCGAACTCTCAAGGGGATGCGTGGCGGGAAGTACTGAGACACTCTCCGTGGACCCCTCCTCACCTCCCTCCGACTGCATCGGGCCCTGAGGGCTCGCAGTTTCACACAGAAGTTCACCCAGGTCGCCTAAGTCAGGAAGCTCCTGGCCAACATCTGACAAGAGATCTAACAAACACCCCTCAATGTGATCCACCATCGGTAGGCAATCATCCAGCCCACTGACATGACTGGGGACGGGGCCTTCTGGGGAAAATGGGGTTTGCGACTGTCCAGCAGGCGGCGCTAATAAGCCTTGTGTCTCATGTGGAAAAATAACAGGAGAAGGTAAACCCCCCGTTGGCAAACATAGATCCGTCGGGGTGTGCACGTGTAATGGGCCCTGCACCTGGCTCGTGGAGGGACGCGGGGAATCCGGAGCTAATAAGCTCGATGACTGACCAGATGACCCAAACCCCGACGGTTCTGGCTCTTCAAAAAACAAACTGTGCATATCCCTCCCTACAAAACCCTGAGCCCCCACCCAAAGTTCGTTTTCGCTGTCACTCGATTCCGTATCTTCGCTCTGTGACCGTGATGAAACTTCAGCTGCGGAGGATGTTGTGGGCGTGGCGACTGCCGCCGCCTGTTTCCTGGCGGCCTCCCTAAACAAAAGTTAATTACACAAAGGTAAGTCTGAGTGACATCTCCAATTTCCCGTGATGCCCGCTGCACGTACATCCCGCCGCCCACACAACCCACCGCCCAGTACATCAACCATCCTACCTCTGGGCTTTTTTTCTAAGGCTCCTTCTAAGTGCCTTTTCTCTGTGTTTGTCATCATGGGGATAGATCCCAAACAATGCTTTTAGCATG-TTTTTCATGGCTGGTTCCTGCGTCAAGTACACAAGACATCCTTCACATCCCTTGTATGGCCTAGGTGTCATAATCCAGCGGTTGAGTTTCATTTTTCCCTTATAGATGGTAAAGGGCCTCTCCTGTCTGGCTCGATTGGCGGTCCTTAATAGCCGTCCAAAGCAGCCCAGGCCAGTCTCAGTCTCCGGGATTTCTGGCAGCCCGTGCCTACGTCGCTCCTCCAAAAATGCCTCATAGAAGTCATCGAAGCCTTCTGGCATTCTCTCCCGCCGGTTTCGACCCGGCACGGTGAATATTCTCTTTTGTTCATCCAACCACCCTACCCCCCAGAAGCGTCCACTGTCTAAAGCATCTATAATAAAGTCCGTGAGCCATTCCGACTCTGTGTAGCGAGGCATCTTTTTAGGCAAAAGCCACGACACAAAACACCTTTTCCGTGGGCGACTTTCTCGCCACAACT-----------------------------------------------------------------------------------------------------------------------------
>U034-B
CCAAGCCCACATGGGCCTACTATAACAGGAAACATAGAAGTTGCGGATAGAGCCTGGTTTCTAACGGCAATGATATTTATAGTGCAAAACGGAGGGCGGTAAGACAAAGGGAGGTACCCGGACAGAGTGACAAGAAGACTTGTCAAAATTTTAGTCTCTGTGGTAAAATGGGGCAAGGTAAATGTGCAAAACGACTGGATAGTGATCCGAGTCATATTCAGGCGACGGCCGGCGGCCCAGAAACAGGGACGCGTACCGGGACCCTTCAGGTTCTCGATTATGTCGCTCCACGTCAAAAGCTTGTTGGATCTCGTGGCGGTGGGACAGGGGCCTACATTTGCCTATTCTTCTTCGCGATGCATTTCCAACAAAGTATGCTGGGTATTCCAATAATCCCTTCAGAAAAATGCCCATGTTTGTACCGATGGCCACAACTCCCATGGAAAACCTGTCCAGCGTCTGTTCCAAAGTTCGGTTTGCGTCCACACTACAGTGGGCCGTTCTGGGAAGTAAGCATTTATACGGGGGTACCGTCTGACATATGTGTTCAGGGGAGGCCTCTGGGACTTGGGAGCAAATAACGATGCCCCCCGTTAAATCAAAGTGGGTCTTCACCTTTTCTCCGAAATAATACACTTCCACCACTAGGGGCACAAGCTTGTCACCCACTTTGTAAATAGCCTGTTTCTTACTCAGGTATGCTGCCACGGATTGGGTGGCGGTTGAGACCTTGGGCCTCATGTCGCTTCCATACCAGTAAAATGTCTGGTCAGCTTTCTCTTGGTCCTCGACGTCCCGGTCATCACGACACAACGGTGGAATACAATCAATAAAATCATCCACATTGTCGGAAGCTTGGAAAGATGAACCCATGACAGAGGCCCCAGGTGCCGAACTCTCAAGGGGATGCGTGGCGGGAAGTACTGAGACACTCTCCGTGGACCCCTCCTCACCTCCCTCCGACTGCATCGGGCCCTGAGGGCTCGCAGTTTCACACAGAAGTTCACCCAGGTCGCCTAAGTCAGGAAGCTCCTGGCCTGAACCCATGACAGAGGCCCCAGGTGCCGAACTCTCAAGGGGATGCGTGGCGGGAAGTACTGAGACACTCTCCGTGGACCCCTCCTCACCTCCCTCCGACTGCATCGGGCCCTGAGGGCTCGCAGTTTCACACAGAAGTTCACCCAGGTCGCCTAAGTCAGGAAGCTCCTGGCCAACATCTGACAAGAGATCTAACAAACACCCCTCAATGTGATCCACCATCGGTAGGCAATCATCCAGCCCACTGACATGACTGGGGACGGGGCCTTCTGGGGAAAATGGGGTTTGCGACTGTCCAGCAGGCGGCGCTAATAAGCCTTGTGTCTCATGTGGAAAAATAACAGGAGAAGGTAAACCCCCCGTTGGCAAACATAGATCCGTCGGGGTGTGCACGTGTAATGGGCCCTGCACCTGGCTCGTGGAGGGACGCGGGGAATCCGGAGCTAATAAGCTCGATGACTGACCAGATGACCCAAACCCCGACGGTTCTGGCTCTTCAAAAAACAAACTGTGCATATCCCTCCCTACAAAACCCTGAGCCCCCACCCAAAGTTCGTTTTCGCTGTCACTCGATTCCGTATCTTCGCTCTGTGACCGTGATGAAACTTCAGCTGCGGAGGATGTTGTGGGCGTGGCGACTGCCGCCGCCTGTTTCCTGGCGGCCTCCCTAAACAAAAGTTAATTACACAAAGGTAAGTCTGAGTGACATCTCCAATTTCCCGTGATGCCCGCTGCACGTACATCCCGCCGCCCACACAACCCACCGCCCAGTACATCAACCATCCTACCTCTGGGCTTTTTTTCTAAGGCTCCTTCTAAGTGCCTTTTCTCTGTGTTTGTCATCATGGGGATAGATCCCAAACAATGCTTTTAGCATG-TTTTTCATGGCTGGTTCCTGCGTCAAGTACACAAGACATCCTTCACATCCCTTGTATGGCCTAGGTGTCATAATCCAGCGGTTGAGTTTCATTTTTCCCTTATAGATGGTAAAGGGCCTCTCCTGTCTGGCTCGATTGGCGGTCCTTAATAGCCGTCCAAAGCAGCCCAGGCCAGTCTCAGTCTCCGGGATTTCTGGCAGCCCGTGCCTACGTCGCTCCTCCAAAAATGCCTCATAGAAGTCATCGAAGCCTTCTGGCATTCTCTCCCGCCGGTTTCGACCCGGCACGGTGAATATTCTCTTTTGTTCATCCAACCACCCTACCCCCCAGAAGCGTCCACTGTCTAAAGCATCTATAATAAAGTCCGTGAGCCATTCCGACTCTGTGTAGCGAGGCATCTTTTTAGGCAAAAGCCACGACACAAAACACCTTTTCCGTGGGCGACTTTCTCGCCACAACT-----------------------------------------------------------------------------------------------------------------------------
>UG148
CCAAGCCCACATGGGCCTACTATAACAGGAAACATAGAAGTTGCGGATAGAGCCTGGTTTCTAACGGCAATGATATTTATAGTGCAAAACGGAGGGCGGTAAGACAAAGGGAGGTACCCGGACAGAGTGACAAGAAGACTTGTCAAAATTTTAGTCTCTGTGGTAAAATGGGGCAAGGTAAATGTGCAAAACGACTGGATAGTGATCCGAGTCATATTCAGGCGACGGCCGGCGGCCCAGAAACAGGGACGCGTACCGGGACCCTTCAGGTTCTCGATTATGTCGCTCCACGTCAAAAGCTTGTTGGATCTCGTGGCGGTGGGACAGGGGCCTACATTTGCCTATTCTTCTTCGCGATGCATTTCCAACAAAGTATGCTGGGTATTCCAATAATCCCTTCAGAAAAATGCCCATGTTTGTACCGATGGCCACAACTCCCATGGAAAACCTGTCCAGCGTCTGTTCCAAAGTTCGGTTTGCGTCCACACTACAGTGGGCCGTTCTGGGAAGTAAGCATTTATACGGGGGTACCGTCTGACATATGTGTTCAGGGGAGGCCTCTGGGACTTGGGAGCAAATAACGATGCCCCCCGTTAAATCAAAGTGGGTCTTCACCTTTTCTCCGAAATAATACACTTCCACCACTAGGGGCACAAGCTTGTCACCCACTTTGTAAATAGCCTGTTTCTTACTCAGGTATGCTGCCACGGATTGGGTGGCGGTTGAGACCTTGGGCCTCATGTCGCTTCCATACCAGTAAAATGTCTGGTCAGCTTTCTCTTGGTCCTCGACGTCCCGGTCATCACGACACAACGGTGGAATACAATCAATAAAATCATCCACATTGTCGGAAGCTTGGAAAGATGAACCCATGACAGAGGCCCCAGGTGCCGAACTCTCAAGGGGATGCGTGGCGGGAAGTACTGAGACACTCTCCGTGGACCCCTCCTCACCTCCCTCCGACTGCATCGGGCCCTGAGGGCTCGCAGTTTCACACAGAAGTTCACCCAGGTCGCCTAAGTCAGGAAGCTCCTGGCCTGAACCCATGACAGAGGCCCCAGGTGCCGAACTCTCAAGGGGATGCGTGGCGGGAAGTACTGAGACACTCTCCGTGGACCCCTCCTCACCTCCCTCCGACTGCATCGGGCCCTGAGGGCTCGCAGTTTCACACAGAAGTTCACCCAGGTCGCCTAAGTCAGGAAGCTCCTGGCCAACATCTGACAAGAGATCTAACAAACACCCCTCAATGTGATCCACCATCGGTAGGCAATCATCCAGCCCACTGACATGACTGGGGACGGGGCCTTCTGGGGAAAATGGGGTTTGCGACTGTCCAGCAGGCGGCGCTAATAAGCCTTGTGTCTCATGTGGAAAAATAACAGGAGAAGGTAAACCCCCCGTTGGCAAACATAGATCCGTCGGGGTGTGCACGTGTAATGGGCCCTGCACCTGGCTCGTGGAGGGACGCGGGGAATCCGGAGCTAATAAGCTCGATGACTGACCAGATGACCCAAACCCCGACGGTTCTGGCTCTTCAAAAAACAAACTGTGCATATCCCTCCCTACAAAACCCTGAGCCCCCACCCAAAGTTCGTTTTCGCTGTCACTCGATTCCGTATCTTCGCTCTGTGACCGTGATGAAACTTCAGCTGCGGAGGATGTTGTGGGCGTGGCGACTGCCGCCGCCTGTTTCCTGGCGGCCTCCCTAAACAAAAGTTAATTACACAAAGGTAAGTCTGAGTGACATCTCCAATTTCCCGTGATGCCCGCTGCACGTACATCCCGCCGCCCACACAACCCACCGCCCAGTACATCAACCATCCTACCTCTGGGCTTTTTTTCTAAGGCTCCTTCTAAGTGCCTTTTCTCTGTGTTTGTCATCATGGGGATAGATCCCAAACAATGCTTTTAGCATG-TTTTTCATGGCTGGTTCCTGCGTCAAGTACACAAGACATCCTTCACATCCCTTGTATGGCCTAGGTGTCATAATCCAGCGGTTGAGTTTCATTTTTCCCTTATAGATGGTAAAGGGCCTCTCCTGTCTGGCTCGATTGGCGGTCCTTAATAGCCGTCCAAAGCAGCCCAGGCCAGTCTCAGTCTCCGGGATTTCTGGCAGCCCGTGCCTACGTCGCTCCTCCAAAAATGCCTCATAGAAGTCATCGAAGCCTTCTGGCATTCTCTCCCGCCGGTTTCGACCCGGCACGGTGAATATTCTCTTTTGTTCATCCAACCACCCTACCCCCCAGAAGCGTCCACTGTCTAAAGCATCTATAATAAAGTCCGTGAGCCATTCCGACTCTGTGTAGCGAGGCATCTTTTTAGGCAAAAGCCACGACACAAAACACCTTTTCCGTGGGCGACTTTCTCGCCACAACT-----------------------------------------------------------------------------------------------------------------------------
>UG158
CCAAGCCCACATGGGCCTACTATAACAGGAAACATAGAAGTTGCGGATAGAGCCTGGTTTCTAACGGCAATGATATTTATAGTGCAAAACGGAGGGCGGTAAGACAAAGGGAGGTACCCGGACAGAGTGACAAGAAGACTTGTCAAAATTTTAGTCTCTGTGGTAAAATGGGGCAAGGTAAATGTGCAAAACGACTGGATAGTGATCCGAGTCATATTCAGGCGACGGCCGGCGGCCCAGAAACAGGGACGCGTACCGGGACCCTTCAGGTTCTCGATTATGTCGCTCCACGTCAAAAGCTTGTTGGATCTCGTGGCGGTGGGACAGGGGCCTACATTTGCCTATTCTTCTTCGCGATGCATTTCCAACAAAGTATGCTGGGTATTCCAATAATCCCTTCAGAAAAATGCCCATGTTTGTACCGATGGCCACAACTCCCATGGAAAACCTGTCCAGCGTCTGTTCCAAAGTTCGGTTTGCGTCCACACTACAGTGGGCCGTTCTGGGAAGTAAGCATTTATACGGGGGTACCGTCTGACATATGTGTTCAGGGGAGGCCTCTGGGACTTGGGAGCAAATAACGATGCCCCCCGTTAAATCAAAGTGGGTCTTCACCTTTTCTCCGAAATAATACACTTCCACCACTAGGGGCACAAGCTTGTCACCCACTTTGTAAATAGCCTGTTTCTTACTCAGGTATGCTGCCACGGATTGGGTGGCGGTTGAGACCTTGGGCCTCATGTCGCTTCCATACCAGTAAAATGTCTGGTCAGCTTTCTCTTGGTCCTCGACGTCCCGGTCATCACGACACAACGGTGGAATACAATCAATAAAATCATCCACATTGTCGGAAGCTTGGAAAGATGAACCCATGACAGAGGCCCCAGGTGCCGAACTCTCAAGGGGATGCGTGGCGGGAAGTACTGAGACACTCTCCGTGGACCCCTCCTCACCTCCCTCCGACTGCATCGGGCCCTGAGGGCTCGCAGTTTCACACAGAAGTTCACCCAGGTCGCCTAAGTCAGGAAGCTCCTGGCCTGAACCCATGACAGAGGCCCCAGGTGCCGAACTCTCAAGGGGATGCGTGGCGGGAAGTACTGAGACACTCTCCGTGGACCCCTCCTCACCTCCCTCCGACTGCATCGGGCCCTGAGGGCTCGCAGTTTCACACAGAAGTTCACCCAGGTCGCCTAAGTCAGGAAGCTCCTGGCCAACATCTGACAAGAGATCTAACAAACACCCCTCAATGTGATCCACCATCGGTAGGCAATCATCCAGCCCACTGACATGACTGGGGACGGGGCCTTCTGGGGAAAATGGGGTTTGCGACTGTCCAGCAGGCGGCGCTAATAAGCCTTGTGTCTCATGTGGAAAAATAACAGGAGAAGGTAAACCCCCCGTTGGCAAACATAGATCCGTCGGGGTGTGCACGTGTAATGGGCCCTGCACCTGGCTCGTGGAGGGACGCGGGGAATCCGGAGCTAATAAGCTCGATGACTGACCAGATGACCCAAACCCCGACGGTTCTGGCTCTTCAAAAAACAAACTGTGCATATCCCTCCCTACAAAACCCTGAGCCCCCACCCAAAGTTCGTTTTCGCTGTCACTCGATTCCGTATCTTCGCTCTGTGACCGTGATGAAACTTCAGCTGCGGAGGATGTTGTGGGCGTGGCGACTGCCGCCGCCTGTTTCCTGGCGGCCTCCCTAAACAAAAGTTAATTACACAAAGGTAAGTCTGAGTGACATCTCCAATTTCCCGTGATGCCCGCTGCACGTACATCCCGCCGCCCACACAACCCACCGCCCAGTACATCAACCATCCTACCTCTGGGCTTTTTTTCTAAGGCTCCTTCTAAGTGCCTTTTCTCTGTGTTTGTCATCATGGGGATAGATCCCAAACAATGCTTTTAGCATG-TTTTTCATGGCTGGTTCCTGCGTCAAGTACACAAGACATCCTTCACATCCCTTGTATGGCCTAGGTGTCATAATCCAGCGGTTGAGTTTCATTTTTCCCTTATAGATGGTAAAGGGCCTCTCCTGTCTGGCTCGATTGGCGGTCCTTAATAGCCGTCCAAAGCAGCCCAGGCCAGTCTCAGTCTCCGGGATTTCTGGCAGCCCGTGCCTACGTCGCTCCTCCAAAAATGCCTCATAGAAGTCATCGAAGCCTTCTGGCATTCTCTCCCGCCGGTTTCGACCCGGCACGGTGAATATTCTCTTTTGTTCATCCAACCACCCTACCCCCCAGAAGCGTCCACTGTCTAAAGCATCTATAATAAAGTCCGTGAGCCATTCCGACTCTGTGTAGCGAGGCATCTTTTTAGGCAAAAGCCACGACACAAAACACCTTTTCCGTGGGCGACTTTCTCGCCACAACT-----------------------------------------------------------------------------------------------------------------------------
>UG219
CCAAGCCCACATGGGCCTACTATAACAGGAAACATAGAAGTTGCGGATAGAGCCTGGTTTCTAACGGCAATGATATTTATAGTGCAAAACGGAGGGCGGTAAGACAAAGGGAGGTACCCGGACAGAGTGACAAGAAGACTTGTCAAAATTTTAGTCTCTGTGGTAAAATGGGGCAAGGTAAATGTGCAAAACGACTGGATAGTGATCCGAGTCATATTCAGGCGACGGCCGGCGGCCCAGAAACAGGGACGCGTACCGGGACCCTTCAGGTTCTCGATTATGTCGCTCCACGTCAAAAGCTTGTTGGATCTCGTGGCGGTGGGACAGGGGCCTACATTTGCCTATTCTTCTTCGCGATGCATTTCCAACAAAGTATGCTGGGTATTCCAATAATCCCTTCAGAAAAATGCCCATGTTTGTACCGATGGCCACAACTCCCATGGAAAACCTGTCCAGCGTCTGTTCCAAAGTTCGGTTTGCGTCCACACTACAGTGGGCCGTTCTGGGAAGTAAGCATTTATACGGGGGTACCGTCTGACATATGTGTTCAGGGGAGGCCTCTGGGACTTGGGAGCAAATAACGATGCCCCCCGTTAAATCAAAGTGGGTCTTCACCTTTTCTCCGAAATAATACACTTCCACCACTAGGGGCACAAGCTTGTCACCCACTTTGTAAATAGCCTGTTTCTTACTCAGGTATGCTGCCACGGATTGGGTGGCGGTTGAGACCTTGGGCCTCATGTCGCTTCCATACCAGTAAAATGTCTGGTCAGCTTTCTCTTGGTCCTCGACGTCCCGGTCATCACGACACAACGGTGGAATACAATCAATAAAATCATCCACATTGTCGGAAGCTTGGAAAGATGAACCCATGACAGAGGCCCCAGGTGCCGAACTCTCAAGGGGATGCGTGGCGGGAAGTACTGAGACACTCTCCGTGGACCCCTCCTCACCTCCCTCCGACTGCATCGGGCCCTGAGGGCTCGCAGTTTCACACAGAAGTTCACCCAGGTCGCCTAAGTCAGGAAGCTCCTGGCCTGAACCCATGACAGAGGCCCCAGGTGCCGAACTCTCAAGGGGATGCGTGGCGGGAAGTACTGAGACACTCTCCGTGGACCCCTCCTCACCTCCCTCCGACTGCATCGGGCCCTGAGGGCTCGCAGTTTCACACAGAAGTTCACCCAGGTCGCCTAAGTCAGGAAGCTCCTGGCCAACATCTGACAAGAGATCTAACAAACACCCCTCAATGTGATCCACCATCGGTAGGCAATCATCCAGCCCACTGACATGACTGGGGACGGGGCCTTCTGGGGAAAATGGGGTTTGCGACTGTCCAGCAGGCGGCGCTAATAAGCCTTGTGTCTCATGTGGAAAAATAACAGGAGAAGGTAAACCCCCCGTTGGCAAACATAGATCCGTCGGGGTGTGCACGTGTAATGGGCCCTGCACCTGGCTCGTGGAGGGACGCGGGGAATCCGGAGCTAATAAGCTCGATGACTGACCAGATGACCCAAACCCCGACGGTTCTGGCTCTTCAAAAAACAAACTGTGCATATCCCTCCCTACAAAACCCTGAGCCCCCACCCAAAGTTCGTTTTCGCTGTCACTCGATTCCGTATCTTCGCTCTGTGACCGTGATGAAACTTCAGCTGCGGAGGATGTTGTGGGCGTGGCGACTGCCGCCGCCTGTTTCCTGGCGGCCTCCCTAAACAAAAGTTAATTACACAAAGGTAAGTCTGAGTGACATCTCCAATTTCCCGTGATGCCCGCTGCACGTACATCCCGCCGCCCACACAACCCACCGCCCAGTACATCAACCATCCTACCTCTGGGCTTTTTTTCTAAGGCTCCTTCTAAGTGCCTTTTCTCTGTGTTTGTCATCATGGGGATAGATCCCAAACAATGCTTTTAGCATG-TTTTTCATGGCTGGTTCCTGCGTCAAGTACACAAGACATCCTTCACATCCCTTGTATGGCCTAGGTGTCATAATCCAGCGGTTGAGTTTCATTTTTCCCTTATAGATGGTAAAGGGCCTCTCCTGTCTGGCTCGATTGGCGGTCCTTAATAGCCGTCCAAAGCAGCCCAGGCCAGTCTCAGTCTCCGGGATTTCTGGCAGCCCGTGCCTACGTCGCTCCTCCAAAAATGCCTCATAGAAGTCATCGAAGCCTTCTGGCATTCTCTCCCGCCGGTTTCGACCCGGCACGGTGAATATTCTCTTTTGTTCATCCAACCACCCTACCCCCCAGAAGCGTCCACTGTCTAAAGCATCTATAATAAAGTCCGTGAGCCATTCCGACTCTGTGTAGCGAGGCATCTTTTTAGGCAAAAGCCACGACACAAAACACCTTTTCCGTGGGCGACTTTCTCGCCACAACT-----------------------------------------------------------------------------------------------------------------------------
>U032-B
CCAAGCCCACATGGGCCTACTATAACAGGAAACATAGAAGTTGCGGATAGAGCCTGGTTTCTAACGGCAATGATATTTATAGTGCAAAACGGAGGGCGGTAAGACAAAGGGAGGTACCCGGACAGAGTGACAAGAAGACTTGTCAAAATTTTAGTCTCTGTGGTAAAATGGGGCAAGGTAAATGTGCAAAACGACTGGATAGTGATCCGAGTCATATTCAGGCGACGGCCGGCGGCCCAGAAACAGGGACGCGTACCGGGACCCTTCAGGTTCTCGATTATGTCGCTCCACGTCAAAAGCTTGTTGGATCTCGTGGCGGTGGGACAGGGGCCTACATTTGCCTATTCTTCTTCGCGATGCATTTCCAACAAAGTATGCTGGGTATTCCAATAATCCCTTCAGAAAAATGCCCATGTTTGTACCGATGGCCACAACTCCCATGGAAAATCTGTCCAGCGTCTGTTCCAAAGTTCGGTTTGCGTCCACACTACAGTGGGCCGTTCTGGGAAGTAAGCATTTATACGGGGGTACCGTCTGACATATGTGTTCAGGGGAGGCCTCTGGGACTTGGGAGCAAATAACGATGCCCCCCGTTAAATCAAAGTGGGTCTTCACCTTTTCTCCGAAATAATACACTTCCACCACTAGGGGCACAAGCTTGTCACCCACTTTGTAAATAGCCTGTTTCTTACTCAGGTATGCTGCCACGGATTGGGTGGCGGTTGAGACCTTGGGCCTCATGTCGCTTCCATACCAGTAAAATGTCTGGTCAGCTTTCTCTTGGTCCTCGACGTCCCGGTCATCACGACACAACGGTGGAATACAATCAATAAAATCATCCACATTGTCGGAAGCTTGGAAAGATGAACCCATGACAGAGGCCCCAGGTGCCGAACTCTCAAGGGGATGCGTGGCGGGAAGTACTGAGACACTCTCCGTGGACCCCTCCTCACCTCCCTCCGACTGCATCGGGCCCTGAGGGCTCGCAGTTTCACACAGAAGTTCACCCAGGTCGCCTAAGTCAGGAAGCTCCTGGCCTGAACCCATGACAGAGGCCCCAGGTGCCGAACTCTCAAGGGGATGCGTGGCGGGAAGTACTGAGACACTCTCCGTGGACCCCTCCTCACCTCCCTCCGACTGCATCGGGCCCTGAGGGCTCGCAGTTTCACACAGAAGTTCACCCAGGTCGCCTAAGTCAGGAAGCTCCTGGCCAACATCTGACAAGAGATCTAACAAACACCCCTCAATGTGATCCACCATCGGTAGGCAATCATCCAGCCCACTGACATGACTGGGGACGGGGCCTTCTGGGGAAAATGGGGTTTGCGACTGTCCAGCAGGCGGCGCTAATAAGCCTTGTGTCTCATGTGGAAAAATAACAGGAGAAGGTAAACCCCCCGTTGGCAAACATAGATCCGTCGGGGTGTGCACGTGTAATGGGCCCTGCACCTGGCTCGTGGAGGGACGCGGGGAATCCGGAGCTAATAAGCTCGATGACTGACCAGATGACCCAAACCCCGACGGTTCTGGCTCTTCAAAAAACAAACTGTGCATATCCCTCCCTACAAAACCCTGAGCCCCCACCCAAAGTTCGTTTTCGCTGTCACTCGATTCCGTATCTTCGCTCTGTGACCGTGATGAAACTTCAGCTGCGGAGGATGTTGTGGGCGTGGCGACTGCCGCCGCCTGTTTCCTGGCGGCCTCCCTAAACAAAAGTTAATTACACAAAGGTAAGTCTGAGTGACATCTCCAATTTCCCGTGATGCCCGCTGCACGTACATCCCGCCGCCCACACAACCCACCGCCCAGTACATCAACCATCCTACCTCTGGGCTTTTTTTCTAAGGCTCCTTCTAAGTGCCTTTTCTCTGTGTTTGTCATCATGGGGATAGATCCCAAACAATGCTTTTAGCATG-TTTTTCATGGCTGGTTCCTGCGTCAAGTACACAAGACATCCTTCACATCCCTTGTATGGCCTAGGTGTCATAATCCAGCGGTTGAGTTTCATTTTTCCCTTATAGATGGTAAAGGGCCTCTCCTGTCTGGCTCGATTGGCGGTCCTTAATAGCCGTCCAAAGCAGCCCAGGCCAGTCTCAGTCTCCGGGATTTCTGGCAGCCCGTGCCTACGTCGCTCCTCCAAAAATGCCTCATAGAAGTCATCGAAGCCTTCTGGCATTCTCTCCCGCCGGTTTCGACCCGGCACGGTGAATATTCTCTTTTGTTCATCCAACCACCCTACCCCCCAGAAGCGTCCACTGTCTAAAGCATCTATAATAAAGTCCGTGAGCCATTCCGACTCTGTGTAGCGAGGCATCTTTTTAGGCAAAAGCCACGACACAAAACACCTTTTCCGTGGGCGACTTTCTCGCCACAACT-----------------------------------------------------------------------------------------------------------------------------
>UG12
CCAAGCCCACATGGGCCTACTATAACAGGAAACATAGAAGTTGCGGATAGAGCCTGGTTTCTAACGGCAATGATATTTATAGTGCAAAACGGAGGGCGGTAAGACAAAGGGAGGTACCCGGACAGAGTGACAAGAAGACTTGTCAAAATTTTAGTCTCTGTGGTAAAATGGGGCAAGGTAAATGTGCAAAACGACTGGATAGTGATCCGAGTCATATTCAGGCGACGGCCGGCGGCCCAGAAACAGGGACGCGTACCGGGACCCTTCAGGTTCTCGATTATGTCGCTCCACGTCAAAAGCTTGTTGGATCTCGTGGCGGTGGGACAGGGGCCTACATTTGCCTATTCTTCTTCGCGATGCATTTCCAACAAAGTATGCTGGGTATTCCAATAATCCCTTCAGAAAAATGCCCATGTTTGTACCGATGGCCACAACTCCCATGGAAAACCTGTCCAGCGTCTGTTCCAAAGTTCGGTTTGCGTCCACACTACAGTGGGCCGTTCTGGGAAGTAAGCATTTATACGGGGGTACCGTCTGACATATGTGTTCAGGGGAGGCCTCTGGGACTTGGGAGCAAATAACGATGCCCCCCGTTAAATCAAAGTGGGTCTTCACCTTTTCTCCGAAATAATACACTTCCACCACTAGGGGCACAAGCTTGTCACCCACTTTGTAAATAGCCTGTTTCTTACTCAGGTATGCTGCCACGGATTGGGTGGCGGTTGAGACCTTGGGCCTCATGTCGCTTCCATACCAGTAAAATGTCTGGTCAGCTTTCTCTTGGTCCTCGACATCCCGGTCATCACGACACAACGGTGGAATACAATCAATAAAATCATCCACATTGTCGGAAGCTTGGAAAGATGAACCCATGACAGAGGCCCCAGGTGCCGAACTCTCAAGGGGATGCGTGGCGGGAAGTACTGAGACACTCTCCGTGGACCCCTCCTCACCTCCCTCCGACTGCATCGGGCCCTGAGGGCTCGCAGTTTCACACAGAAGTTCACCCAGGTCGCCTAAGTCAGGAAGCTCCTGGCCTGAACCCATGACAGAGGCCCCAGGTGCCGAACTCTCAAGGGGATGCGTGGCGGGAAGTACTGAGACACTCTCCGTGGACCCCTCCTCACCTCCCTCCGACTGCATCGGGCCCTGAGGGCTCGCAGTTTCACACAGAAGTTCACCCAGGTCGCCTAAGTCAGGAAGCTCCTGGCCAACATCTGACAAGAGATCTAACAAACACCCCTCAATGTGATCCACCATCGGTAGGCAATCATCCAGCCCACTGACATGACTGGGGACGGGGCCTTCTGGGGAAAATGGGGTTTGCGACTGTCCAGCAGGCGGCGCTAATAAGCCTTGTGTCTCATGTGGAAAAATAACAGGAGAAGGTAAACCCCCCGTTGGCAAACATAGATCCGTCGGGGTGTGCACGTGTAATGGGCCCTGCACCTGGCTCGTGGAGGGACGCGGGGAATCCGGAGCTAATAAGCTCGATGACTGACCAGATGACCCAAACCCCGACGGTTCTGGCTCTTCAAAAAACAAACTGTGCATATCCCTCCCTACAAAACCCTGAGCCCCCACCCAAAGTTCGTTTTCGCTGTCACTCGATTCCGTATCTTCGCTCTGTGACCGTGATGAAACTTCAGCTGCGGAGGATGTTGTGGGCGTGGCGACTGCCGCCGCCTGTTTCCTGGCGGCCTCCCTAAACAAAAGTTAATTACACAAAGGTAAGTCTGAGTGACATCTCCAATTTCCCGTGATGCCCGCTGCACGTACATCCCGCCGCCCACACAACCCACCGCCCAGTACATCAACCATCCTACCTCTGGGCTTTTTTTCTAAGGCTCCTTCTAAGTGCCTTTTCTCTGTGTTTGTCATCATGGGGATAGATCCCAAACAATGCTTTTAGCATG-TTTTTCATGGCTGGTTCCTGCGTCAAGTACACAAGACATCCTTCACATCCCTTGTATGGCCTAGGTGTCATAATCCAGCGGTTGAGTTTCATTTTTCCCTTATAGATGGTAAAGGGCCTCTCCTGTCTGGCTCGATTGGCGGTCCTTAATAGCCGTCCAAAGCAGCCCAGGCCAGTCTCAGTCTCCGGGATTTCTGGCAGCCCGTGCCTACGTCGCTCCTCCAAAAATGCCTCATAGAAGTCATCGAAGCCTTCTGGCATTCTCTCCCGCCGGTTTCGACCCGGCACGGTGAATATTCTCTTTTGTTCATCCAACCACCCTACCCCCCAGAAGCGTCCACTGTCTAAAGCATCTATAATAAAGTCCGTGAGCCATTCCGACTCTGTGTAGCGAGGCATCTTTTTAGGCAAAAGCCACGACACAAAACACCTTTTCCGTGGGCGACTTTCTCGCCACAACT-----------------------------------------------------------------------------------------------------------------------------
>UG13
CCAAGCCCACATGGGCCTACTATAACAGGAAACATAGAAGTTGCGGATAGAGCCTGGTTTCTAACGGCAATGATATTTATAGTGCAAAACGGAGGGCGGTAAGACAAAGGGAGGTACCCGGACAGAGTGACAAGAAGACTTGTCAAAATTTTAGTCTCTGTGGTAAAATGGGGCAAGGTAAATGTGCAAAACGACTGGATAGTGATCCGAGTCATATTCAGGCGACGGCCGGCGGCCCAGAAACAGGGACGCGTACCGGGACCCTTCAGGTTCTCGATTATGTCGCTCCACGTCAAAAGCTTGTTGGATCTCGTGGCGGTGGGACAGGGGCCTACATTTGCCTATTCTTCTTCGCGATGCATTTCCAACAAAGTATGCTGGGTATTCCAATAATCCCTTCAGAAAAATGCCCATGTTTGTACCGATGGCCACAACTCCCATGGAAAATCTGTCCAGCGTCTGTTCCAAAGTTCGGTTTGCGTCCACACTACAGTGGGCCGTTCTGGGAAGTAAGCATTTATACGGGGGTACCGTCTGACATATGTGTTCAGGGGAGGCCTCTGGGACTTGGGAGCAAATAACGATGCCCCCCGTTAAATCAAAGTGGGTCTTCACCTTTTCTCCGAAATAATACACTTCCACCACTAGGGGCACAAGCTTGTCACCCACTTTGTAAATAGCCTGTTTCTTACTCAGGTATGCTGCCACGGATTGGGTGGCGGTTGAGACCTTGGGCCTCATGTCGCTTCCATACCAGTAAAATGTCTGGTCAGCTTTCTCTTGGTCCTCGACGTCCCGGTCATCACGACACAACGGTGGAATACAATCAATAAAATCATCCACATTGTCGGAAGCTTGGAAAGATGAACCCATGACAGAGGCCCCAGGTGCCGAACTCTCAAGGGGATGCGTGGCGGGAAGTACTGAGACACTCTCCGTGGACCCCTCCTCACCTCCCTCCGACTGCATCGGGCCCTGAGGGCTCGCAGTTTCACACAGAAGTTCACCCAGGTCGCCTAAGTCAGGAAGCTCCTGGCCTGAACCCATGACAGAGGCCCCAGGTGCCGAACTCTCAAGGGGATGCGTGGCGGGAAGTACTGAGACACTCTCCGTGGACCCCTCCTCACCTCCCTCCGACTGCATCGGGCCCTGAGGGCTCGCAGTTTCACACAGAAGTTCACCCAGGTCGCCTAAGTCAGGAAGCTCCTGGCCAACATCTGACAAGAGATCTAACAAACACCCCTCAATGTGATCCACCATCGGTAGGCAATCATCCAGCCCACTGACATGACTGGGGACGGGGCCTTCTGGGGAAAATGGGGTTTGCGACTGTCCAGCAGGCGGCGCTAATAAGCCTTGTGTCTCATGTGGAAAAATAACAGGAGAAGGTAAACCCCCCGTTGGCAAACATAGATCCGTCGGGGTGTGCACGTGTAATGGGCCCTGCACCTGGCTCGTGGAGGGACGCGGGGAATCCGGAGCTAATAAGCTCGATGACTGACCAGATGACCCAAACCCCGACGGTTCTGGCTCTTCAAAAAACAAACTGTGCATATCCCTCCCTACAAAACCCTGAGCCCCCACCCAAAGTTCGTTTTCGCTGTCACTCGATTCCGTATCTTCGCTCTGTGACCGTGATGAAACTTCAGCTGCGGAGGATGTTGTGGGCGTGGCGACTGCCGCCGCCTGTTTCCTGGCGGCCTCCCTAAACAAAAGTTAATTACACAAAGGTAAGTCTGAGTGACATCTCCAATTTCCCGTGATGCCCGCTGCACGTACATCCCGCCGCCCACACAACCCACCGCCCAGTACATCAACCATCCTACCTCTGGGCTTTTTTTCTAAGGCTCCTTCTAAGTGCCTTTTCTCTGTGTTTGTCATCATGGGGATAGATCCCAAACAATGCTTTTAGCATG-TTTTTCATGGCTGGTTCCTGCGTCAAGTACACAAGACATCCTTCACATCCCTTGTATGGCCTAGGTGTCATAATCCAGCGGTTGAGTTTCATTTTTCCCTTATAGATGGTAAAGGGCCTCTCCTGTCTGGCTCGATTGGCGGTCCTTAATAGCCGTCCAAAGCAGCCCAGGCCAGTCTCAGTCTCCGGGATTTCTGGCAGCCCGTGCCTACGTCGCTCCTCCAAAAATGCCTCATAGAAGTCATCGAAGCCTTCTGGCATTCTCTCCCGCCGGTTTCGACCCGGCACGGTGAATATTCTCTTTTGTTCATCCAACCACCCTACCCCCCAGAAGCGTCCACTGTCTAAAGCATCTATAATAAAGTCCGTGAGCCATTCCGACTCTGTGTAGCGAGGCATCTTTTTAGGCAAAAGCCACGACACAAAACACCTTTTCCGTGGGCGACTTTCTCGCCACAACT-----------------------------------------------------------------------------------------------------------------------------
>UG15
CCAAGCCCACATGGGCCTACTATAACAGGAAACATAGAAGTTGCGGATAGAGCCTGGTTTCTAACGGCAATGATATTTATAGTGCAAAACGGAGGGCGGTAAGACAAAGGGAGGTACCCGGACAGAGTGACAAGAAGACTTGTCAAAATTTTAGTCTCTGTGGTAAAATGGGGCAAGGTAAATGTGCAAAACGACTGGATAGTGATCCGAGTCATATTCAGGCGACGGCCGGCGGCCCAGAAACAGGGACGCGTACCGGGACCCTTCAGGTTCTCGATTATGTCGCTCCACGTCAAAAGCTTGTTGGATCTCGTGGCGGTGGGACAGGGGCCTACATTTGCCTATTCTTCTTCGCGATGCATTTCCAACAAAGTATGCTGGGTATTCCAATAATCCCTTCAGAAAAATGCCCATGTTTGTACCGATGGCCACAACTCCCATGGAAAATCTGTCCAGCGTCTGTTCCAAAGTTCGGTTTGCGTCCACACTACAGTGGGCCGTTCTGGGAAGTAAGCATTTATACGGGGGTACCGTCTGACATATGTGTTCAGGGGAGGCCTCTGGGACTTGGGAGCAAATAACGATGCCCCCCGTTAAATCAAAGTGGGTCTTCACCTTTTCTCCGAAATAATACACTTCCACCACTAGGGGCACAAGCTTGTCACCCACTTTGTAAATAGCCTGTTTCTTACTCAGGTATGCTGCCACGGATTGGGTGGCGGTTGAGACCTTGGGCCTCATGTCGCTTCCATACCAGTAAAATGTCTGGTCAGCTTTCTCTTGGTCCTCGACGTCCCGGTCATCACGACACAACGGTGGAATACAATCAATAAAATCATCCACATTGTCGGAAGCTTGGAAAGATGAACCCATGACAGAGGCCCCAGGTGCCGAACTCTCAAGGGGATGCGTGGCGGGAAGTACTGAGACACTCTCCGTGGACCCCTCCTCACCTCCCTCCGACTGCATCGGGCCCTGAGGGCTCGCAGTTTCACACAGAAGTTCACCCAGGTCGCCTAAGTCAGGAAGCTCCTGGCCTGAACCCATGACAGAGGCCCCAGGTGCCGAACTCTCAAGGGGATGCGTGGCGGGAAGTACTGAGACACTCTCCGTGGACCCCTCCTCACCTCCCTCCGACTGCATCGGGCCCTGAGGGCTCGCAGTTTCACACAGAAGTTCACCCAGGTCGCCTAAGTCAGGAAGCTCCTGGCCAACATCTGACAAGAGATCTAACAAACACCCCTCAATGTGATCCACCATCGGTAGGCAATCATCCAGCCCACTGACATGACTGGGGACGGGGCCTTCTGGGGAAAATGGGGTTTGCGACTGTCCAGCAGGCGGCGCTAATAAGCCTTGTGTCTCATGTGGAAAAATAACAGGAGAAGGTAAACCCCCCGTTGGCAAACATAGATCCGTCGGGGTGTGCACGTGTAATGGGCCCTGCACCTGGCTCGTGGAGGGACGCGGGGAATCCGGAGCTAATAAGCTCGATGACTGACCAGATGACCCAAACCCCGACGGTTCTGGCTCTTCAAAAAACAAACTGTGCATATCCCTCCCTACAAAACCCTGAGCCCCCACCCAAAGTTCGTTTTCGCTGTCACTCGATTCCGTATCTTCGCTCTGTGACCGTGATGAAACTTCAGCTGCGGAGGATGTTGTGGGCGTGGCGACTGCCGCCGCCTGTTTCCTGGCGGCCTCCCTAAACAAAAGTTAATTACACAAAGGTAAGTCTGAGTGACATCTCCAATTTCCCGTGATGCCCGCTGCACGTACATCCCGCCGCCCACACAACCCACCGCCCAGTACATCAACCATCCTACCTCTGGGCTTTTTTTCTAAGGCTCCTTCTAAGTGCCTTTTCTCTGTGTTTGTCATCATGGGGATAGATCCCAAACAATGCTTTTAGCATG-TTTTTCATGGCTGGTTCCTGCGTCAAGTACACAAGACATCCTTCACATCCCTTGTATGGCCTAGGTGTCATAATCCAGCGGTTGAGTTTCATTTTTCCCTTATAGATGGTAAAGGGCCTCTCCTGTCTGGCTCGATTGGCGGTCCTTAATAGCCGTCCAAAGCAGCCCAGGCCAGTCTCAGTCTCCGGGATTTCTGGCAGCCCGTGCCTACGTCGCTCCTCCAAAAATGCCTCATAGAAGTCATCGAAGCCTTCTGGCATTCTCTCCCGCCGGTTTCGACCCGGCACGGTGAATATTCTCTTTTGTTCATCCAACCACCCTACCCCCCAGAAGCGTCCACTGTCTAAAGCATCTATAATAAAGTCCGTGAGCCATTCCGACTCTGTGTAGCGAGGCATCTTTTTAGGCAAAAGCCACGACACAAAACACCTTTTCCGTGGGCGACTTTCTCGCCACAACT-----------------------------------------------------------------------------------------------------------------------------
>UG16
CCAAGCCCACATGGGCCTACTATAACAGGAAACATAGAAGTTGCGGATAGAGCCTGGTTTCTAACGGCAATGATATTTATAGTGCAAAACGGAGGGCGGTAAGACAAAGGGAGGTACCCGGACAGAGTGACAAGAAGACTTGTCAAAATTTTAGTCTCTGTGGTAAAATGGGGCAAGGTAAATGTGCAAAACGACTGGATAGTGATCCGAGTCATATTCAGGCGACGGCCGGCGGCCCAGAAACAGGGACGCGTACCGGGACCCTTCAGGTTCTCGATTATGTCGCTCCACGTCAAAAGCTTGTTGGATCTCGTGGCGGTGGGACAGGGGCCTACATTTGCCTATTCTTCTTCGCGATGCATTTCCAACAAAGTATGCTGGGTATTCCAATAATCCCTTCAGAAAAATGCCCATGTTTGTACCGATGGCCACAACTCCCATGGAAAAYCTGTCCAGCGTCTGTTCCAAAGTTCGGTTTGCGTCCACACTACAGTGGGCCGTTCTGGGAAGTAAGCATTTATACGGGGGTACCGTCTGACATATGTGTTCAGGGGAGGCCTCTGGGACTTGGGAGCAAATAACGATGCCCCCCGTTAAATCAAAGTGGGTCTTCACCTTTTCTCCGAAATAATACACTTCCACCACTAGGGGCACAAGCTTGTCACCCACTTTGTAAATAGCCTGTTTCTTACTCAGGTATGCTGCCACGGATTGGGTGGCGGTTGAGACCTTGGGCCTCATGTCGCTTCCATACCAGTAAAATGTCTGGTCAGCTTTCTCTTGGTCCTCGACGTCCCGGTCATCACGACACAACGGTGGAATACAATCAATAAAATCATCCACATTGTCGGAAGCTTGGAAAGATGAACCCATGACAGAGGCCCCAGGTGCCGAACTCTCAAGGGGATGCGTGGCGGGAAGTACTGAGACACTCTCCGTGGACCCCTCCTCACCTCCCTCCGACTGCATCGGGCCCTGAGGGCTCGCAGTTTCACACAGAAGTTCACCCAGGTCGCCTAAGTCAGGAAGCTCCTGGCCTGAACCCATGACAGAGGCCCCAGGTGCCGAACTCTCAAGGGGATGCGTGGCGGGAAGTACTGAGACACTCTCCGTGGACCCCTCCTCACCTCCCTCCGACTGCATCGGGCCCTGAGGGCTCGCAGTTTCACACAGAAGTTCACCCAGGTCGCCTAAGTCAGGAAGCTCCTGGCCAACATCTGACAAGAGATCTAACAAACACCCCTCAATGTGATCCACCATCGGTAGGCAATCATCCAGCCCACTGACATGACTGGGGACGGGGCCTTCTGGGGAAAATGGGGTTTGCGACTGTCCAGCAGGCGGCGCTAATAAGCCTTGTGTCTCATGTGGAAAAATAACAGGAGAAGGTAAACCCCCCGTTGGCAAACATAGATCCGTCGGGGTGTGCACGTGTAATGGGCCCTGCACCTGGCTCGTGGAGGGACGCGGGGAATCCGGAGCTAATAAGCTCGATGACTGACCAGATGACCCAAACCCCGACGGTTCTGGCTCTTCAAAAAACAAACTGTGCATATCCCTCCCTACAAAACCCTGAGCCCCCACCCAAAGTTCGTTTTCGCTGTCACTCGATTCCGTATCTTCGCTCTGTGACCGTGATGAAACTTCAGCTGCGGAGGATGTTGTGGGCGTGGCGACTGCCGCCGCCTGTTTCCTGGCGGCCTCCCTAAACAAAAGTTAATTACACAAAGGTAAGTCTGAGTGACATCTCCAATTTCCCGTGATGCCCGCTGCACGTACATCCCGCCGCCCACACAACCCACCGCCCAGTACATCAACCATCCTACCTCTGGGCTTTTTTTCTAAGGCTCCTTCTAAGTGCCTTTTCTCTGTGTTTGTCATCATGGGGATAGATCCCAAACAATGCTTTTAGCATG-TTTTTCATGGCTGGTTCCTGCGTCAAGTACACAAGACATCCTTCACATCCCTTGTATGGCCTAGGTGTCATAATCCAGCGGTTGAGTTTCATTTTTCCCTTATAGATGGTAAAGGGCCTCTCCTGTCTGGCTCGATTGGCGGTCCTTAATAGCCGTCCAAAGCAGCCCAGGCCAGTCTCAGTCTCCGGGATTTCTGGCAGCCCGTGCCTACGTCGCTCCTCCAAAAATGCCTCATAGAAGTCATCGAAGCCTTCTGGCATTCTCTCCCGCCGGTTTCGACCCGGCACGGTGAATATTCTCTTTTGTTCATCCAACCACCCTACCCCCCAGAAGCGTCCACTGTCTAAAGCATCTATAATAAAGTCCGTGAGCCATTCCGACTCTGTGTAGCGAGGCATCTTTTTAGGCAAAAGCCACGACACAAAACACCTTTTCCGTGGGCGACTTTCTCGCCACAACT-----------------------------------------------------------------------------------------------------------------------------
>UG110
CCAAGCCCACATGGGCCTACTATAACAGGAAACATAGAAGTTGCGGATAGAGCCTGGTTTCTAACGGCAATGATATTTATAGTGCAAAACGGAGGGCGGTAAGACAAAGGGAGGTACCCGGACAGAGTGACAAGAAGACTTGTCAAAATTTTAGTCTCTGTGGTAAAATGGGGCAAGGTAAATGTGCAAAACGACTGGATAGTGATCCGAGTCATATTCAGGCGACGGCCGGCGGCCCAGAAACAGGGACGCGTACCGGGACCCTTCAGGTTCTCGATTATGTCGCTCCACGTCAAAAGCTTGTTGGATCTCGTGGCGGTGGGACAGGGGCCTACATTTGCCTATTCTTCTTCGCGATGCATTTCCAACAAAGTATGCTGGGTATTCCAATAATCCCTTCAGAAAAATGCCCATGTTTGTACCGATGGCCACAACTCCCATGGAAAATCTGTCCAGCGTCTGTTCCAAAGTTCGGTTTGCGTCCACACTACAGTGGGCCGTTCTGGGAAGTAAGCATTTATACGGGGGTACCGTCTGACATATGTGTTCAGGGGAGGCCTCTGGGACTTGGGAGCAAATAACGATGCCCCCCGTTAAATCAAAGTGGGTCTTCACCTTTTCTCCGAAATAATACACTTCCACCACTAGGGGCACAAGCTTGTCACCCACTTTGTAAATAGCCTGTTTCTTACTCAGGTATGCTGCCACGGATTGGGTGGCGGTTGAGACCTTGGGCCTCATGTCGCTTCCATACCAGTAAAATGTCTGGTCAGCTTTCTCTTGGTCCTCGACGTCCCGGTCATCACGACACAACGGTGGAATACAATCAATAAAATCATCCACATTGTCGGAAGCTTGGAAAGATGAACCCATGACAGAGGCCCCAGGTGCCGAACTCTCAAGGGGATGCGTGGCGGGAAGTACTGAGACACTCTCCGTGGACCCCTCCTCACCTCCCTCCGACTGCATCGGGCCCTGAGGGCTCGCAGTTTCACACAGAAGTTCACCCAGGTCGCCTAAGTCAGGAAGCTCCTGGCCTGAACCCATGACAGAGGCCCCAGGTGCCGAACTCTCAAGGGGATGCGTGGCGGGAAGTACTGAGACACTCTCCGTGGACCCCTCCTCACCTCCCTCCGACTGCATCGGGCCCTGAGGGCTCGCAGTTTCACACAGAAGTTCACCCAGGTCGCCTAAGTCAGGAAGCTCCTGGCCAACATCTGACAAGAGATCTAACAAACACCCCTCAATGTGATCCACCATCGGTAGGCAATCATCCAGCCCACTGACATGACTGGGGACGGGGCCTTCTGGGGAAAATGGGGTTTGCGACTGTCCAGCAGGCGGCGCTAATAAGCCTTGTGTCTCATGTGGAAAAATAACAGGAGAAGGTAAACCCCCCGTTGGCAAACATAGATCCGTCGGGGTGTGCACGTGTAATGGGCCCTGCACCTGGCTCGTGGAGGGACGCGGGGAATCCGGAGCTAATAAGCTCGATGACTGACCAGATGACCCAAACCCCGACGGTTCTGGCTCTTCAAAAAACAAACTGTGCATATCCCTCCCTACAAAACCCTGAGCCCCCACCCAAAGTTCGTTTTCGCTGTCACTCGATTCCGTATCTTCGCTCTGTGACCGTGATGAAACTTCAGCTGCGGAGGATGTTGTGGGCGTGGCGACTGCCGCCGCCTGTTTCCTGGCGGCCTCCCTAAACAAAAGTTAATTACACAAAGGTAAGTCTGAGTGACATCTCCAATTTCCCGTGATGCCCGCTGCACGTACATCCCGCCGCCCACACAACCCACCGCCCAGTACATCAACCATCCTACCTCTGGGCTTTTTTTCTAAGGCTCCTTCTAAGTGCCTTTTCTCTGTGTTTGTCATCATGGGGATAGATCCCAAACAATGCTTTTAGCATG-TTTTTCATGGCTGGTTCCTGCGTCAAGTACACAAGACATCCTTCACATCCCTTGTATGGCCTAGGTGTCATAATCCAGCGGTTGAGTTTCATTTTTCCCTTATAGATGGTAAAGGGCCTCTCCTGTCTGGCTCGATTGGCGGTCCTTAATAGCCGTCCAAAGCAGCCCAGGCCAGTCTCAGTCTCCGGGATTTCTGGCAGCCCGTGCCTACGTCGCTCCTCCAAAAATGCCTCATAGAAGTCATCGAAGCCTTCTGGCATTCTCTCCCGCCGGTTTCGACCCGGCACGGTGAATATTCTCTTTTGTTCATCCAACCACCCTACCCCCCAGAAGCGTCCACTGTCTAAAGCATCTATAATAAAGTCCGTGAGCCATTCCGACTCTGTGTAGCGAGGCATCTTTTTAGGCAAAAGCCACGACACAAAACACCTTTTCCGTGGGCGACTTTCTCGCCACAACT-----------------------------------------------------------------------------------------------------------------------------
>UG119
CCAAGCCCACATGGGCCTACTATAACAGGAAACATAGAAGTTGCGGATAGAGCCTGGTTTCTAACGGCAATGATATTTATAGTGCAAAACGGAGGGCGGTAAGACAAAGGGAGGTACCCGGACAGAGTGACAAGAAGACTTGTCAAAATTTTAGTCTCTGTGGTAAAATGGGGCAAGGTAAATGTGCAAAACGACTGGATAGTGATCCGAGTCATATTCAGGCGACGGCCGGCGGCCCAGAAACAGGGACGCGTACCGGGACCCTTCAGGTTCTCGATTATGTCGCTCCACGTCAAAAGCTTGTTGGATCTCGTGGCGGTGGGACAGGGGCCTACATTTGCCTATTCTTCTTCGCGATGCATTTCCAACAAAGTATGCTGGGTATTCCAATAATCCCTTCAGAAAAATGCCCATGTTTGTACCGATGGCCACAACTCCCATGGAAAATCTGTCCAGCGTCTGTTCCAAAGTTCGGTTTGCGTCCACACTACAGTGGGCCGTTCTGGGAAGTAAGCATTTATACGGGGGTACCGTCTGACATATGTGTTCAGGGGAGGCCTCTGGGACTTGGGAGCAAATAACGATGCCCCCCGTTAAATCAAAGTGGGTCTTCACCTTTTCTCCGAAATAATACACTTCCACCACTAGGGGCACAAGCTTGTCACCCACTTTGTAAATAGCCTGTTTCTTACTCAGGTATGCTGCCACGGATTGGGTGGCGGTTGAGACCTTGGGCCTCATGTCGCTTCCATACCAGTAAAATGTCTGGTCAGCTTTCTCTTGGTCCTCGACGTCCCGGTCATCACGACACAACGGTGGAATACAATCAATAAAATCATCCACATTGTCGGAAGCTTGGAAAGATGAACCCATGACAGAGGCCCCAGGTGCCGAACTCTCAAGGGGATGCGTGGCGGGAAGTACTGAGACACTCTCCGTGGACCCCTCCTCACCTCCCTCCGACTGCATCGGGCCCTGAGGGCTCGCAGTTTCACACAGAAGTTCACCCAGGTCGCCTAAGTCAGGAAGCTCCTGGCCTGAACCCATGACAGAGGCCCCAGGTGCCGAACTCTCAAGGGGATGCGTGGCGGGAAGTACTGAGACACTCTCCGTGGACCCCTCCTCACCTCCCTCCGACTGCATCGGGCCCTGAGGGCTCGCAGTTTCACACAGAAGTTCACCCAGGTCGCCTAAGTCAGGAAGCTCCTGGCCAACATCTGACAAGAGATCTAACAAACACCCCTCAATGTGATCCACCATCGGTAGGCAATCATCCAGCCCACTGACATGACTGGGGACGGGGCCTTCTGGGGAAAATGGGGTTTGCGACTGTCCAGCAGGCGGCGCTAATAAGCCTTGTGTCTCATGTGGAAAAATAACAGGAGAAGGTAAACCCCCCGTTGGCAAACATAGATCCGTCGGGGTGTGCACGTGTAATGGGCCCTGCACCTGGCTCGTGGAGGGACGCGGGGAATCCGGAGCTAATAAGCTCGATGACTGACCAGATGACCCAAACCCCGACGGTTCTGGCTCTTCAAAAAACAAACTGTGCATATCCCTCCCTACAAAACCCTGAGCCCCCACCCAAAGTTCGTTTTCGCTGTCACTCGATTCCGTATCTTCGCTCTGTGACCGTGATGAAACTTCAGCTGCGGAGGATGTTGTGGGCGTGGCGACTGCCGCCGCCTGTTTCCTGGCGGCCTCCCTAAACAAAAGTTAATTACACAAAGGTAAGTCTGAGTGACATCTCCAATTTCCCGTGATGCCCGCTGCACGTACATCCCGCCGCCCACACAACCCACCGCCCAGTACATCAACCATCCTACCTCTGGGCTTTTTTTCTAAGGCTCCTTCTAAGTGCCTTTTCTCTGTGTTTGTCATCATGGGGATAGATCCCAAACAATGCTTTTAGCATG-TTTTTCATGGCTGGTTCCTGCGTCAAGTACACAAGACATCCTTCACATCCCTTGTATGGCCTAGGTGTCATAATCCAGCGGTTGAGTTTCATTTTTCCCTTATAGATGGTAAAGGGCCTCTCCTGTCTGGCTCGATTGGCGGTCCTTAATAGCCGTCCAAAGCAGCCCAGGCCAGTCTCAGTCTCCGGGATTTCTGGCAGCCCGTGCCTACGTCGCTCCTCCAAAAATGCCTCATAGAAGTCATCGAAGCCTTCTGGCATTCTCTCCCGCCGGTTTCGACCCGGCACGGTGAATATTCTCTTTTGTTCATCCAACCACCCTACCCCCCAGAAGCGTCCACTGTCTAAAGCATCTATAATAAAGTCCGTGAGCCATTCCGACTCTGTGTAGCGAGGCATCTTTTTAGGCAAAAGCCACGACACAAAACACCTTTTCCGTGGGCGACTTTCTCGCCACAACT-----------------------------------------------------------------------------------------------------------------------------
>UG126
CCAAGCCCACATGGGCCTACTATAACAGGAAACATAGAAGTTGCGGATAGAGCCTGGTTTCTAACGGCAATGATATTTATAGTGCAAAACGGAGGGCGGTAAGACAAAGGGAGGTACCCGGACAGAGTGACAAGAAGACTTGTCAAAATTTTAGTCTCTGTGGTAAAATGGGGCAAGGTAAATGTGCAAAACGACTGGATAGTGATCCGAGTCATATTCAGGCGACGGCCGGCGGCCCAGAAACAGGGACGCGTACCGGGACCCTTCAGGTTCTCGATTATGTCGCTCCACGTCAAAAGCTTGTTGGATCTCGTGGCGGTGGGACAGGGGCCTACATTTGCCTATTCTTCTTCGCGATGCATTTCCAACAAAGTATGCTGGGTATTCCAATAATCCCTTCAGAAAAATGCCCATGTTTGTACCGATGGCCACAACTCCCATGGAAAATCTGTCCAGCGTCTGTTCCAAAGTTCGGTTTGCGTCCACACTACAGTGGGCCGTTCTGGGAAGTAAGCATTTATACGGGGGTACCGTCTGACATATGTGTTCAGGGGAGGCCTCTGGGACTTGGGAGCAAATAACGATGCCCCCCGTTAAATCAAAGTGGGTCTTCACCTTTTCTCCGAAATAATACACTTCCACCACTAGGGGCACAAGCTTGTCACCCACTTTGTAAATAGCCTGTTTCTTACTCAGGTATGCTGCCACGGATTGGGTGGCGGTTGAGACCTTGGGCCTCATGTCGCTTCCATACCAGTAAAATGTCTGGTCAGCTTTCTCTTGGTCCTCGACGTCCCGGTCATCACGACACAACGGTGGAATACAATCAATAAAATCATCCACATTGTCGGAAGCTTGGAAAGATGAACCCATGACAGAGGCCCCAGGTGCCGAACTCTCAAGGGGATGCGTGGCGGGAAGTACTGAGACACTCTCCGTGGACCCCTCCTCACCTCCCTCCGACTGCATCGGGCCCTGAGGGCTCGCAGTTTCACACAGAAGTTCACCCAGGTCGCCTAAGTCAGGAAGCTCCTGGCCTGAACCCATGACAGAGGCCCCAGGTGCCGAACTCTCAAGGGGATGCGTGGCGGGAAGTACTGAGACACTCTCCGTGGACCCCTCCTCACCTCCCTCCGACTGCATCGGGCCCTGAGGGCTCGCAGTTTCACACAGAAGTTCACCCAGGTCGCCTAAGTCAGGAAGCTCCTGGCCAACATCTGACAAGAGATCTAACAAACACCCCTCAATGTGATCCACCATCGGTAGGCAATCATCCAGCCCACTGACATGACTGGGGACGGGGCCTTCTGGGGAAAATGGGGTTTGCGACTGTCCAGCAGGCGGCGCTAATAAGCCTTGTGTCTCATGTGGAAAAATAACAGGAGAAGGTAAACCCCCCGTTGGCAAACATAGATCCGTCGGGGTGTGCACGTGTAATGGGCCCTGCACCTGGCTCGTGGAGGGACGCGGGGAATCCGGAGCTAATAAGCTCGATGACTGACCAGATGACCCAAACCCCGACGGTTCTGGCTCTTCAAAAAACAAACTGTGCATATCCCTCCCTACAAAACCCTGAGCCCCCACCCAAAGTTCGTTTTCGCTGTCACTCGATTCCGTATCTTCGCTCTGTGACCGTGATGAAACTTCAGCTGCGGAGGATGTTGTGGGCGTGGCGACTGCCGCCGCCTGTTTCCTGGCGGCCTCCCTAAACAAAAGTTAATTACACAAAGGTAAGTCTGAGTGACATCTCCAATTTCCCGTGATGCCCGCTGCACGTACATCCCGCCGCCCACACAACCCACCGCCCAGTACATCAACCATCCTACCTCTGGGCTTTTTTTCTAAGGCTCCTTCTAAGTGCCTTTTCTCTGTGTTTGTCATCATGGGGATAGATCCCAAACAATGCTTTTAGCATG-TTTTTCATGGCTGGTTCCTGCGTCAAGTACACAAGACATCCTTCACATCCCTTGTATGGCCTAGGTGTCATAATCCAGCGGTTGAGTTTCATTTTTCCCTTATAGATGGTAAAGGGCCTCTCCTGTCTGGCTCGATTGGCGGTCCTTAATAGCCGTCCAAAGCAGCCCAGGCCAGTCTCAGTCTCCGGGATTTCTGGCAGCCCGTGCCTACGTCGCTCCTCCAAAAATGCCTCATAGAAGTCATCGAAGCCTTCTGGCATTCTCTCCCGCCGGTTTCGACCCGGCACGGTGAATATTCTCTTTTGTTCATCCAACCACCCTACCCCCCAGAAGCGTCCACTGTCTAAAGCATCTATAATAAAGTCCGTGAGCCATTCCGACTCTGTGTAGCGAGGCATCTTTTTAGGCAAAAGCCACGACACAAAACACCTTTTCCGTGGGCGACTTTCTCGCCACAACT-----------------------------------------------------------------------------------------------------------------------------
>UG128
CCAAGCCCACATGGGCCTACTATAACAGGAAACATAGAAGTTGCGGATAGAGCCTGGTTTCTAACGGCAATGATATTTATAGTGCAAAACGGAGGGCGGTAAGACAAAGGGAGGTACCCGGACAGAGTGACAAGAAGACTTGTCAAAATTTTAGTCTCTGTGGTAAAATGGGGCAAGGTAAATGTGCAAAACGACTGGATAGTGATCCGAGTCATATTCAGGCGACGGCCGGCGGCCCAGAAACAGGGACGCGTACCGGGACCCTTCAGGTTCTCGATTATGTCGCTCCACGTCAAAAGCTTGTTGGATCTCGTGGCGGTGGGACAGGGGCCTACATTTGCCTATTCTTCTTCGCGATGCATTTCCAACAAAGTATGCTGGGTATTCCAATAATCCCTTCAGAAAAATGCCCATGTTTGTACCGATGGCCACAACTCCCATGGAAAATCTGTCCAGCGTCTGTTCCAAAGTTCGGTTTGCGTCCACACTACAGTGGGCCGTTCTGGGAAGTAAGCATTTATACGGGGGTACCGTCTGACATATGTGTTCAGGGGAGGCCTCTGGGACTTGGGAGCAAATAACGATGCCCCCCGTTAAATCAAAGTGGGTCTTCACCTTTTCTCCGAAATAATACACTTCCACCACTAGGGGCACAAGCTTGTCACCCACTTTGTAAATAGCCTGTTTCTTACTCAGGTATGCTGCCACGGATTGGGTGGCGGTTGAGACCTTGGGCCTCATGTCGCTTCCATACCAGTAAAATGTCTGGTCAGCTTTCTCTTGGTCCTCGACGTCCCGGTCATCACGACACAACGGTGGAATACAATCAATAAAATCATCCACATTGTCGGAAGCTTGGAAAGATGAACCCATGACAGAGGCCCCAGGTGCCGAACTCTCAAGGGGATGCGTGGCGGGAAGTACTGAGACACTCTCCGTGGACCCCTCCTCACCTCCCTCCGACTGCATCGGGCCCTGAGGGCTCGCAGTTTCACACAGAAGTTCACCCAGGTCGCCTAAGTCAGGAAGCTCCTGGCCTGAACCCATGACAGAGGCCCCAGGTGCCGAACTCTCAAGGGGATGCGTGGCGGGAAGTACTGAGACACTCTCCGTGGACCCCTCCTCACCTCCCTCCGACTGCATCGGGCCCTGAGGGCTCGCAGTTTCACACAGAAGTTCACCCAGGTCGCCTAAGTCAGGAAGCTCCTGGCCAACATCTGACAAGAGATCTAACAAACACCCCTCAATGTGATCCACCATCGGTAGGCAATCATCCAGCCCACTGACATGACTGGGGACGGGGCCTTCTGGGGAAAATGGGGTTTGCGACTGTCCAGCAGGCGGCGCTAATAAGCCTTGTGTCTCATGTGGAAAAATAACAGGAGAAGGTAAACCCCCCGTTGGCAAACATAGATCCGTCGGGGTGTGCACGTGTAATGGGCCCTGCACCTGGCTCGTGGAGGGACGCGGGGAATCCGGAGCTAATAAGCTCGATGACTGACCAGATGACCCAAACCCCGACGGTTCTGGCTCTTCAAAAAACAAACTGTGCATATCCCTCCCTACAAAACCCTGAGCCCCCACCCAAAGTTCGTTTTCGCTGTCACTCGATTCCGTATCTTCGCTCTGTGACCGTGATGAAACTTCAGCTGCGGAGGATGTTGTGGGCGTGGCGACTGCCGCCGCCTGTTTCCTGGCGGCCTCCCTAAACAAAAGTTAATTACACAAAGGTAAGTCTGAGTGACATCTCCAATTTCCCGTGATGCCCGCTGCACGTACATCCCGCCGCCCACACAACCCACCGCCCAGTACATCAACCATCCTACCTCTGGGCTTTTTTTCTAAGGCTCCTTCTAAGTGCCTTTTCTCTGTGTTTGTCATCATGGGGATAGATCCCAAACAATGCTTTTAGCATG-TTTTTCATGGCTGGTTCCTGCGTCAAGTACACAAGACATCCTTCACATCCCTTGTATGGCCTAGGTGTCATAATCCAGCGGTTGAGTTTCATTTTTCCCTTATAGATGGTAAAGGGCCTCTCCTGTCTGGCTCGATTGGCGGTCCTTAATAGCCGTCCAAAGCAGCCCAGGCCAGTCTCAGTCTCCGGGATTTCTGGCAGCCCGTGCCTACGTCGCTCCTCCAAAAATGCCTCATAGAAGTCATCGAAGCCTTCTGGCATTCTCTCCCGCCGGTTTCGACCCGGCACGGTGAATATTCTCTTTTGTTCATCCAACCACCCTACCCCCCAGAAGCGTCCACTGTCTAAAGCATCTATAATAAAGTCCGTGAGCCATTCCGACTCTGTGTAGCGAGGCATCTTTTTAGGCAAAAGCCACGACACAAAACACCTTTTCCGTGGGCGACTTTCTCGCCACAACT-----------------------------------------------------------------------------------------------------------------------------
>UG133
CCAAGCCCACATGGGCCTACTATAACAGGAAACATAGAAGTTGCGGATAGAGCCTGGTTTCTAACGGCAATGATATTTATAGTGCAAAACGGAGGGCGGTAAGACAAAGGGAGGTACCCGGACAGAGTGACAAGAAGACTTGTCAAAATTTTAGTCTCTGTGGTAAAATGGGGCAAGGTAAATGTGCAAAACGACTGGATAGTGATCCGAGTCATATTCAGGCGACGGCCGGCGGCCCAGAAACAGGGACGCGTACCGGGACCCTTCAGGTTCTCGATTATGTCGCTCCACGTCAAAAGCTTGTTGGATCTCGTGGCGGTGGGACAGGGGCCTACATTTGCCTATTCTTCTTCGCGATGCATTTCCAACAAAGTATGCTGGGTATTCCAATAATCCCTTCAGAAAAATGCCCATGTTTGTACCGATGGCCACAACTCCCATGGAAAATCTGTCCAGCGTCTGTTCCAAAGTTCGGTTTGCGTCCACACTACAGTGGGCCGTTCTGGGAAGTAAGCATTTATACGGGGGTACCGTCTGACATATGTGTTCAGGGGAGGCCTCTGGGACTTGGGAGCAAATAACGATGCCCCCCGTTAAATCAAAGTGGGTCTTCACCTTTTCTCCGAAATAATACACTTCCACCACTAGGGGCACAAGCTTGTCACCCACTTTGTAAATAGCCTGTTTCTTACTCAGGTATGCTGCCACGGATTGGGTGGCGGTTGAGACCTTGGGCCTCATGTCGCTTCCATACCAGTAAAATGTCTGGTCAGCTTTCTCTTGGTCCTCGACGTCCCGGTCATCACGACACAACGGTGGAATACAATCAATAAAATCATCCACATTGTCGGAAGCTTGGAAAGATGAACCCATGACAGAGGCCCCAGGTGCCGAACTCTCAAGGGGATGCGTGGCGGGAAGTACTGAGACACTCTCCGTGGACCCCTCCTCACCTCCCTCCGACTGCATCGGGCCCTGAGGGCTCGCAGTTTCACACAGAAGTTCACCCAGGTCGCCTAAGTCAGGAAGCTCCTGGCCTGAACCCATGACAGAGGCCCCAGGTGCCGAACTCTCAAGGGGATGCGTGGCGGGAAGTACTGAGACACTCTCCGTGGACCCCTCCTCACCTCCCTCCGACTGCATCGGGCCCTGAGGGCTCGCAGTTTCACACAGAAGTTCACCCAGGTCGCCTAAGTCAGGAAGCTCCTGGCCAACATCTGACAAGAGATCTAACAAACACCCCTCAATGTGATCCACCATCGGTAGGCAATCATCCAGCCCACTGACATGACTGGGGACGGGGCCTTCTGGGGAAAATGGGGTTTGCGACTGTCCAGCAGGCGGCGCTAATAAGCCTTGTGTCTCATGTGGAAAAATAACAGGAGAAGGTAAACCCCCCGTTGGCAAACATAGATCCGTCGGGGTGTGCACGTGTAATGGGCCCTGCACCTGGCTCGTGGAGGGACGCGGGGAATCCGGAGCTAATAAGCTCGATGACTGACCAGATGACCCAAACCCCGACGGTTCTGGCTCTTCAAAAAACAAACTGTGCATATCCCTCCCTACAAAACCCTGAGCCCCCACCCAAAGTTCGTTTTCGCTGTCACTCGATTCCGTATCTTCGCTCTGTGACCGTGATGAAACTTCAGCTGCGGAGGATGTTGTGGGCGTGGCGACTGCCGCCGCCTGTTTCCTGGCGGCCTCCCTAAACAAAAGTTAATTACACAAAGGTAAGTCTGAGTGACATCTCCAATTTCCCGTGATGCCCGCTGCACGTACATCCCGCCGCCCACACAACCCACCGCCCAGTACATCAACCATCCTACCTCTGGGCTTTTTTTCTAAGGCTCCTTCTAAGTGCCTTTTCTCTGTGTTTGTCATCATGGGGATAGATCCCAAACAATGCTTTTAGCATG-TTTTTCATGGCTGGTTCCTGCGTCAAGTACACAAGACATCCTTCACATCCCTTGTATGGCCTAGGTGTCATAATCCAGCGGTTGAGTTTCATTTTTCCCTTATAGATGGTAAAGGGCCTCTCCTGTCTGGCTCGATTGGCGGTCCTTAATAGCCGTCCAAAGCAGCCCAGGCCAGTCTCAGTCTCCGGGATTTCTGGCAGCCCGTGCCTACGTCGCTCCTCCAAAAATGCCTCATAGAAGTCATCGAAGCCTTCTGGCATTCTCTCCCGCCGGTTTCGACCCGGCACGGTGAATATTCTCTTTTGTTCATCCAACCACCCTACCCCCCAGAAGCGTCCACTGTCTAAAGCATCTATAATAAAGTCCGTGAGCCATTCCGACTCTGTGTAGCGAGGCATCTTTTTAGGCAAAAGCCACGACACAAAACACCTTTTCCGTGGGCGACTTTCTCGCCACAACT-----------------------------------------------------------------------------------------------------------------------------
>UG134
CCAAGCCCACATGGGCCTACTATAACAGGAAACATAGAAGTTGCGGATAGAGCCTGGTTTCTAACGGCAATGATATTTATAGTGCAAAACGGAGGGCGGTAAGACAAAGGGAGGTACCCGGACAGAGTGACAAGAAGACTTGTCAAAATTTTAGTCTCTGTGGTAAAATGGGGCAAGGTAAATGTGCAAAACGACTGGATAGTGATCCGAGTCATATTCAGGCGACGGCCGGCGGCCCAGAAACAGGGACGCGTACCGGGACCCTTCAGGTTCTCGATTATGTCGCTCCACGTCAAAAGCTTGTTGGATCTCGTGGCGGTGGGACAGGGGCCTACATTTGCCTATTCTTCTTCGCGATGCATTTCCAACAAAGTATGCTGGGTATTCCAATAATCCCTTCAGAAAAATGCCCATGTTTGTACCGATGGCCACAACTCCCATGGAAAATCTGTCCAGCGTCTGTTCCAAAGTTCGGTTTGCGTCCACACTACAGTGGGCCGTTCTGGGAAGTAAGCATTTATACGGGGGTACCGTCTGACATATGTGTTCAGGGGAGGCCTCTGGGACTTGGGAGCAAATAACGATGCCCCCCGTTAAATCAAAGTGGGTCTTCACCTTTTCTCCGAAATAATACACTTCCACCACTAGGGGCACAAGCTTGTCACCCACTTTGTAAATAGCCTGTTTCTTACTCAGGTATGCTGCCACGGATTGGGTGGCGGTTGAGACCTTGGGCCTCATGTCGCTTCCATACCAGTAAAATGTCTGGTCAGCTTTCTCTTGGTCCTCGACGTCCCGGTCATCACGACACAACGGTGGAATACAATCAATAAAATCATCCACATTGTCGGAAGCTTGGAAAGATGAACCCATGACAGAGGCCCCAGGTGCCGAACTCTCAAGGGGATGCGTGGCGGGAAGTACTGAGACACTCTCCGTGGACCCCTCCTCACCTCCCTCCGACTGCATCGGGCCCTGAGGGCTCGCAGTTTCACACAGAAGTTCACCCAGGTCGCCTAAGTCAGGAAGCTCCTGGCCTGAACCCATGACAGAGGCCCCAGGTGCCGAACTCTCAAGGGGATGCGTGGCGGGAAGTACTGAGACACTCTCCGTGGACCCCTCCTCACCTCCCTCCGACTGCATCGGGCCCTGAGGGCTCGCAGTTTCACACAGAAGTTCACCCAGGTCGCCTAAGTCAGGAAGCTCCTGGCCAACATCTGACAAGAGATCTAACAAACACCCCTCAATGTGATCCACCATCGGTAGGCAATCATCCAGCCCACTGACATGACTGGGGACGGGGCCTTCTGGGGAAAATGGGGTTTGCGACTGTCCAGCAGGCGGCGCTAATAAGCCTTGTGTCTCATGTGGAAAAATAACAGGAGAAGGTAAACCCCCCGTTGGCAAACATAGATCCGTCGGGGTGTGCACGTGTAATGGGCCCTGCACCTGGCTCGTGGAGGGACGCGGGGAATCCGGAGCTAATAAGCTCGATGACTGACCAGATGACCCAAACCCCGACGGTTCTGGCTCTTCAAAAAACAAACTGTGCATATCCCTCCCTACAAAACCCTGAGCCCCCACCCAAAGTTCGTTTTCGCTGTCACTCGATTCCGTATCTTCGCTCTGTGACCGTGATGAAACTTCAGCTGCGGAGGATGTTGTGGGCGTGGCGACTGCCGCCGCCTGTTTCCTGGCGGCCTCCCTAAACAAAAGTTAATTACACAAAGGTAAGTCTGAGTGACATCTCCAATTTCCCGTGATGCCCGCTGCACGTACATCCCGCCGCCCACACAACCCACCGCCCAGTACATCAACCATCCTACCTCTGGGCTTTTTTTCTAAGGCTCCTTCTAAGTGCCTTTTCTCTGTGTTTGTCATCATGGGGATAGATCCCAAACAATGCTTTTAGCATG-TTTTTCATGGCTGGTTCCTGCGTCAAGTACACAAGACATCCTTCACATCCCTTGTATGGCCTAGGTGTCATAATCCAGCGGTTGAGTTTCATTTTTCCCTTATAGATGGTAAAGGGCCTCTCCTGTCTGGCTCGATTGGCGGTCCTTAATAGCCGTCCAAAGCAGCCCAGGCCAGTCTCAGTCTCCGGGATTTCTGGCAGCCCGTGCCTACGTCGCTCCTCCAAAAATGCCTCATAGAAGTCATCGAAGCCTTCTGGCATTCTCTCCCGCCGGTTTCGACCCGGCACGGTGAATATTCTCTTTTGTTCATCCAACCACCCTACCCCCCAGAAGCGTCCACTGTCTAAAGCATCTATAATAAAGTCCGTGAGCCATTCCGACTCTGTGTAGCGAGGCATCTTTTTAGGCAAAAGCCACGACACAAAACACCTTTTCCGTGGGCGACTTTCTCGCCACAACT-----------------------------------------------------------------------------------------------------------------------------
>UG137
CCAAGCCCACATGGGCCTACTATAACAGGAAACATAGAAGTTGCGGATAGAGCCTGGTTTCTAACGGCAATGATATTTATAGTGCAAAACGGAGGGCGGTAAGACAAAGGGAGGTACCCGGACAGAGTGACAAGAAGACTTGTCAAAATTTTAGTCTCTGTGGTAAAATGGGGCAAGGTAAATGTGCAAAACGACTGGATAGTGATCCGAGTCATATTCAGGCGACGGCCGGCGGCCCAGAAACAGGGACGCGTACCGGGACCCTTCAGGTTCTCGATTATGTCGCTCCACGTCAAAAGCTTGTTGGATCTCGTGGCGGTGGGACAGGGGCCTACATTTGCCTATTCTTCTTCGCGATGCATTTCCAACAAAGTATGCTGGGTATTCCAATAATCCCTTCAGAAAAATGCCCATGTTTGTACCGATGGCCACAACTCCCATGGAAAATCTGTCCAGCGTCTGTTCCAAAGTTCGGTTTGCGTCCACACTACAGTGGGCCGTTCTGGGAAGTAAGCATTTATACGGGGGTACCGTCTGACATATGTGTTCAGGGGAGGCCTCTGGGACTTGGGAGCAAATAACGATGCCCCCCGTTAAATCAAAGTGGGTCTTCACCTTTTCTCCGAAATAATACACTTCCACCACTAGGGGCACAAGCTTGTCACCCACTTTGTAAATAGCCTGTTTCTTACTCAGGTATGCTGCCACGGATTGGGTGGCGGTTGAGACCTTGGGCCTCATGTCGCTTCCATACCAGTAAAATGTCTGGTCAGCTTTCTCTTGGTCCTCGACGTCCCGGTCATCACGACACAACGGTGGAATACAATCAATAAAATCATCCACATTGTCGGAAGCTTGGAAAGATGAACCCATGACAGAGGCCCCAGGTGCCGAACTCTCAAGGGGATGCGTGGCGGGAAGTACTGAGACACTCTCCGTGGACCCCTCCTCACCTCCCTCCGACTGCATCGGGCCCTGAGGGCTCGCAGTTTCACACAGAAGTTCACCCAGGTCGCCTAAGTCAGGAAGCTCCTGGCCTGAACCCATGACAGAGGCCCCAGGTGCCGAACTCTCAAGGGGATGCGTGGCGGGAAGTACTGAGACACTCTCCGTGGACCCCTCCTCACCTCCCTCCGACTGCATCGGGCCCTGAGGGCTCGCAGTTTCACACAGAAGTTCACCCAGGTCGCCTAAGTCAGGAAGCTCCTGGCCAACATCTGACAAGAGATCTAACAAACACCCCTCAATGTGATCCACCATCGGTAGGCAATCATCCAGCCCACTGACATGACTGGGGACGGGGCCTTCTGGGGAAAATGGGGTTTGCGACTGTCCAGCAGGCGGCGCTAATAAGCCTTGTGTCTCATGTGGAAAAATAACAGGAGAAGGTAAACCCCCCGTTGGCAAACATAGATCCGTCGGGGTGTGCACGTGTAATGGGCCCTGCACCTGGCTCGTGGAGGGACGCGGGGAATCCGGAGCTAATAAGCTCGATGACTGACCAGATGACCCAAACCCCGACGGTTCTGGCTCTTCAAAAAACAAACTGTGCATATCCCTCCCTACAAAACCCTGAGCCCCCACCCAAAGTTCGTTTTCGCTGTCACTCGATTCCGTATCTTCGCTCTGTGACCGTGATGAAACTTCAGCTGCGGAGGATGTTGTGGGCGTGGCGACTGCCGCCGCCTGTTTCCTGGCGGCCTCCCTAAACAAAAGTTAATTACACAAAGGTAAGTCTGAGTGACATCTCCAATTTCCCGTGATGCCCGCTGCACGTACATCCCGCCGCCCACACAACCCACCGCCCAGTACATCAACCATCCTACCTCTGGGCTTTTTTTCTAAGGCTCCTTCTAAGTGCCTTTTCTCTGTGTTTGTCATCATGGGGATAGATCCCAAACAATGCTTTTAGCATG-TTTTTCATGGCTGGTTCCTGCGTCAAGTACACAAGACATCCTTCACATCCCTTGTATGGCCTAGGTGTCATAATCCAGCGGTTGAGTTTCATTTTTCCCTTATAGATGGTAAAGGGCCTCTCCTGTCTGGCTCGATTGGCGGTCCTTAATAGCCGTCCAAAGCAGCCCAGGCCAGTCTCAGTCTCCGGGATTTCTGGCAGCCCGTGCCTACGTCGCTCCTCCAAAAATGCCTCATAGAAGTCATCGAAGCCTTCTGGCATTCTCTCCCGCCGGTTTCGACCCGGCACGGTGAATATTCTCTTTTGTTCATCCAACCACCCTACCCCCCAGAAGCGTCCACTGTCTAAAGCATCTATAATAAAGTCCGTGAGCCATTCCGACTCTGTGTAGCGAGGCATCTTTTTAGGCAAAAGCCACGACACAAAACACCTTTTCCGTGGGCGACTTTCTCGCCACAACT-----------------------------------------------------------------------------------------------------------------------------
>UG145
CCAAGCCCACATGGGCCTACTATAACAGGAAACATAGAAGTTGCGGATAGAGCCTGGTTTCTAACGGCAATGATATTTATAGTGCAAAACGGAGGGCGGTAAGACAAAGGGAGGTACCCGGACAGAGTGACAAGAAGACTTGTCAAAATTTTAGTCTCTGTGGTAAAATGGGGCAAGGTAAATGTGCAAAACGACTGGATAGTGATCCGAGTCATATTCAGGCGACGGCCGGCGGCCCAGAAACAGGGACGCGTACCGGGACCCTTCAGGTTCTCGATTATGTCGCTCCACGTCAAAAGCTTGTTGGATCTCGTGGCGGTGGGACAGGGGCCTACATTTGCCTATTCTTCTTCGCGATGCATTTCCAACAAAGTATGCTGGGTATTCCAATAATCCCTTCAGAAAAATGCCCATGTTTGTACCGATGGCCACAACTCCCATGGAAAATCTGTCCAGCGTCTGTTCCAAAGTTCGGTTTGCGTCCACACTACAGTGGGCCGTTCTGGGAAGTAAGCATTTATACGGGGGTACCGTCTGACATATGTGTTCAGGGGAGGCCTCTGGGACTTGGGAGCAAATAACGATGCCCCCCGTTAAATCAAAGTGGGTCTTCACCTTTTCTCCGAAATAATACACTTCCACCACTAGGGGCACAAGCTTGTCACCCACTTTGTAAATAGCCTGTTTCTTACTCAGGTATGCTGCCACGGATTGGGTGGCGGTTGAGACCTTGGGCCTCATGTCGCTTCCATACCAGTAAAATGTCTGGTCAGCTTTCTCTTGGTCCTCGACGTCCCGGTCATCACGACACAACGGTGGAATACAATCAATAAAATCATCCACATTGTCGGAAGCTTGGAAAGATGAACCCATGACAGAGGCCCCAGGTGCCGAACTCTCAAGGGGATGCGTGGCGGGAAGTACTGAGACACTCTCCGTGGACCCCTCCTCACCTCCCTCCGACTGCATCGGGCCCTGAGGGCTCGCAGTTTCACACAGAAGTTCACCCAGGTCGCCTAAGTCAGGAAGCTCCTGGCCTGAACCCATGACAGAGGCCCCAGGTGCCGAACTCTCAAGGGGATGCGTGGCGGGAAGTACTGAGACACTCTCCGTGGACCCCTCCTCACCTCCCTCCGACTGCATCGGGCCCTGAGGGCTCGCAGTTTCACACAGAAGTTCACCCAGGTCGCCTAAGTCAGGAAGCTCCTGGCCAACATCTGACAAGAGATCTAACAAACACCCCTCAATGTGATCCACCATCGGTAGGCAATCATCCAGCCCACTGACATGACTGGGGACGGGGCCTTCTGGGGAAAATGGGGTTTGCGACTGTCCAGCAGGCGGCGCTAATAAGCCTTGTGTCTCATGTGGAAAAATAACAGGAGAAGGTAAACCCCCCGTTGGCAAACATAGATCCGTCGGGGTGTGCACGTGTAATGGGCCCTGCACCTGGCTCGTGGAGGGACGCGGGGAATCCGGAGCTAATAAGCTCGATGACTGACCAGATGACCCAAACCCCGACGGTTCTGGCTCTTCAAAAAACAAACTGTGCATATCCCTCCCTACAAAACCCTGAGCCCCCACCCAAAGTTCGTTTTCGCTGTCACTCGATTCCGTATCTTCGCTCTGTGACCGTGATGAAACTTCAGCTGCGGAGGATGTTGTGGGCGTGGCGACTGCCGCCGCCTGTTTCCTGGCGGCCTCCCTAAACAAAAGTTAATTACACAAAGGTAAGTCTGAGTGACATCTCCAATTTCCCGTGATGCCCGCTGCACGTACATCCCGCCGCCCACACAACCCACCGCCCAGTACATCAACCATCCTACCTCTGGGCTTTTTTTCTAAGGCTCCTTCTAAGTGCCTTTTCTCTGTGTTTGTCATCATGGGGATAGATCCCAAACAATGCTTTTAGCATG-TTTTTCATGGCTGGTTCCTGCGTCAAGTACACAAGACATCCTTCACATCCCTTGTATGGCCTAGGTGTCATAATCCAGCGGTTGAGTTTCATTTTTCCCTTATAGATGGTAAAGGGCCTCTCCTGTCTGGCTCGATTGGCGGTCCTTAATAGCCGTCCAAAGCAGCCCAGGCCAGTCTCAGTCTCCGGGATTTCTGGCAGCCCGTGCCTACGTCGCTCCTCCAAAAATGCCTCATAGAAGTCATCGAAGCCTTCTGGCATTCTCTCCCGCCGGTTTCGACCCGGCACGGTGAATATTCTCTTTTGTTCATCCAACCACCCTACCCCCCAGAAGCGTCCACTGTCTAAAGCATCTATAATAAAGTCCGTGAGCCATTCCGACTCTGTGTAGCGAGGCATCTTTTTAGGCAAAAGCCACGACACAAAACACCTTTTCCGTGGGCGACTTTCTCGCCACAACT-----------------------------------------------------------------------------------------------------------------------------
>UG146
CCAAGCCCACATGGGCCTACTATAACAGGAAACATAGAAGTTGCGGATAGAGCCTGGTTTCTAACGGCAATGATATTTATAGTGCAAAACGGAGGGCGGTAAGACAAAGGGAGGTACCCGGACAGAGTGACAAGAAGACTTGTCAAAATTTTAGTCTCTGTGGTAAAATGGGGCAAGGTAAATGTGCAAAACGACTGGATAGTGATCCGAGTCATATTCAGGCGACGGCCGGCGGCCCAGAAACAGGGACGCGTACCGGGACCCTTCAGGTTCTCGATTATGTCGCTCCACGTCAAAAGCTTGTTGGATCTCGTGGCGGTGGGACAGGGGCCTACATTTGCCTATTCTTCTTCGCGATGCATTTCCAACAAAGTATGCTGGGTATTCCAATAATCCCTTCAGAAAAATGCCCATGTTTGTACCGATGGCCACAACTCCCATGGAAAATCTGTCCAGCGTCTGTTCCAAAGTTCGGTTTGCGTCCACACTACAGTGGGCCGTTCTGGGAAGTAAGCATTTATACGGGGGTACCGTCTGACATATGTGTTCAGGGGAGGCCTCTGGGACTTGGGAGCAAATAACGATGCCCCCCGTTAAATCAAAGTGGGTCTTCACCTTTTCTCCGAAATAATACACTTCCACCACTAGGGGCACAAGCTTGTCACCCACTTTGTAAATAGCCTGTTTCTTACTCAGGTATGCTGCCACGGATTGGGTGGCGGTTGAGACCTTGGGCCTCATGTCGCTTCCATACCAGTAAAATGTCTGGTCAGCTTTCTCTTGGTCCTCGACGTCCCGGTCATCACGACACAACGGTGGAATACAATCAATAAAATCATCCACATTGTCGGAAGCTTGGAAAGATGAACCCATGACAGAGGCCCCAGGTGCCGAACTCTCAAGGGGATGCGTGGCGGGAAGTACTGAGACACTCTCCGTGGACCCCTCCTCACCTCCCTCCGACTGCATCGGGCCCTGAGGGCTCGCAGTTTCACACAGAAGTTCACCCAGGTCGCCTAAGTCAGGAAGCTCCTGGCCTGAACCCATGACAGAGGCCCCAGGTGCCGAACTCTCAAGGGGATGCGTGGCGGGAAGTACTGAGACACTCTCCGTGGACCCCTCCTCACCTCCCTCCGACTGCATCGGGCCCTGAGGGCTCGCAGTTTCACACAGAAGTTCACCCAGGTCGCCTAAGTCAGGAAGCTCCTGGCCAACATCTGACAAGAGATCTAACAAACACCCCTCAATGTGATCCACCATCGGTAGGCAATCATCCAGCCCACTGACATGACTGGGGACGGGGCCTTCTGGGGAAAATGGGGTTTGCGACTGTCCAGCAGGCGGCGCTAATAAGCCTTGTGTCTCATGTGGAAAAATAACAGGAGAAGGTAAACCCCCCGTTGGCAAACATAGATCCGTCGGGGTGTGCACGTGTAATGGGCCCTGCACCTGGCTCGTGGAGGGACGCGGGGAATCCGGAGCTAATAAGCTCGATGACTGACCAGATGACCCAAACCCCGACGGTTCTGGCTCTTCAAAAAACAAACTGTGCATATCCCTCCCTACAAAACCCTGAGCCCCCACCCAAAGTTCGTTTTCGCTGTCACTCGATTCCGTATCTTCGCTCTGTGACCGTGATGAAACTTCAGCTGCGGAGGATGTTGTGGGCGTGGCGACTGCCGCCGCCTGTTTCCTGGCGGCCTCCCTAAACAAAAGTTAATTACACAAAGGTAAGTCTGAGTGACATCTCCAATTTCCCGTGATGCCCGCTGCACGTACATCCCGCCGCCCACACAACCCACCGCCCAGTACATCAACCATCCTACCTCTGGGCTTTTTTTCTAAGGCTCCTTCTAAGTGCCTTTTCTCTGTGTTTGTCATCATGGGGATAGATCCCAAACAATGCTTTTAGCATG-TTTTTCATGGCTGGTTCCTGCGTCAAGTACACAAGACATCCTTCACATCCCTTGTATGGCCTAGGTGTCATAATCCAGCGGTTGAGTTTCATTTTTCCCTTATAGATGGTAAAGGGCCTCTCCTGTCTGGCTCGATTGGCGGTCCTTAATAGCCGTCCAAAGCAGCCCAGGCCAGTCTCAGTCTCCGGGATTTCTGGCAGCCCGTGCCTACGTCGCTCCTCCAAAAATGCCTCATAGAAGTCATCGAAGCCTTCTGGCATTCTCTCCCGCCGGTTTCGACCCGGCACGGTGAATATTCTCTTTTGTTCATCCAACCACCCTACCCCCCAGAAGCGTCCACTGTCTAAAGCATCTATAATAAAGTCCGTGAGCCATTCCGACTCTGTGTAGCGAGGCATCTTTTTAGGCAAAAGCCACGACACAAAACACCTTTTCCGTGGGCGACTTTCTCGCCACAACT-----------------------------------------------------------------------------------------------------------------------------
>UG152
CCAAGCCCACATGGGCCTACTATAACAGGAAACATAGAAGTTGCGGATAGAGCCTGGTTTCTAACGGCAATGATATTTATAGTGCAAAACGGAGGGCGGTAAGACAAAGGGAGGTACCCGGACAGAGTGACAAGAAGACTTGTCAAAATTTTAGTCTCTGTGGTAAAATGGGGCAAGGTAAATGTGCAAAACGACTGGATAGTGATCCGAGTCATATTCAGGCGACGGCCGGCGGCCCAGAAACAGGGACGCGTACCGGGACCCTTCAGGTTCTCGATTATGTCGCTCCACGTCAAAAGCTTGTTGGATCTCGTGGCGGTGGGACAGGGGCCTACATTTGCCTATTCTTCTTCGCGATGCATTTCCAACAAAGTATGCTGGGTATTCCAATAATCCCTTCAGAAAAATGCCCATGTTTGTACCGATGGCCACAACTCCCATGGAAAATCTGTCCAGCGTCTGTTCCAAAGTTCGGTTTGCGTCCACACTACAGTGGGCCGTTCTGGGAAGTAAGCATTTATACGGGGGTACCGTCTGACATATGTGTTCAGGGGAGGCCTCTGGGACTTGGGAGCAAATAACGATGCCCCCCGTTAAATCAAAGTGGGTCTTCACCTTTTCTCCGAAATAATACACTTCCACCACTAGGGGCACAAGCTTGTCACCCACTTTGTAAATAGCCTGTTTCTTACTCAGGTATGCTGCCACGGATTGGGTGGCGGTTGAGACCTTGGGCCTCATGTCGCTTCCATACCAGTAAAATGTCTGGTCAGCTTTCTCTTGGTCCTCGACGTCCCGGTCATCACGACACAACGGTGGAATACAATCAATAAAATCATCCACATTGTCGGAAGCTTGGAAAGATGAACCCATGACAGAGGCCCCAGGTGCCGAACTCTCAAGGGGATGCGTGGCGGGAAGTACTGAGACACTCTCCGTGGACCCCTCCTCACCTCCCTCCGACTGCATCGGGCCCTGAGGGCTCGCAGTTTCACACAGAAGTTCACCCAGGTCGCCTAAGTCAGGAAGCTCCTGGCCTGAACCCATGACAGAGGCCCCAGGTGCCGAACTCTCAAGGGGATGCGTGGCGGGAAGTACTGAGACACTCTCCGTGGACCCCTCCTCACCTCCCTCCGACTGCATCGGGCCCTGAGGGCTCGCAGTTTCACACAGAAGTTCACCCAGGTCGCCTAAGTCAGGAAGCTCCTGGCCAACATCTGACAAGAGATCTAACAAACACCCCTCAATGTGATCCACCATCGGTAGGCAATCATCCAGCCCACTGACATGACTGGGGACGGGGCCTTCTGGGGAAAATGGGGTTTGCGACTGTCCAGCAGGCGGCGCTAATAAGCCTTGTGTCTCATGTGGAAAAATAACAGGAGAAGGTAAACCCCCCGTTGGCAAACATAGATCCGTCGGGGTGTGCACGTGTAATGGGCCCTGCACCTGGCTCGTGGAGGGACGCGGGGAATCCGGAGCTAATAAGCTCGATGACTGACCAGATGACCCAAACCCCGACGGTTCTGGCTCTTCAAAAAACAAACTGTGCATATCCCTCCCTACAAAACCCTGAGCCCCCACCCAAAGTTCGTTTTCGCTGTCACTCGATTCCGTATCTTCGCTCTGTGACCGTGATGAAACTTCAGCTGCGGAGGATGTTGTGGGCGTGGCGACTGCCGCCGCCTGTTTCCTGGCGGCCTCCCTAAACAAAAGTTAATTACACAAAGGTAAGTCTGAGTGACATCTCCAATTTCCCGTGATGCCCGCTGCACGTACATCCCGCCGCCCACACAACCCACCGCCCAGTACATCAACCATCCTACCTCTGGGCTTTTTTTCTAAGGCTCCTTCTAAGTGCCTTTTCTCTGTGTTTGTCATCATGGGGATAGATCCCAAACAATGCTTTTAGCATG-TTTTTCATGGCTGGTTCCTGCGTCAAGTACACAAGACATCCTTCACATCCCTTGTATGGCCTAGGTGTCATAATCCAGCGGTTGAGTTTCATTTTTCCCTTATAGATGGTAAAGGGCCTCTCCTGTCTGGCTCGATTGGCGGTCCTTAATAGCCGTCCAAAGCAGCCCAGGCCAGTCTCAGTCTCCGGGATTTCTGGCAGCCCGTGCCTACGTCGCTCCTCCAAAAATGCCTCATAGAAGTCATCGAAGCCTTCTGGCATTCTCTCCCGCCGGTTTCGACCCGGCACGGTGAATATTCTCTTTTGTTCATCCAACCACCCTACCCCCCAGAAGCGTCCACTGTCTAAAGCATCTATAATAAAGTCCGTGAGCCATTCCGACTCTGTGTAGCGAGGCATCTTTTTAGGCAAAAGCCACGACACAAAACACCTTTTCCGTGGGCGACTTTCTCGCCACAACT-----------------------------------------------------------------------------------------------------------------------------
>UG162
CCAAGCCCACATGGGCCTACTATAACAGGAAACATAGAAGTTGCGGATAGAGCCTGGTTTCTAACGGCAATGATATTTATAGTGCAAAACGGAGGGCGGTAAGACAAAGGGAGGTACCCGGACAGAGTGACAAGAAGACTTGTCAAAATTTTAGTCTCTGTGGTAAAATGGGGCAAGGTAAATGTGCAAAACGACTGGATAGTGATCCGAGTCATATTCAGGCGACGGCCGGCGGCCCAGAAACAGGGACGCGTACCGGGACCCTTCAGGTTCTCGATTATGTCGCTCCACGTCAAAAGCTTGTTGGATCTCGTGGCGGTGGGACAGGGGCCTACATTTGCCTATTCTTCTTCGCGATGCATTTCCAACAAAGTATGCTGGGTATTCCAATAATCCCTTCAGAAAAATGCCCATGTTTGTACCGATGGCCACAACTCCCATGGAAAACCTGTCCAGCGTCTGTTCCAAAGTTCGGTTTGCGTCCACACTACAGTGGGCCGTTCTGGGAAGTAAGCATTTATACGGGGGTACCGTCTGACATATGTGTTCAGGGGAGGCCTCTGGGACTTGGGAGCAAATAACGATGCCCCCCGTTAAATCAAAGTGGGTCTTCACCTTTTCTCCGAAATAATACACTTCCACCACTAGGGGCACAAGCTTGTCACCCACTTTGTAAATAGCCTGTTTCTTACTCAGGTATGCTGCCACGGATTGGGTGGCGGTTGAGACCTTGGGCCTCATGTCGCTTCCATACCAGTAAAATGTCTGGTCAGCTTTCTCTTGGTCCTCGACGTCCCGGTCATCACGACACAACGGTGGAATACAATCAATAAAATCATCCACATTGTCGGAAGCTTGGAAAGATGAACCCATGACAGAGGCCCCAGGTGCCGAACTCTCAAGGGGATGCGTGGCGGGAAGTACTGAGACACTCTCCGTGGACCCCTCCTCACCTCCCTCCGACTGCATCGGGCCCTGAGGGCTCGCAGTTTCACACAGAAGTTCACCCAGGTCGCCTAAGTCAGGAAGCTCCTGGCCTGAACCCATGACAGAGGCCCCAGGTGCCGAACTCTCAAGGGGATGCGTGGCGGGAAGTACTGAGACACTCTCCGTGGACCCCTCCTCACCTCCCTCCGACTGCATCGGGCCCTGAGGGCTCGCAGTTTCACACAGAAGTTCACCCAGGTCGCCTAAGTCAGGAAGCTCCTGGCCAACATCTGACAAGAGATCTAACAAACACCCCTCAATGTGATCCACCATCGGTAGGCAATCATCCAGCCCACTGACATGACTGGGGACGGGGCCTTCTGGGGAAAATAGGGTTTGCGACTGTCCAGCAGGCGGCGCTAATAAGCCTTGTGTCTCATGTGGAAAAATAACAGGAGAAGGTAAACCCCCCGTTGGCAAACATAGATCCGTCGGGGTGTGCACGTGTAATGGGCCCTGCACCTGGCTCGTGGAGGGACGCGGGGAATCCGGAGCTAATAAGCTCGATGACTGACCAGATGACCCAAACCCCGACGGTTCTGGCTCTTCAAAAAACAAACTGTGCATATCCCTCCCTACAAAACCCTGAGCCCCCACCCAAAGTTCGTTTTCGCTGTCACTCGATTCCGTATCTTCGCTCTGTGACCGTGATGAAACTTCAGCTGCGGAGGATGTTGTGGGCGTGGCGACTGCCGCCGCCTGTTTCCTGGCGGCCTCCCTAAACAAAAGTTAATTACACAAAGGTAAGTCTGAGTGACATCTCCAATTTCCCGTGATGCCCGCTGCACGTACATCCCGCCGCCCACACAACCCACCGCCCAGTACATCAACCATCCTACCTCTGGGCTTTTTTTCTAAGGCTCCTTCTAAGTGCCTTTTCTCTGTGTTTGTCATCATGGGGATAGATCCCAAACAATGCTTTTAGCATG-TTTTTCATGGCTGGTTCCTGCGTCAAGTACACAAGACATCCTTCACATCCCTTGTATGGCCTAGGTGTCATAATCCAGCGGTTGAGTTTCATTTTTCCCTTATAGATGGTAAAGGGCCTCTCCTGTCTGGCTCGATTGGCGGTCCTTAATAGCCGTCCAAAGCAGCCCAGGCCAGTCTCAGTCTCCGGGATTTCTGGCAGCCCGTGCCTACGTCGCTCCTCCAAAAATGCCTCATAGAAGTCATCGAAGCCTTCTGGCATTCTCTCCCGCCGGTTTCGACCCGGCACGGTGAATATTCTCTTTTGTTCATCCAACCACCCTACCCCCCAGAAGCGTCCACTGTCTAAAGCATCTATAATAAAGTCCGTGAGCCATTCCGACTCTGTGTAGCGAGGCATCTTTTTAGGCAAAAGCCACGACACAAAACACCTTTTCCGTGGGCGACTTTCTCGCCACAACT-----------------------------------------------------------------------------------------------------------------------------
>UG163
CCAAGCCCACATGGGCCTACTATAACAGGAAACATAGAAGTTGCGGATAGAGCCTGGTTTCTAACGGCAATGATATTTATAGTGCAAAACGGAGGGCGGTAAGACAAAGGGAGGTACCCGGACAGAGTGACAAGAAGACTTGTCAAAATTTTAGTCTCTGTGGTAAAATGGGGCAAGGTAAATGTGCAAAACGACTGGATAGTGATCCGAGTCATATTCAGGCGACGGCCGGCGGCCCAGAAACAGGGACGCGTACCGGGACCCTTCAGGTTCTCGATTATGTCGCTCCACGTCAAAAGCTTGTTGGATCTCGTGGCGGTGGGACAGGGGCCTACATTTGCCTATTCTTCTTCGCGATGCATTTCCAACAAAGTATGCTGGGTATTCCAATAATCCCTTCAGAAAAATGCCCATGTTTGTACCGATGGCCACAACTCCCATGGAAAATCTGTCCAGCGTCTGTTCCAAAGTTCGGTTTGCGTCCACACTACAGTGGGCCGTTCTGGGAAGTAAGCATTTATACGGGGGTACCGTCTGACATATGTGTTCAGGGGAGGCCTCTGGGACTTGGGAGCAAATAACGATGCCCCCCGTTAAATCAAAGTGGGTCTTCACCTTTTCTCCGAAATAATACACTTCCACCACTAGGGGCACAAGCTTGTCACCCACTTTGTAAATAGCCTGTTTCTTACTCAGGTATGCTGCCACGGATTGGGTGGCGGTTGAGACCTTGGGCCTCATGTCGCTTCCATACCAGTAAAATGTCTGGTCAGCTTTCTCTTGGTCCTCGACGTCCCGGTCATCACGACACAACGGTGGAATACAATCAATAAAATCATCCACATTGTCGGAAGCTTGGAAAGATGAACCCATGACAGAGGCCCCAGGTGCCGAACTCTCAAGGGGATGCGTGGCGGGAAGTACTGAGACACTCTCCGTGGACCCCTCCTCACCTCCCTCCGACTGCATCGGGCCCTGAGGGCTCGCAGTTTCACACAGAAGTTCACCCAGGTCGCCTAAGTCAGGAAGCTCCTGGCCTGAACCCATGACAGAGGCCCCAGGTGCCGAACTCTCAAGGGGATGCGTGGCGGGAAGTACTGAGACACTCTCCGTGGACCCCTCCTCACCTCCCTCCGACTGCATCGGGCCCTGAGGGCTCGCAGTTTCACACAGAAGTTCACCCAGGTCGCCTAAGTCAGGAAGCTCCTGGCCAACATCTGACAAGAGATCTAACAAACACCCCTCAATGTGATCCACCATCGGTAGGCAATCATCCAGCCCACTGACATGACTGGGGACGGGGCCTTCTGGGGAAAATGGGGTTTGCGACTGTCCAGCAGGCGGCGCTAATAAGCCTTGTGTCTCATGTGGAAAAATAACAGGAGAAGGTAAACCCCCCGTTGGCAAACATAGATCCGTCGGGGTGTGCACGTGTAATGGGCCCTGCACCTGGCTCGTGGAGGGACGCGGGGAATCCGGAGCTAATAAGCTCGATGACTGACCAGATGACCCAAACCCCGACGGTTCTGGCTCTTCAAAAAACAAACTGTGCATATCCCTCCCTACAAAACCCTGAGCCCCCACCCAAAGTTCGTTTTCGCTGTCACTCGATTCCGTATCTTCGCTCTGTGACCGTGATGAAACTTCAGCTGCGGAGGATGTTGTGGGCGTGGCGACTGCCGCCGCCTGTTTCCTGGCGGCCTCCCTAAACAAAAGTTAATTACACAAAGGTAAGTCTGAGTGACATCTCCAATTTCCCGTGATGCCCGCTGCACGTACATCCCGCCGCCCACACAACCCACCGCCCAGTACATCAACCATCCTACCTCTGGGCTTTTTTTCTAAGGCTCCTTCTAAGTGCCTTTTCTCTGTGTTTGTCATCATGGGGATAGATCCCAAACAATGCTTTTAGCATG-TTTTTCATGGCTGGTTCCTGCGTCAAGTACACAAGACATCCTTCACATCCCTTGTATGGCCTAGGTGTCATAATCCAGCGGTTGAGTTTCATTTTTCCCTTATAGATGGTAAAGGGCCTCTCCTGTCTGGCTCGATTGGCGGTCCTTAATAGCCGTCCAAAGCAGCCCAGGCCAGTCTCAGTCTCCGGGATTTCTGGCAGCCCGTGCCTACGTCGCTCCTCCAAAAATGCCTCATAGAAGTCATCGAAGCCTTCTGGCATTCTCTCCCGCCGGTTTCGACCCGGCACGGTGAATATTCTCTTTTGTTCATCCAACCACCCTACCCCCCAGAAGCGTCCACTGTCTAAAGCATCTATAATAAAGTCCGTGAGCCATTCCGACTCTGTGTAGCGAGGCATCTTTTTAGGCAAAAGCCACGACACAAAACACCTTTTCCGTGGGCGACTTTCTCGCCACAACT-----------------------------------------------------------------------------------------------------------------------------
>UG165
CCAAGCCCACATGGGCCTACTATAACAGGAAACATAGAAGTTGCGGATAGAGCCTGGTTTCTAACGGCAATGATATTTATAGTGCAAAACGGAGGGCGGTAAGACAAAGGGAGGTACCCGGACAGAGTGACAAGAAGACTTGTCAAAATTTTAGTCTCTGTGGTAAAATGGGGCAAGGTAAATGTGCAAAACGACTGGATAGTGATCCGAGTCATATTCAGGCGACGGCCGGCGGCCCAGAAACAGGGACGCGTACCGGGACCCTTCAGGTTCTCGATTATGTCGCTCCACGTCAAAAGCTTGTTGGATCTCGTGGCGGTGGGACAGGGGCCTACATTTGCCTATTCTTCTTCGCGATGCATTTCCAACAAAGTATGCTGGGTATTCCAATAATCCCTTCAGAAAAATGCCCATGTTTGTACCGATGGCCACAACTCCCATGGAAAATCTGTCCAGCGTCTGTTCCAAAGTTCGGTTTGCGTCCACACTACAGTGGGCCGTTCTGGGAAGTAAGCATTTATACGGGGGTACCGTCTGACATATGTGTTCAGGGGAGGCCTCTGGGACTTGGGAGCAAATAACGATGCCCCCCGTTAAATCAAAGTGGGTCTTCACCTTTTCTCCGAAATAATACACTTCCACCACTAGGGGCACAAGCTTGTCACCCACTTTGTAAATAGCCTGTTTCTTACTCAGGTATGCTGCCACGGATTGGGTGGCGGTTGAGACCTTGGGCCTCATGTCGCTTCCATACCAGTAAAATGTCTGGTCAGCTTTCTCTTGGTCCTCGACGTCCCGGTCATCACGACACAACGGTGGAATACAATCAATAAAATCATCCACATTGTCGGAAGCTTGGAAAGATGAACCCATGACAGAGGCCCCAGGTGCCGAACTCTCAAGGGGATGCGTGGCGGGAAGTACTGAGACACTCTCCGTGGACCCCTCCTCACCTCCCTCCGACTGCATCGGGCCCTGAGGGCTCGCAGTTTCACACAGAAGTTCACCCAGGTCGCCTAAGTCAGGAAGCTCCTGGCCTGAACCCATGACAGAGGCCCCAGGTGCCGAACTCTCAAGGGGATGCGTGGCGGGAAGTACTGAGACACTCTCCGTGGACCCCTCCTCACCTCCCTCCGACTGCATCGGGCCCTGAGGGCTCGCAGTTTCACACAGAAGTTCACCCAGGTCGCCTAAGTCAGGAAGCTCCTGGCCAACATCTGACAAGAGATCTAACAAACACCCCTCAATGTGATCCACCATCGGTAGGCAATCATCCAGCCCACTGACATGACTGGGGACGGGGCCTTCTGGGGAAAATGGGGTTTGCGACTGTCCAGCAGGCGGCGCTAATAAGCCTTGTGTCTCATGTGGAAAAATAACAGGAGAAGGTAAACCCCCCGTTGGCAAACATAGATCCGTCGGGGTGTGCACGTGTAATGGGCCCTGCACCTGGCTCGTGGAGGGACGCGGGGAATCCGGAGCTAATAAGCTCGATGACTGACCAGATGACCCAAACCCCGACGGTTCTGGCTCTTCAAAAAACAAACTGTGCATATCCCTCCCTACAAAACCCTGAGCCCCCACCCAAAGTTCGTTTTCGCTGTCACTCGATTCCGTATCTTCGCTCTGTGACCGTGATGAAACTTCAGCTGCGGAGGATGTTGTGGGCGTGGCGACTGCCGCCGCCTGTTTCCTGGCGGCCTCCCTAAACAAAAGTTAATTACACAAAGGTAAGTCTGAGTGACATCTCCAATTTCCCGTGATGCCCGCTGCACGTACATCCCGCCGCCCACACAACCCACCGCCCAGTACATCAACCATCCTACCTCTGGGCTTTTTTTCTAAGGCTCCTTCTAAGTGCCTTTTCTCTGTGTTTGTCATCATGGGGATAGATCCCAAACAATGCTTTTAGCATG-TTTTTCATGGCTGGTTCCTGCGTCAAGTACACAAGACATCCTTCACATCCCTTGTATGGCCTAGGTGTCATAATCCAGCGGTTGAGTTTCATTTTTCCCTTATAGATGGTAAAGGGCCTCTCCTGTCTGGCTCGATTGGCGGTCCTTAATAGCCGTCCAAAGCAGCCCAGGCCAGTCTCAGTCTCCGGGATTTCTGGCAGCCCGTGCCTACGTCGCTCCTCCAAAAATGCCTCATAGAAGTCATCGAAGCCTTCTGGCATTCTCTCCCGCCGGTTTCGACCCGGCACGGTGAATATTCTCTTTTGTTCATCCAACCACCCTACCCCCCAGAAGCGTCCACTGTCTAAAGCATCTATAATAAAGTCCGTGAGCCATTCCGACTCTGTGTAGCGAGGCATCTTTTTAGGCAAAAGCCACGACACAAAACACCTTTTCCGTGGGCGACTTTCTCGCCACAACT-----------------------------------------------------------------------------------------------------------------------------
>UG166
CCAAGCCCACATGGGCCTACTATAACAGGAAACATAGAAGTTGCGGATAGAGCCTGGTTTCTAACGGCAATGATATTTATAGTGCAAAACGGAGGGCGGTAAGACAAAGGGAGGTACCCGGACAGAGTGACAAGAAGACTTGTCAAAATTTTAGTCTCTGTGGTAAAATGGGGCAAGGTAAATGTGCAAAACGACTGGATAGTGATCCGAGTCATATTCAGGCGACGGCCGGCGGCCCAGAAACAGGGACGCGTACCGGGACCCTTCAGGTTCTCGATTATGTCGCTCCACGTCAAAAGCTTGTTGGATCTCGTGGCGGTGGGACAGGGGCCTACATTTGCCTATTCTTCTTCGCGATGCATTTCCAACAAAGTATGCTGGGTATTCCAATAATCCCTTCAGAAAAATGCCCATGTTTGTACCGATGGCCACAACTCCCATGGAAAATCTGTCCAGCGTCTGTTCCAAAGTTCGGTTTGCGTCCACACTACAGTGGGCCGTTCTGGGAAGTAAGCATTTATACGGGGGTACCGTCTGACATATGTGTTCAGGGGAGGCCTCTGGGACTTGGGAGCAAATAACGATGCCCCCCGTTAAATCAAAGTGGGTCTTCACCTTTTCTCCGAAATAATACACTTCCACCACTAGGGGCACAAGCTTGTCACCCACTTTGTAAATAGCCTGTTTCTTACTCAGGTATGCTGCCACGGATTGGGTGGCGGTTGAGACCTTGGGCCTCATGTCGCTTCCATACCAGTAAAATGTCTGGTCAGCTTTCTCTTGGTCCTCGACGTCCCGGTCATCACGACACAACGGTGGAATACAATCAATAAAATCATCCACATTGTCGGAAGCTTGGAAAGATGAACCCATGACAGAGGCCCCAGGTGCCGAACTCTCAAGGGGATGCGTGGCGGGAAGTACTGAGACACTCTCCGTGGACCCCTCCTCACCTCCCTCCGACTGCATCGGGCCCTGAGGGCTCGCAGTTTCACACAGAAGTTCACCCAGGTCGCCTAAGTCAGGAAGCTCCTGGCCTGAACCCATGACAGAGGCCCCAGGTGCCGAACTCTCAAGGGGATGCGTGGCGGGAAGTACTGAGACACTCTCCGTGGACCCCTCCTCACCTCCCTCCGACTGCATCGGGCCCTGAGGGCTCGCAGTTTCACACAGAAGTTCACCCAGGTCGCCTAAGTCAGGAAGCTCCTGGCCAACATCTGACAAGAGATCTAACAAACACCCCTCAATGTGATCCACCATCGGTAGGCAATCATCCAGCCCACTGACATGACTGGGGACGGGGCCTTCTGGGGAAAATGGGGTTTGCGACTGTCCAGCAGGCGGCGCTAATAAGCCTTGTGTCTCATGTGGAAAAATAACAGGAGAAGGTAAACCCCCCGTTGGCAAACATAGATCCGTCGGGGTGTGCACGTGTAATGGGCCCTGCACCTGGCTCGTGGAGGGACGCGGGGAATCCGGAGCTAATAAGCTCGATGACTGACCAGATGACCCAAACCCCGACGGTTCTGGCTCTTCAAAAAACAAACTGTGCATATCCCTCCCTACAAAACCCTGAGCCCCCACCCAAAGTTCGTTTTCGCTGTCACTCGATTCCGTATCTTCGCTCTGTGACCGTGATGAAACTTCAGCTGCGGAGGATGTTGTGGGCGTGGCGACTGCCGCCGCCTGTTTCCTGGCGGCCTCCCTAAACAAAAGTTAATTACACAAAGGTAAGTCTGAGTGACATCTCCAATTTCCCGTGATGCCCGCTGCACGTACATCCCGCCGCCCACACAACCCACCGCCCAGTACATCAACCATCCTACCTCTGGGCTTTTTTTCTAAGGCTCCTTCTAAGTGCCTTTTCTCTGTGTTTGTCATCATGGGGATAGATCCCAAACAATGCTTTTAGCATG-TTTTTCATGGCTGGTTCCTGCGTCAAGTACACAAGACATCCTTCACATCCCTTGTATGGCCTAGGTGTCATAATCCAGCGGTTGAGTTTCATTTTTCCCTTATAGATGGTAAAGGGCCTCTCCTGTCTGGCTCGATTGGCGGTCCTTAATAGCCGTCCAAAGCAGCCCAGGCCAGTCTCAGTCTCCGGGATTTCTGGCAGCCCGTGCCTACGTCGCTCCTCCAAAAATGCCTCATAGAAGTCATCGAAGCCTTCTGGCATTCTCTCCCGCCGGTTTCGACCCGGCACGGTGAATATTCTCTTTTGTTCATCCAACCACCCTACCCCCCAGAAGCGTCCACTGTCTAAAGCATCTATAATAAAGTCCGTGAGCCATTCCGACTCTGTGTAGCGAGGCATCTTTTTAGGCAAAAGCCACGACACAAAACACCTTTTCCGTGGGCGACTTTCTCGCCACAACT-----------------------------------------------------------------------------------------------------------------------------
>UG168
CCAAGCCCACATGGGCCTACTATAACAGGAAACATAGAAGTTGCGGATAGAGCCTGGTTTCTAACGGCAATGATATTTATAGTGCAAAACGGAGGGCGGTAAGACAAAGGGAGGTACCCGGACAGAGTGACAAGAAGACTTGTCAAAATTTTAGTCTCTGTGGTAAAATGGGGCAAGGTAAATGTGCAAAACGACTGGATAGTGATCCGAGTCATATTCAGGCGACGGCCGGCGGCCCAGAAACAGGGACGCGTACCGGGACCCTTCAGGTTCTCGATTATGTCGCTCCACGTCAAAAGCTTGTTGGATCTCGTGGCGGTGGGACAGGGGCCTACATTTGCCTATTCTTCTTCGCGATGCATTTCCAACAAAGTATGCTGGGTATTCCAATAATCCCTTCAGAAAAATGCCCATGTTTGTACCGATGGCCACAACTCCCATGGAAAATCTGTCCAGCGTCTGTTCCAAAGTTCGGTTTGCGTCCACACTACAGTGGGCCGTTCTGGGAAGTAAGCATTTATACGGGGGTACCGTCTGACATATGTGTTCAGGGGAGGCCTCTGGGACTTGGGAGCAAATAACGATGCCCCCCGTTAAATCAAAGTGGGTCTTCACCTTTTCTCCGAAATAATACACTTCCACCACTAGGGGCACAAGCTTGTCACCCACTTTGTAAATAGCCTGTTTCTTACTCAGGTATGCTGCCACGGATTGGGTGGCGGTTGAGACCTTGGGCCTCATGTCGCTTCCATACCAGTAAAATGTCTGGTCAGCTTTCTCTTGGTCCTCGACGTCCCGGTCATCACGACACAACGGTGGAATACAATCAATAAAATCATCCACATTGTCGGAAGCTTGGAAAGATGAACCCATGACAGAGGCCCCAGGTGCCGAACTCTCAAGGGGATGCGTGGCGGGAAGTACTGAGACACTCTCCGTGGACCCCTCCTCACCTCCCTCCGACTGCATCGGGCCCTGAGGGCTCGCAGTTTCACACAGAAGTTCACCCAGGTCGCCTAAGTCAGGAAGCTCCTGGCCTGAACCCATGACAGAGGCCCCAGGTGCCGAACTCTCAAGGGGATGCGTGGCGGGAAGTACTGAGACACTCTCCGTGGACCCCTCCTCACCTCCCTCCGACTGCATCGGGCCCTGAGGGCTCGCAGTTTCACACAGAAGTTCACCCAGGTCGCCTAAGTCAGGAAGCTCCTGGCCAACATCTGACAAGAGATCTAACAAACACCCCTCAATGTGATCCACCATCGGTAGGCAATCATCCAGCCCACTGACATGACTGGGGACGGGGCCTTCTGGGGAAAATGGGGTTTGCGACTGTCCAGCAGGCGGCGCTAATAAGCCTTGTGTCTCATGTGGAAAAATAACAGGAGAAGGTAAACCCCCCGTTGGCAAACATAGATCCGTCGGGGTGTGCACGTGTAATGGGCCCTGCACCTGGCTCGTGGAGGGACGCGGGGAATCCGGAGCTAATAAGCTCGATGACTGACCAGATGACCCAAACCCCGACGGTTCTGGCTCTTCAAAAAACAAACTGTGCATATCCCTCCCTACAAAACCCTGAGCCCCCACCCAAAGTTCGTTTTCGCTGTCACTCGATTCCGTATCTTCGCTCTGTGACCGTGATGAAACTTCAGCTGCGGAGGATGTTGTGGGCGTGGCGACTGCCGCCGCCTGTTTCCTGGCGGCCTCCCTAAACAAAAGTTAATTACACAAAGGTAAGTCTGAGTGACATCTCCAATTTCCCGTGATGCCCGCTGCACGTACATCCCGCCGCCCACACAACCCACCGCCCAGTACATCAACCATCCTACCTCTGGGCTTTTTTTCTAAGGCTCCTTCTAAGTGCCTTTTCTCTGTGTTTGTCATCATGGGGATAGATCCCAAACAATGCTTTTAGCATG-TTTTTCATGGCTGGTTCCTGCGTCAAGTACACAAGACATCCTTCACATCCCTTGTATGGCCTAGGTGTCATAATCCAGCGGTTGAGTTTCATTTTTCCCTTATAGATGGTAAAGGGCCTCTCCTGTCTGGCTCGATTGGCGGTCCTTAATAGCCGTCCAAAGCAGCCCAGGCCAGTCTCAGTCTCCGGGATTTCTGGCAGCCCGTGCCTACGTCGCTCCTCCAAAAATGCCTCATAGAAGTCATCGAAGCCTTCTGGCATTCTCTCCCGCCGGTTTCGACCCGGCACGGTGAATATTCTCTTTTGTTCATCCAACCACCCTACCCCCCAGAAGCGTCCACTGTCTAAAGCATCTATAATAAAGTCCGTGAGCCATTCCGACTCTGTGTAGCGAGGCATCTTTTTAGGCAAAAGCCACGACACAAAACACCTTTTCCGTGGGCGACTTTCTCGCCACAACT-----------------------------------------------------------------------------------------------------------------------------
>UG212
CCAAGCCCACATGGGCCTACTATAACAGGAAACATAGAAGTTGCGGATAGAGCCTGGTTTCTAACGGCAATGATATTTATAGTGCAAAACGGAGGGCGGTAAGACAAAGGGAGGTACCCGGACAGAGTGACAAGAAGACTTGTCAAAATTTTAGTCTCTGTGGTAAAATGGGGCAAGGTAAATGTGCAAAACGACTGGATAGTGATCCGAGTCATATTCAGGCGACGGCCGGCGGCCCAGAAACAGGGACGCGTACCGGGACCCTTCAGGTTCTCGATTATGTCGCTCCACGTCAAAAGCTTGTTGGATCTCGTGGCGGTGGGACAGGGGCCTACATTTGCCTATTCTTCTTCGCGATGCATTTCCAACAAAGTATGCTGGGTATTCCAATAATCCCTTCAGAAAAATGCCCATGTTTGTACCGATGGCCACAACTCCCATGGAAAATCTGTCCAGCGTCTGTTCCAAAGTTCGGTTTGCGTCCACACTACAGTGGGCCGTTCTGGGAAGTAAGCATTTATACGGGGGTACCGTCTGACATATGTGTTCAGGGGAGGCCTCTGGGACTTGGGAGCAAATAACGATGCCCCCCGTTAAATCAAAGTGGGTCTTCACCTTTTCTCCGAAATAATACACTTCCACCACTAGGGGCACAAGCTTGTCACCCACTTTGTAAATAGCCTGTTTCTTACTCAGGTATGCTGCCACGGATTGGGTGGCGGTTGAGACCTTGGGCCTCATGTCGCTTCCATACCAGTAAAATGTCTGGTCAGCTTTCTCTTGGTCCTCGACGTCCCGGTCATCACGACACAACGGTGGAATACAATCAATAAAATCATCCACATTGTCGGAAGCTTGGAAAGATGAACCCATGACAGAGGCCCCAGGTGCCGAACTCTCAAGGGGATGCGTGGCGGGAAGTACTGAGACACTCTCCGTGGACCCCTCCTCACCTCCCTCCGACTGCATCGGGCCCTGAGGGCTCGCAGTTTCACACAGAAGTTCACCCAGGTCGCCTAAGTCAGGAAGCTCCTGGCCTGAACCCATGACAGAGGCCCCAGGTGCCGAACTCTCAAGGGGATGCGTGGCGGGAAGTACTGAGACACTCTCCGTGGACCCCTCCTCACCTCCCTCCGACTGCATCGGGCCCTGAGGGCTCGCAGTTTCACACAGAAGTTCACCCAGGTCGCCTAAGTCAGGAAGCTCCTGGCCAACATCTGACAAGAGATCTAACAAACACCCCTCAATGTGATCCACCATCGGTAGGCAATCATCCAGCCCACTGACATGACTGGGGACGGGGCCTTCTGGGGAAAATGGGGTTTGCGACTGTCCAGCAGGCGGCGCTAATAAGCCTTGTGTCTCATGTGGAAAAATAACAGGAGAAGGTAAACCCCCCGTTGGCAAACATAGATCCGTCGGGGTGTGCACGTGTAATGGGCCCTGCACCTGGCTCGTGGAGGGACGCGGGGAATCCGGAGCTAATAAGCTCGATGACTGACCAGATGACCCAAACCCCGACGGTTCTGGCTCTTCAAAAAACAAACTGTGCATATCCCTCCCTACAAAACCCTGAGCCCCCACCCAAAGTTCGTTTTCGCTGTCACTCGATTCCGTATCTTCGCTCTGTGACCGTGATGAAACTTCAGCTGCGGAGGATGTTGTGGGCGTGGCGACTGCCGCCGCCTGTTTCCTGGCGGCCTCCCTAAACAAAAGTTAATTACACAAAGGTAAGTCTGAGTGACATCTCCAATTTCCCGTGATGCCCGCTGCACGTACATCCCGCCGCCCACACAACCCACCGCCCAGTACATCAACCATCCTACCTCTGGGCTTTTTTTCTAAGGCTCCTTCTAAGTGCCTTTTCTCTGTGTTTGTCATCATGGGGATAGATCCCAAACAATGCTTTTAGCATG-TTTTTCATGGCTGGTTCCTGCGTCAAGTACACAAGACATCCTTCACATCCCTTGTATGGCCTAGGTGTCATAATCCAGCGGTTGAGTTTCATTTTTCCCTTATAGATGGTAAAGGGCCTCTCCTGTCTGGCTCGATTGGCGGTCCTTAATAGCCGTCCAAAGCAGCCCAGGCCAGTCTCAGTCTCCGGGATTTCTGGCAGCCCGTGCCTACGTCGCTCCTCCAAAAATGCCTCATAGAAGTCATCGAAGCCTTCTGGCATTCTCTCCCGCCGGTTTCGACCCGGCACGGTGAATATTCTCTTTTGTTCATCCAACCACCCTACCCCCCAGAAGCGTCCACTGTCTAAAGCATCTATAATAAAGTCCGTGAGCCATTCCGACTCTGTGTAGCGAGGCATCTTTTTAGGCAAAAGCCACGACACAAAACACCTTTTCCGTGGGCGACTTTCTCGCCACAACT-----------------------------------------------------------------------------------------------------------------------------
>UG226
CCAAGCCCACATGGGCCTACTATAACAGGAAACATAGAAGTTGCGGATAGAGCCTGGTTTCTAACGGCAATGATATTTATAGTGCAAAACGGAGGGCGGTAAGACAAAGGGAGGTACCCGGACAGAGTGACAAGAAGACTTGTCAAAATTTTAGTCTCTGTGGTAAAATGGGGCAAGGTAAATGTGCAAAACGACTGGATAGTGATCCGAGTCATATTCAGGCGACGGCCGGCGGCCCAGAAACAGGGACGCGTACCGGGACCCTTCAGGTTCTCGATTATGTCGCTCCACGTCAAAAGCTTGTTGGATCTCGTGGCGGTGGGACAGGGGCCTACATTTGCCTATTCTTCTTCGCGATGCATTTCCAACAAAGTATGCTGGGTATTCCAATAATCCCTTCAGAAAAATGCCCATGTTTGTACCGATGGCCACAACTCCCATGGAAAATCTGTCCAGCGTCTGTTCCAAAGTTCGGTTTGCGTCCACACTACAGTGGGCCGTTCTGGGAAGTAAGCATTTATACGGGGGTACCGTCTGACATATGTGTTCAGGGGAGGCCTCTGGGACTTGGGAGCAAATAACGATGCCCCCCGTTAAATCAAAGTGGGTCTTCACCTTTTCTCCGAAATAATACACTTCCACCACTAGGGGCACAAGCTTGTCACCCACTTTGTAAATAGCCTGTTTCTTACTCAGGTATGCTGCCACGGATTGGGTGGCGGTTGAGACCTTGGGCCTCATGTCGCTTCCATACCAGTAAAATGTCTGGTCAGCTTTCTCTTGGTCCTCGACGTCCCGGTCATCACGACACAACGGTGGAATACAATCAATAAAATCATCCACATTGTCGGAAGCTTGGAAAGATGAACCCATGACAGAGGCCCCAGGTGCCGAACTCTCAAGGGGATGCGTGGCGGGAAGTACTGAGACACTCTCCGTGGACCCCTCCTCACCTCCCTCCGACTGCATCGGGCCCTGAGGGCTCGCAGTTTCACACAGAAGTTCACCCAGGTCGCCTAAGTCAGGAAGCTCCTGGCCTGAACCCATGACAGAGGCCCCAGGTGCCGAACTCTCAAGGGGATGCGTGGCGGGAAGTACTGAGACACTCTCCGTGGACCCCTCCTCACCTCCCTCCGACTGCATCGGGCCCTGAGGGCTCGCAGTTTCACACAGAAGTTCACCCAGGTCGCCTAAGTCAGGAAGCTCCTGGCCAACATCTGACAAGAGATCTAACAAACACCCCTCAATGTGATCCACCATCGGTAGGCAATCATCCAGCCCACTGACATGACTGGGGACGGGGCCTTCTGGGGAAAATGGGGTTTGCGACTGTCCAGCAGGCGGCGCTAATAAGCCTTGTGTCTCATGTGGAAAAATAACAGGAGAAGGTAAACCCCCCGTTGGCAAACATAGATCCGTCGGGGTGTGCACGTGTAATGGGCCCTGCACCTGGCTCGTGGAGGGACGCGGGGAATCCGGAGCTAATAAGCTCGATGACTGACCAGATGACCCAAACCCCGACGGTTCTGGCTCTTCAAAAAACAAACTGTGCATATCCCTCCCTACAAAACCCTGAGCCCCCACCCAAAGTTCGTTTTCGCTGTCACTCGATTCCGTATCTTCGCTCTGTGACCGTGATGAAACTTCAGCTGCGGAGGATGTTGTGGGCGTGGCGACTGCCGCCGCCTGTTTCCTGGCGGCCTCCCTAAACAAAAGTTAATTACACAAAGGTAAGTCTGAGTGACATCTCCAATTTCCCGTGATGCCCGCTGCACGTACATCCCGCCGCCCACACAACCCACCGCCCAGTACATCAACCATCCTACCTCTGGGCTTTTTTTCTAAGGCTCCTTCTAAGTGCCTTTTCTCTGTGTTTGTCATCATGGGGATAGATCCCAAACAATGCTTTTAGCATG-TTTTTCATGGCTGGTTCCTGCGTCAAGTACACAAGACATCCTTCACATCCCTTGTATGGCCTAGGTGTCATAATCCAGCGGTTGAGTTTCATTTTTCCCTTATAGATGGTAAAGGGCCTCTCCTGTCTGGCTCGATTGGCGGTCCTTAATAGCCGTCCAAAGCAGCCCAGGCCAGTCTCAGTCTCCGGGATTTCTGGCAGCCCGTGCCTACGTCGCTCCTCCAAAAATGCCTCATAGAAGTCATCGAAGCCTTCTGGCATTCTCTCCCGCCGGTTTCGACCCGGCACGGTGAATATTCTCTTTTGTTCATCCAACCACCCTACCCCCCAGAAGCGTCCACTGTCTAAAGCATCTATAATAAAGTCCGTGAGCCATTCCGACTCTGTGTAGCGAGGCATCTTTTTAGGCAAAAGCCACGACACAAAACACCTTTTCCGTGGGCGACTTTCTCGCCACAACT-----------------------------------------------------------------------------------------------------------------------------
>UG244
CCAAGCCCACATGGGCCTACTATAACAGGAAACATAGAAGTTGCGGATAGAGCCTGGTTTCTAACGGCAATGATATTTATAGTGCAAAACGGAGGGCGGTAAGACAAAGGGAGGTACCCGGACAGAGTGACAAGAAGACTTGTCAAAATTTTAGTCTCTGTGGTAAAATGGGGCAAGGTAAATGTGCAAAACGACTGGATAGTGATCCGAGTCATATTCAGGCGACGGCCGGCGGCCCAGAAACAGGGACGCGTACCGGGACCCTTCAGGTTCTCGATTATGTCGCTCCACGTCAAAAGCTTGTTGGATCTCGTGGCGGTGGGACAGGGGCCTACATTTGCCTATTCTTCTTCGCGATGCATTTCCAACAAAGTATGCTGGGTATTCCAATAATCCCTTCAGAAAAATGCCCATGTTTGTACCGATGGCCACAACTCCCATGGAAAATCTGTCCAGCGTCTGTTCCAAAGTTCGGTTTGCGTCCACACTACAGTGGGCCGTTCTGGGAAGTAAGCATTTATACGGGGGTACCGTCTGACATATGTGTTCAGGGGAGGCCTCTGGGACTTGGGAGCAAATAACGATGCCCCCCGTTAAATCAAAGTGGGTCTTCACCTTTTCTCCGAAATAATACACTTCCACCACTAGGGGCACAAGCTTGTCACCCACTTTGTAAATAGCCTGTTTCTTACTCAGGTATGCTGCCACGGATTGGGTGGCGGTTGAGACCTTGGGCCTCATGTCGCTTCCATACCAGTAAAATGTCTGGTCAGCTTTCTCTTGGTCCTCGACGTCCCGGTCATCACGACACAACGGTGGAATACAATCAATAAAATCATCCACATTGTCGGAAGCTTGGAAAGATGAACCCATGACAGAGGCCCCAGGTGCCGAACTCTCAAGGGGATGCGTGGCGGGAAGTACTGAGACACTCTCCGTGGACCCCTCCTCACCTCCCTCCGACTGCATCGGGCCCTGAGGGCTCGCAGTTTCACACAGAAGTTCACCCAGGTCGCCTAAGTCAGGAAGCTCCTGGCCTGAACCCATGACAGAGGCCCCAGGTGCCGAACTCTCAAGGGGATGCGTGGCGGGAAGTACTGAGACACTCTCCGTGGACCCCTCCTCACCTCCCTCCGACTGCATCGGGCCCTGAGGGCTCGCAGTTTCACACAGAAGTTCACCCAGGTCGCCTAAGTCAGGAAGCTCCTGGCCAACATCTGACAAGAGATCTAACAAACACCCCTCAATGTGATCCACCATCGGTAGGCAATCATCCAGCCCACTGACATGACTGGGGACGGGGCCTTCTGGGGAAAATGGGGTTTGCGACTGTCCAGCAGGCGGCGCTAATAAGCCTTGTGTCTCATGTGGAAAAATAACAGGAGAAGGTAAACCCCCCGTTGGCAAACATAGATCCGTCGGGGTGTGCACGTGTAATGGGCCCTGCACCTGGCTCGTGGAGGGACGCGGGGAATCCGGAGCTAATAAGCTCGATGACTGACCAGATGACCCAAACCCCGACGGTTCTGGCTCTTCAAAAAACAAACTGTGCATATCCCTCCCTACAAAACCCTGAGCCCCCACCCAAAGTTCGTTTTCGCTGTCACTCGATTCCGTATCTTCGCTCTGTGACCGTGATGAAACTTCAGCTGCGGAGGATGTTGTGGGCGTGGCGACTGCCGCCGCCTGTTTCCTGGCGGCCTCCCTAAACAAAAGTTAATTACACAAAGGTAAGTCTGAGTGACATCTCCAATTTCCCGTGATGCCCGCTGCACGTACATCCCGCCGCCCACACAACCCACCGCCCAGTACATCAACCATCCTACCTCTGGGCTTTTTTTCTAAGGCTCCTTCTAAGTGCCTTTTCTCTGTGTTTGTCATCATGGGGATAGATCCCAAACAATGCTTTTAGCATG-TTTTTCATGGCTGGTTCCTGCGTCAAGTACACAAGACATCCTTCACATCCCTTGTATGGCCTAGGTGTCATAATCCAGCGGTTGAGTTTCATTTTTCCCTTATAGATGGTAAAGGGCCTCTCCTGTCTGGCTCGATTGGCGGTCCTTAATAGCCGTCCAAAGCAGCCCAGGCCAGTCTCAGTCTCCGGGATTTCTGGCAGCCCGTGCCTACGTCGCTCCTCCAAAAATGCCTCATAGAAGTCATCGAAGCCTTCTGGCATTCTCTCCCGCCGGTTTCGACCCGGCACGGTGAATATTCTCTTTTGTTCATCCAACCACCCTACCCCCCAGAAGCGTCCACTGTCTAAAGCATCTATAATAAAGTCCGTGAGCCATTCCGACTCTGTGTAGCGAGGCATCTTTTTAGGCAAAAGCCACGACACAAAACACCTTTTCCGTGGGCGACTTTCTCGCCACAACT-----------------------------------------------------------------------------------------------------------------------------
>UG129
CCAAGCCCACATGGGCCTACTATAACAGGAAACATAGAAGTTGCGGATAGAGCCTGGTTTCTAACGGCAATGATATTTATAGTGCAAAACGGAGGGCGGTAAGACAAAGGGAGGTACCCGGACAGAGTGACAAGAAGACTTGTCAAAATTTTAGTCTCTGTGGTAAAATGGGGCAAGGTAAATGTGCAAAACGACTGGATAGTGATCCGAGTCATATTCAGGCGACGGCCGGCGGCCCAGAAACAGGGACGCGTACCGGGACCCTTCAGGTTCTCGATTATGTCGCTCCACGTCAAAAGCTTGTTGGATCTCGTGGCGGTGGGACAGGGGCCTACATTTGCCTATTCTTCTTCGCGATGCATTTCCAACAAAGTATGCTGGGTATTCCAATAATCCCTTCAGAAAAATGCCCATGTTTGTACCGATGGCCACAACTCCCATGGAAAACCTGTCCAGCGTCTGTTCCAAAGTTCGGTTTGCGTCCACACTACAGTGGGCCGTTCTGGGAAGTAAGCATTTATACGGGGGTACCGTCTGACATATGTGTTCAGGGGAGGCCTCTGGGACTTGGGAGCAAATAACGATGCCCCCCGTTAAATCAAAGTGGGTCTTCACCTTTTCTCCGAAATAATACACTTCCACCACTAGGGGCACAAGCTTGTCACCCACTTTGTAAATAGCCTGTTTCTTACTCAGGTATGCTGCCACGGATTGGGTGGCGGTTGAGACCTTGGGCCTCATGTCGCTTCCATACCAGTAAAATATCTGGTCAGCTTTCTCTTGGTCCTCGACGTCCCGGTCATCACGACACAACGGTGGAATACAATCAATAAAATCATCCACATTGTCGGAAGCTTGGAAAGATGAACCCATGACAGAGGCCCCAGGTGCCGAACTCTCAAGGGGATGCGTGGCGGGAAGTACTGAGACACTCTCCGTGGACCCCTCCTCACCTCCCTCCGACTGCATCGGGCCCTGAGGGCTCGCAGTTTCACACAGAAGTTCACCCAGGTCGCCTAAGTCAGGAAGCTCCTGGCCTGAACCCATGACAGAGGCCCCAGGTGCCGAACTCTCAAGGGGATGCGTGGCGGGAAGTACTGAGACACTCTCCGTGGACCCCTCCTCACCTCCCTCCGACTGCATCGGGCCCTGAGGGCTCGCAGTTTCACACAGAAGTTCACCCAGGTCGCCTAAGTCAGGAAGCTCCTGGCCAACATCTGACAAGAGATCTAACAAACACCCCTCAATGTGATCCACCATCGGTAGGCAATCATCCAGCCCACTGACATGACTGGGGACGGGGCCTTCTGGGGAAAATGGGGTTTGCGACTGTCCAGCAGGCGGCGCTAATAAGCCTTGTGTCTCATGTGGAAAAATAACAGGAGAAGGTAAACCCCCCGTTGGCAAACATAGATCCGTCGGGGTGTGCACGTGTAATGGGCCCTGCACCTGGCTCGTGGAGGGACGCGGGGAATCCGGAGCTAATAAGCTCGATGACTGACCAGATGACCCAAACCCCGACGGTTCTGGCTCTTCAAAAAACAAACTGTGCATATCCCTCCCTACAAAACCCTGAGCCCCCACCCAAAGTTCGTTTTCGCTGTCACTCGATTCCGTATCTTCGCTCTGTGACCGTGATGAAACTTCAGCTGCGGAGGATGTTGTGGGCGTGGCGACTGCCGCCGCCTGTTTCCTGGCGGCCTCCCTAAACAAAAGTTAATTACACAAAGGTAAGTCTGAGTGACATCTCCAATTTCCCGTGATGCCCGCTGCACGTACATCCCGCCGCCCACACAACCCACCGCCCAGTACATCAACCATCCTACCTCTGGGCTTTTTTTCTAAGGCTCCTTCTAAGTGCCTTTTCTCTGTGTTTGTCATCATGGGGATAGATCCCAAACAATGCTTTTAGCATG-TTTTTCATGGCTGGTTCCTGCGTCAAGTACACAAGACATCCTTCACATTCCTTGTATGGCCTAGGTGTCATAATCCAGCGGTTGAGTTTCATTTTTCCCTTATAGATGGTAAAGGGCCTCTCCTGTCTGGCTCGATTGGCGGTCCTTAATAGCCGTCCAAAGCAGCCCAGGCCAGTCTCAGTCTCCGGGATTTCTGGCAGCCCGTGCCTACGTCGCTCCTCCAAAAATGCCTCATAGAAGTCATCGAAGCCTTCTGGCATTCTCTCCCGCCGGTTTCGACCCGGCACGGTGAATATTCTCTTTTGTTCATCCAACCACCCTACCCCCCAGAAGCGTCCACTGTCTAAAGCATCTATAATAAAGTCCGTGAGCCATTCCGACTCTGTGTAGCGAGGCATCTTTTTAGGCAAAAGCCACGACACAAAACACCTTTTCCGTGGGCGACTTTCTCGCCACAACT-----------------------------------------------------------------------------------------------------------------------------
>UG114
CCAAGCCCACATGGGCCTACTATAACAGGAAACATAGAAGTTGCGGATAGAGCCTGGTTTCTGACGGCAATGATATTTATAGTGCAAAACGGAGGGCGTTAAGACAAAGGGAGGTACCCGGAAAGAGTGACAAGAAGACTTGTCAAAATTTTAGTCTCTGTGGTAAAATGGGGCAAGGTAAATGTGCAAAACGACTGGATAGTGATCCGAGTCATATTCAGGCGACGGCCGGCGGCCCAGAAACAGGGACGCGTACCGGGACCCTTCAGGTTCTCGATTATGTCGCTCCACGTCAAAAGCTTGTTGGATCTCGTGGCGGTGGGACAGGGGCCTACATTTGCCTATTCTTCTTCGCGATGCATTTCCAACAAAGTATGCTGGGTATTCCAATAATCCCTTCAGAAAAATGCCCATGTTTGTACCGATGGCCACAACTCCCATGGAAAACCTGTCCAGCGTCTGTTCCAAAGTTCGGTTTGCGTCCACACTACAGTGGGCCGTTCTGGGAAGTAAGCATTTATACGGGGGTACCGTCTGACATATGTGTTCAGGGGAGGCCTCTGGCACTTGGGAGCAAATAACGATGCCCCCCGTTAAATCAAAGTGGGTCTTCACCTTTTCTCCGAAATAATACACTTCCACCACTAGGGGCACAAGCTTGTCACCCACTTTGTAAATAGCCTGTTTCTTACTCAGGTATGCTGCCACGGATTGGGTGGCGGTTGAGACCTTGGGCCTCATGTCGCTTCCATACCAGTAAAATGTCTGGTCAGGTTTCTCTTGGTCCTCGACGTCCCGGTCATCACGACACAGCGGTGGAATACAATCAATAAAATCATCCACATTGTCGGAAGCTTGGAAAGATGAACCCATGACAGAGGCCCCAGGTGCCGAACTCTCAAGGGGATGCGTGGCGGGAAGTACTGAGACACTCTCCGTGGACCCCTCCTCACCTCCCTCCGACTGCATCGGGCCCTGAGGGCTCGCAGTTTCACACAGAAGTTCACCCAGGTCGCCTAAGTCAGGAAGCTCCTGGCCTGAACCCATGACAGAGGCCCCAGGTGCCGAACTCTCAAGGGGATGCGTGGCGGGAAGTACTGAGACACTCTCCGTGGACCCCTCCTCACCTCCCTCCGACTGCATCGGGCCCTGAGGGCTCGCAGTTTCACACAGAAGTTCACCCAGGTCGCCTAAGTCAGGAAGCTCCTGGCCAACATCTGACAAGAGATCTAACAAACACCCCTCAATGTGATCCACCATCGGTAGGCAATCATCCAGCCCACTGACATGACTGGGGACGGGGCCTTCTGGGGATAATGGGGTTTGCGACTGTCCAGCAGGCGGCGCTAATAAGCCTTGTGTCTCATGTGGAAAAATAACAGGAGAAGGTAAACCCCCCGTTGGCAAACATAGATCCGTCGGGGTGTGCATGTGTAATGGGCCCTGCACCTGGCTCGTGGAGGGACGCGGGGAATCCGGAGCTAATAAGCTCGATGACTGACCAGATGACCCAAACCCCGACGGTTCTGGCTCTTCAAAAAACAAACTGTGCATATCCCTCCCTACAAAACCCTGAGCCCCCACCCAAAGTTCGTTTTCGCTGTCACTCGATTCCGTATCTTCGCTCTGTGACCGTGATGAAACTTCAGCTGCGGAGGATGTTGTGGGCGTGGCGACTGCCGCCGCCTGTTTCCTGGCGGCCTCCCTAAACAAAAGTTAATTACACAAAGGTAAGTCTGAGTGACATCTCCAATTTCCCGTGATGCCCGCTGTACGTACGTCCCGCCGCCCACACAACCCACCGCCCAGTACATCAACCATCCTACCTCTGGGCTTTTTTTCTAAGGCTCCTTCTAAGTGCCTTTTCTCTGTGTTTGTCATCATGGGGATAGATCCCAAACAATGCTTTTAGCATG-TTTTTCATGGCTGGTTCCTGCGTCAAGTACACAAGACATCCTTCACATCCCTTGTATGGCCTAGGTATCATAATCCAGCGGTTGAGTTTCATTTTTCCCTTATAGATGGTAAAGGGCTTCTCCTGTCTGGCTCGATTGGCGGTCCTTAATAGCCGTCCAAAGCAGCCCAGGCCAGTTTCAGTCTCCGGGATTTCTGGTAGCCCATGCCTACGTCGCTCCTCCAAAAATGCCTCATAGAAGTCATCGAAGCCTTCTGGCATTCTCTCCCGCCGGTTTCGACCCGGAACGGTGAATATTCTCTTTCCTTCATCCAACCACCCTACCCCCCAGAAGCGTCCACTGTCTAAAGCATCTATAATAAAGTCCGTGAGCCATTCCGACTCCGTGTAGCGAGGCATCTTTTTAGGCAAAAGCCCCGACACAAAACACCTTTTCCGTGGGCGACTTTCACGCCACAACT-----------------------------------------------------------------------------------------------------------------------------
>UG132
CCAAGCCCACATGGGCCTACTATAACAGGAAACATAGAAGTTGCGGATAGAGCCTGGTTTCTGACGGCAATGATATTTATAGTGCAAAACGGAGGGCGTTAAGACAAAGGGAGGTACCCGGAAAGAGTGACAAGAAGACTTGTCAAAATTTTAGTCTCTGTGGTAAAATGGGGCAAGGTAAATGTGCAAAACGACTGGATAGTGATCCGAGTCATATTCAGGCGACGGCCGGCGGCCCAGAAACAGGGACGCGTACCGGGACCCTTCAGGTTCTCGATTATGTCGCTCCACGTCAAAAGCTTGTTGGATCTCGTGGCGGTGGGACAGGGGCCTACATTTGCCTATTCTTCTTCGCGATGCATTTCCAACAAAGTATGCTGGGTATTCCAATAATCCCTTCAGAAAAATGCCCATGTTTGTACCGATGGCCACAACTCCCATGGAAAACCTGTCCAGCGTCTGTTCCAAAGTTCGGTTTGCGTCCACACTACAGTGGGCCGTTCTGGGAAGTAAGCATTTATACGGGGGTACCGTCTGACATATGTGTTCAGGGGAGGCCTCTGGCACTTGGGAGCAAATAACGATGCCCCCCGTTAAATCAAAGTGGGTCTTCACCTTTTCTCCGAAATAATACACTTCCACCACTAGGGGCACAAGCTTGTCACCCACTTTGTAAATAGCCTGTTTCTTACTCAGGTATGCTGCCACGGATTGGGTGGCGGTTGAGACCTTGGGCCTCATGTCGCTTCCATACCAGTAAAATGTCTGGTCAGGTTTCTCTTGGTCCTCGACGTCCCGGTCATCACGACACAGCGGTGGAATACAATCAATAAAATCATCCACATTGTCGGAAGCTTGGAAAGATGAACCCATGACAGAGGCCCCAGGTGCCGAACTCTCAAGGGGATGCGTGGCGGGAAGTACTGAGACACTCTCCGTGGACCCCTCCTCACCTCCCTCCGACTGCATCGGGCCCTGAGGGCTCGCAGTTTCACACAGAAGTTCACCCAGGTCGCCTAAGTCAGGAAGCTCCTGGCCTGAACCCATGACAGAGGCCCCAGGTGCCGAACTCTCAAGGGGATGCGTGGCGGGAAGTACTGAGACACTCTCCGTGGACCCCTCCTCACCTCCCTCCGACTGCATCGGGCCCTGAGGGCTCGCAGTTTCACACAGAAGTTCACCCAGGTCGCCTAAGTCAGGAAGCTCCTGGCCAACATCTGACAAGAGATCTAACAAACACCCCTCAATGTGATCCACCATCGGTAGGCAATCATCCAGCCCACTGACATGACTGGGGACGGGGCCTTCTGGGGATAATGGGGTTTGCGACTGTCCAGCAGGCGGCGCTAATAAGCCTTGTGTCTCATGTGGAAAAATAACAGGAGAAGGTAAACCCCCCGTTGGCAAACATAGATCCGTCGGGGTGTGCATGTGTAATGGGCCCTGCACCTGGCTCGTGGAGGGACGCGGGGAATCCGGAGCTAATAAGCTCGATGACTGACCAGATGACCCAAACCCCGACGGTTCTGGCTCTTCAAAAAACAAACTGTGCATATCCCTCCCTACAAAACCCTGAGCCCCCACCCAAAGTTCGTTTTCGCTGTCACTCGATTCCGTATCTTCGCTCTGTGACCGTGATGAAACTTCAGCTGCGGAGGATGTTGTGGGCGTGGCGACTGCCGCCGCCTGTTTCCTGGCGGCCTCCCTAAACAAAAGTTAATTACACAAAGGTAAGTCTGAGTGACATCTCCAATTTCCCGTGATGCCCGCTGTACGTACGTCCCGCCGCCCACACAACCCACCGCCCAGTACATCAACCATCCTACCTCTGGGCTTTTTTTCTAAGGCTCCTTCTAAGTGCCTTTTCTCTGTGTTTGTCATCATGGGGATAGATCCCAAACAATGCTTTTAGCATG-TTTTTCATGGCTGGTTCCTGCGTCAAGTACACAAGACATCCTTCACATCCCTTGTATGGCCTAGGTATCATAATCCAGCGGTTGAGTTTCATTTTTCCCTTATAGATGGTAAAGGGCTTCTCCTGTCTGGCTCGATTGGCGGTCCTTAATAGCCGTCCAAAGCAGCCCAGGCCAGTTTCAGTCTCCGGGATTTCTGGTAGCCCATGCCTACGTCGCTCCTCCAAAAATGCCTCATAGAAGTCATCGAAGCCTTCTGGCATTCTCTCCCGCCGGTTTCGACCCGGAACGGTGAATATTCTCTTTCCTTCATCCAACCACCCTACCCCCCAGAAGCGTCCACTGTCTAAAGCATCTATAATAAAGTCCGTGAGCCATTCCGACTCCGTGTAGCGAGGCATCTTTTTAGGCAAAAGCCCCGACACAAAACACCTTTTCCGTGGGCGACTTTCACGCCACAACT-----------------------------------------------------------------------------------------------------------------------------
>UG149
CCAAGCCCACATGGGCCTACTATAACAGGAAACATAGAAGTTGCGGATAGAGCCTGGTTTCTGACGGCAATGATATTTATAGTGCAAAACGGAGGGCGTTAAGACAAAGGGAGGTACCCGGAAAGAGTGACAAGAAGACTTGTCAAAATTTTAGTCTCTGTGGTAAAATGGGGCAAGGTAAATGTGCAAAACGACTGGATAGTGATCCGAGTCATATTCAGGCGACGGCCGGCGGCCCAGAAACAGGGACGCGTACCGGGACCCTTCAGGTTCTCGATTATGTCGCTCCACGTCAAAAGCTTGTTGGATCTCGTGGCGGTGGGACAGGGGCCTACATTTGCCTATTCTTCTTCGCGATGCATTTCCAACAAAGTATGCTGGGTATTCCAATAATCCCTTCAGAAAAATGCCCATGTTTGTACCGATGGCCACAACTCCCATGGAAAACCTGTCCAGCGTCTGTTCCAAAGTTCGGTTTGCGTCCACACTACAGTGGGCCGTTCTGGGAAGTAAGCATTTATACGGGGGTACCGTCTGACATATGTGTTCAGGGGAGGCCTCTGGCACTTGGGAGCAAATAACGATGCCCCCCGTTAAATCAAAGTGGGTCTTCACCTTTTCTCCGAAATAATACACTTCCACCACTAGGGGCACAAGCTTGTCACCCACTTTGTAAATAGCCTGTTTCTTACTCAGGTATGCTGCCACGGATTGGGTGGCGGTTGAGACCTTGGGCCTCATGTCGCTTCCATACCAGTAAAATGTCTGGTCAGGTTTCTCTTGGTCCTCGACGTCCCGGTCATCACGACACAGCGGTGGAATACAATCAATAAAATCATCCACATTGTCGGAAGCTTGGAAAGATGAACCCATGACAGAGGCCCCAGGTGCCGAACTCTCAAGGGGATGCGTGGCGGGAAGTACTGAGACACTCTCCGTGGACCCCTCCTCACCTCCCTCCGACTGCATCGGGCCCTGAGGGCTCGCAGTTTCACACAGAAGTTCACCCAGGTCGCCTAAGTCAGGAAGCTCCTGGCCTGAACCCATGACAGAGGCCCCAGGTGCCGAACTCTCAAGGGGATGCGTGGCGGGAAGTACTGAGACACTCTCCGTGGACCCCTCCTCACCTCCCTCCGACTGCATCGGGCCCTGAGGGCTCGCAGTTTCACACAGAAGTTCACCCAGGTCGCCTAAGTCAGGAAGCTCCTGGCCAACATCTGACAAGAGATCTAACAAACACCCCTCAATGTGATCCACCATCGGTAGGCAATCATCCAGCCCACTGACATGACTGGGGACGGGGCCTTCTGGGGATAATGGGGTTTGCGACTGTCCAGCAGGCGGCGCTAATAAGCCTTGTGTCTCATGTGGAAAAATAACAGGAGAAGGTAAACCCCCCGTTGGCAAACATAGATCCGTCGGGGTGTGCATGTGTAATGGGCCCTGCACCTGGCTCGTGGAGGGACGCGGGGAATCCGGAGCTAATAAGCTCGATGACTGACCAGATGACCCAAACCCCGACGGTTCTGGCTCTTCAAAAAACAAACTGTGCATATCCCTCCCTACAAAACCCTGAGCCCCCACCCAAAGTTCGTTTTCGCTGTCACTCGATTCCGTATCTTCGCTCTGTGACCGTGATGAAACTTCAGCTGCGGAGGATGTTGTGGGCGTGGCGACTGCCGCCGCCTGTTTCCTGGCGGCCTCCCTAAACAAAAGTTAATTACACAAAGGTAAGTCTGAGTGACATCTCCAATTTCCCGTGATGCCCGCTGTACGTACGTCCCGCCGCCCACACAACCCACCGCCCAGTACATCAACCATCCTACCTCTGGGCTTTTTTTCTAAGGCTCCTTCTAAGTGCCTTTTCTCTGTGTTTGTCATCATGGGGATAGATCCCAAACAATGCTTTTAGCATG-TTTTTCATGGCTGGTTCCTGCGTCAAGTACACAAGACATCCTTCACATCCCTTGTATGGCCTAGGTATCATAATCCAGCGGTTGAGTTTCATTTTTCCCTTATAGATGGTAAAGGGCTTCTCCTGTCTGGCTCGATTGGCGGTCCTTAATAGCCGTCCAAAGCAGCCCAGGCCAGTTTCAGTCTCCGGGATTTCTGGTAGCCCATGCCTACGTCGCTCCTCCAAAAATGCCTCATAGAAGTCATCGAAGCCTTCTGGCATTCTCTCCCGCCGGTTTCGACCCGGAACGGTGAATATTCTCTTTCCTTCATCCAACCACCCTACCCCCCAGAAGCGTCCACTGTCTAAAGCATCTATAATAAAGTCCGTGAGCCATTCCGACTCCGTGTAGCGAGGCATCTTTTTAGGCAAAAGCCCCGACACAAAACACCTTTTCCGTGGGCGACTTTCACGCCACAACT-----------------------------------------------------------------------------------------------------------------------------
>UG164
CCAAGCCCACATGGGCCTACTATAACAGGAAACATAGAAGTTGCGGATAGAGCCTGGTTTCTGACGGCAATGATATTTATAGTGCAAAACGGAGGGCGTTAAGACAAAGGGAGGTACCCGGAAAGAGTGACAAGAAGACTTGTCAAAATTTTAGTCTCTGTGGTAAAATGGGGCAAGGTAAATGTGCAAAACGACTGGATAGTGATCCGAGTCATATTCAGGCGACGGCCGGCGGCCCAGAAACAGGGACGCGTACCGGGACCCTTCAGGTTCTCGATTATGTCGCTCCACGTCAAAAGCTTGTTGGATCTCGTGGCGGTGGGACAGGGGCCTACATTTGCCTATTCTTCTTCGCGATGCATTTCCAACAAAGTATGCTGGGTATTCCAATAATCCCTTCAGAAAAATGCCCATGTTTGTACCGATGGCCACAACTCCCATGGAAAACCTGTCCAGCGTCTGTTCCAAAGTTCGGTTTGCGTCCACACTACAGTGGGCCGTTCTGGGAAGTAAGCATTTATACGGGGGTACCGTCTGACATATGTGTTCAGGGGAGGCCTCTGGCACTTGGGAGCAAATAACGATGCCCCCCGTTAAATCAAAGTGGGTCTTCACCTTTTCTCCGAAATAATACACTTCCACCACTAGGGGCACAAGCTTGTCACCCACTTTGTAAATAGCCTGTTTCTTACTCAGGTATGCTGCCACGGATTGGGTGGCGGTTGAGACCTTGGGCCTCATGTCGCTTCCATACCAGTAAAATGTCTGGTCAGGTTTCTCTTGGTCCTCGACGTCCCGGTCATCACGACACAGCGGTGGAATACAATCAATAAAATCATCCACATTGTCGGAAGCTTGGAAAGATGAACCCATGACAGAGGCCCCAGGTGCCGAACTCTCAAGGGGATGCGTGGCGGGAAGTACTGAGACACTCTCCGTGGACCCCTCCTCACCTCCCTCCGACTGCATCGGGCCCTGAGGGCTCGCAGTTTCACACAGAAGTTCACCCAGGTCGCCTAAGTCAGGAAGCTCCTGGCCTGAACCCATGACAGAGGCCCCAGGTGCCGAACTCTCAAGGGGATGCGTGGCGGGAAGTACTGAGACACTCTCCGTGGACCCCTCCTCACCTCCCTCCGACTGCATCGGGCCCTGAGGGCTCGCAGTTTCACACAGAAGTTCACCCAGGTCGCCTAAGTCAGGAAGCTCCTGGCCAACATCTGACAAGAGATCTAACAAACACCCCTCAATGTGATCCACCATCGGTAGGCAATCATCCAGCCCACTGACATGACTGGGGACGGGGCCTTCTGGGGATAATGGGGTTTGCGACTGTCCAGCAGGCGGCGCTAATAAGCCTTGTGTCTCATGTGGAAAAATAACAGGAGAAGGTAAACCCCCCGTTGGCAAACATAGATCCGTCGGGGTGTGCATGTGTAATGGGCCCTGCACCTGGCTCGTGGAGGGACGCGGGGAATCCGGAGCTAATAAGCTCGATGACTGACCAGATGACCCAAACCCCGACGGTTCTGGCTCTTCAAAAAACAAACTGTGCATATCCCTCCCTACAAAACCCTGAGCCCCCACCCAAAGTTCGTTTTCGCTGTCACTCGATTCCGTATCTTCGCTCTGTGACCGTGATGAAACTTCAGCTGCGGAGGATGTTGTGGGCGTGGCGACTGCCGCCGCCTGTTTCCTGGCGGCCTCCCTAAACAAAAGTTAATTACACAAAGGTAAGTCTGAGTGACATCTCCAATTTCCCGTGATGCCCGCTGTACGTACGTCCCGCCGCCCACACAACCCACCGCCCAGTACATCAACCATCCTACCTCTGGGCTTTTTTTCTAAGGCTCCTTCTAAGTGCCTTTTCTCTGTGTTTGTCATCATGGGGATAGATCCCAAACAATGCTTTTAGCATG-TTTTTCATGGCTGGTTCCTGCGTCAAGTACACAAGACATCCTTCACATCCCTTGTATGGCCTAGGTATCATAATCCAGCGGTTGAGTTTCATTTTTCCCTTATAGATGGTAAAGGGCTTCTCCTGTCTGGCTCGATTGGCGGTCCTTAATAGCCGTCCAAAGCAGCCCAGGCCAGTTTCAGTCTCCGGGATTTCTGGTAGCCCATGCCTACGTCGCTCCTCCAAAAATGCCTCATAGAAGTCATCGAAGCCTTCTGGCATTCTCTCCCGCCGGTTTCGACCCGGAACGGTGAATATTCTCTTTCCTTCATCCAACCACCCTACCCCCCAGAAGCGTCCACTGTCTAAAGCATCTATAATAAAGTCCGTGAGCCATTCCGACTCCGTGTAGCGAGGCATCTTTTTAGGCAAAAGCCCCGACACAAAACACCTTTTCCGTGGGCGACTTTCACGCCACAACT-----------------------------------------------------------------------------------------------------------------------------
>UG159
C----TCCACATGGGCCTACTATAACAGGAAACATAGAAGTTGCGGATAGAGCCTGGTTTCTAACGGCAATGATATTTATAGTGCAAAACGGAGGGCGGTAAGACAAAGGGAGGTACCCGGACAGAGTGACAAGAAGACTTGTCAAAATTTTAGTCTCTGTGGTAAAATGGGGCAAGGTAAATGTGCAAAACGACTGGATAGTGATCCGAGTCATATTCAGGCGACGGCCGGCGGCCCAGAAACAGGGACGCGTACCGGGACCCTTCAGGTTCTCGATTATGTCGCTCCACGTCAAAAGCTTGTTGGATCTCGTGGCGGTGGGACAGGGGCCTACATTTGCCTATTCTTCTTCGCGATGCATTTCCAACAAAGTATGCTGGGTATTCCAATAATCCCTTCAGAAAAATGCCCATGTTTGTACCGATGGCCACAACTCCCATGGAAAATCTGTCCAGCGTCTGTTCCAAAGTTCGGTTTGCGTCCACACTACAGTGGGCCGTTCTGGGAAGTAAGCATTTATACGGGGGTACCGTCTGACATATGTGTTCAGGGGAGGCCTCTGGGACTTGGGAGCAAATAACGATGCCCCCCGTTAAATCAAAGTGGGTCTTCACCTTTTCTCCGAAATAATACACTTCCACCACTAGGGGCACAAGCTTGTCACCCACTTTGTAAATAGCCTGTTTCTTACTCAGGTATGCTGCCACGGATTGGGTGGCGGTTGAGACCTTGGGCCTCATGTCGCTTCCATACCAGTAAAATGTCTGGTCAGCTTTCTCTTGGTCCTCGACGTCCCGGTCATCACGACACAACGGTGGAATACAATCAATAAAATCATCCACATTGTCGGAAGCTTGGAAAGATGAACCCATGACAGAGGCCCCAGGTGCCGAACTCTCAAGGGGATGCGTGGCGGGAAGTACTGAGACACTCTCCGTGGACCCCTCCTCACCTCCCTCCGACTGCATCGGGCCCTGAGGGCTCGCAGTTTCACACAGAAGTTCACCCAGGTCGCCTAAGTCAGGAAGCTCCTGGCCTGAACCCATGACAGAGGCCCCAGGTGCCGAACTCTCAAGGGGATGCGTGGCGGGAAGTACTGAGACACTCTCCGTGGACCCCTCCTCACCTCCCTCCGACTGCATCGGGCCCTGAGGGCTCGCAGTTTCACACAGAAGTTCACCCAGGTCGCCTAAGTCAGGAAGCTCCTGGCCAACATCTGACAAGAGATCTAACAAACACCCCTCAATGTGATCCACCATCGGTAGGCAATCATCCAGCCCACTGACATGACTGGGGACGGGGCCTTCTGGGGAAAATGGGGTTTGCGACTGTCCAGCAGGCGGCGCTAATAAGCCTTGTGTCTCATGTGGAAAAATAACAGGAGAAGGTAAACCCCCCGTTGGCAAACATAGATCCGTCGGGGTGTGCACGTGTAATGGGCCCTGCACCTGGCTCGTGGAGGGACGCGGGGAATCCGGAGCTAATAAGCTCGATGACTGACCAGATGACCCAAACCCCGACGGTTCTGGCTCTTCAAAAAACAAACTGTGCATATCCCTCCCTACAAAACCCTGAGCCCCCACCCAAAGTTCGTTTTCGCTGTCACTCGATTCCGTATCTTCGCTCTGTGACCGTGATGAAACTTCAGCTGCGGAGGATGTTGTGGGCGTGGCGACTGCCGCCGCCTGTTTCCTGGCGGCCTCCCTAAACAAAAGTTAATTACACAAAGGTAAGTCTGAGTGACATCTCCAATTTCCCGTGATGCCCGCTGCACGTACATCCCGCCGCCCACACAACCCACCGCCCAGTACATCAACCATCCTACCTCTGGGCTTTTTTTCTAAGGCTCCTTCTAAGTGCCTTTTCTCTGTGTTTGTCATCATGGGGATAGATCCCAAACAATGCTTTTAGCATG-TTTTTCATGGCTGGTTCCTGCGTCAAGTACACAAGACATCCTTCACATCCCTTGTATGGCCTAGGTGTCATAATCCAGCGGTTGAGTTTCATTTTTCCCTTATAGATGGTAAAGGGCCTCTCCTGTCTGGCTCGATTGGCGGTCCTTAATAGCCGTCCAAAGCAGCCCAGGCCAGTCTCAGTCTCCGGGATTTCTGGCAGCCCGTGCCTACGTCGCTCCTCCAAAAATGCCTCATAGAAGTCATCGAAGCCTTCTGGCATTCTCTCCCGCCGGTTTCGACCCGGCACGGTGAATATTCTCTTTTGTTCATCCAACCACCCTACCCCCCAGAAGCGTCCACTGTCTAAAGCATCTATAATAAAGTCCGTGAGCCATTCCGACTCTGTGTAGCGAGGCATCTTTTTAGGCAAAAGCCACGACACAAAACACCTTTTCCGTGGGCGACTTTCTCGCCACAACT-----------------------------------------------------------------------------------------------------------------------------
>UG141
CCAAGCCCACATGGGCCTACTATAACAGGAAACATAGAAGTTGCGGATAGAGCCTGGTTTCTAACGGCAATGATATTTATAGTGCAAAACGGAGGGCGGTAAGACAAAGGGAGGTACCCGGACAGAGTGACAAGAAGACTTGTCAAAATTTTAGTCTCTGTGGTAAAATGGGGCAAGGTAAATGTGCAAAACGACTGGATAGTGATCCGAGTCATATTCAGGCGACGGCCGGCGGCCCAGAAACAGGGACGCGTACCGGGACCCTTCAGGTTCTCGATTATGTCGCTCCACGTCAAAAGCTTGTTGGATCTCGTGGCGGTGGGACAGGGGCCTACATTTGCCTATTCTTCTTCGCGATGCATTTCCAACAAAGTATGCTGGGTATTCCAATAATCCCTTCAGAAAAATGCCCATGTTTGTACCGATGGCCACAACTCCCATGGAAAATCTGTCCAGCGTCTGTTCCAAAGTTCGGTTTGCGTCCACACTACAGTGGGCCGTTCTGGGAAGTAAGCATTTATACGGGGGTACCGTCTGACATATGTGTTCAGGGGAGGCCTCTGGGACTTGGGAGCAAATAACGATGCCCCCCGTTAAATCAAAGTGGGTCTTCACCTTTTCTCCGAAATAATACACTTCCACCACTAGGGGCACAAGCTTGTCACCCACTTTGTAAATAGCCTGTTTCTTACTCAGGTATGCTGCCACGGATTGGGTGGCGGTTGAGACCTTGGGCCTCATGTCGCTTCCATACCAGTAAAATGTCTGGTCAGCTTTCTCTTGGTCCTCGACGTCCCGGTCATCACGACACAACGGTGGAATACAATCAATAAAATCATCCACATTGTCGGAAGCTTGGAAAGATGAACCCATGACAGAGGCCCCAGGTGCCGAACTCTCAAGGGGATGCGTGGCGGGAAGTACTGAGACACTCTCCGTGGACCCCTCCTCACCTCCCTCCGACTGCATCGGGCCCTGAGGGCTCGCAGTTTCACACAGAAGTTCACCCAGGTCGCCTAAGTCAGGAAGCTCCTGGCCTGAACCCATGACAGAGGCCCCAGGTGCCGAACTCTCAAGGGGATGCGTGGCGGGAAGTACTGAGACACTCTCCGTGGACCCCTCCTCACCTCCCTCCGACTGCATCGGGCCCTGAGGGCTCGCAGTTTCACACAGAAGTTCACCCAGGTCGCCTAAGTCAGGAAGCTCCTGGCCAACATCTGACAAGAGATCTAACAAACACCCCTCAATGTGATCCACCATCGGTAGGCAATCATCCAGCCCACTGACATGACTGGGGACGGGGCCTTCTGGGGAAAATGGGGTTTGCGACTGTCCAGCAGGCGGCGCTAATAAGCCTTGTGTCTCATGTGGAAAAATAACAGGAGAAGGTAAACCCCCCGTTGGCAAACATAGATCCGTCGGGGTGTGCACGTGTAATGGGCCCTGCACCTGGCTCGTGGAGGGACGCGGGGAATCCGGAGCTAATAAGCTCGATGACTGACCAGATGACCCAAACCCCGACGGTTCTGGCTCTTCAAAAAACAAACTGTGCATATCCCTCCCTACAAAACCCTGAGCCCCCACCCAAAGTTCGTTTTCGCTGTCACTCGATTCCGTATCTTCGCTCTGTGACCGTGATGAAACTTCAGCTGCGGAGGATGTTGTGGGCGTGACGACTGCCGCCGCCTGTTTCCTGGCGGCCTCCCTAAACAAAAGTTAATTACACAAAGGTAAGTCTGAGTGACATCTCCAATTTCCCGTGATGCCCGCTGCACGTACATCCCGCCGCCCACACAACCCACCGCCCAGTACATCAACCATCCTACCTCTGGGCTTTTTTTCTAAGGCTCCTTCTAAGTGCCTTTTCTCTGTGTTTGTCATCATGGGGATAGATCCCAAACAATGCTTTTAGCATG-TTTTTCATGGCTGGTTCCTGCGTCAAGTACACAAGACATCCTTCACATCCCTTGTATGGCCTAGGTGTCATAATCCAGCGGTTGAGTTTCATTTTTCCCTTATAGATGGTAAAGGGCCTCTCCTGTCTGGCTCGATTGGCGGTCCTTAATAGCCGTCCAAAGCAGCCCAGGCCAGTCTCAGTCTCCGGGATTTCTGGCAGCCCGTGCCTACGTCGCTCCTCCAAAAATGCCTCATAGAAGTCATCGAAGCCTTCTGGCATTCTCTCCCGCCGGTTTCGACCCGGCACGGTGAATATTCTCTTTTGTTCATCCAACCACCCTACCCCCCAGAAGCGTCCACTGTCTAAAGCATCTATAATAAAGTCCGTGAGCCATTCCGACTCTGTGTAGCGAGGCATCTTTTTAGGCAAAAGCCACGACACAAAACACCTTTTCCGTGGGCGACTTTCTCGCCACAACT-----------------------------------------------------------------------------------------------------------------------------
>UG120
CCAAGCCCACATGGGCCTACTATAACAGGAAACATAGAAGTTGCGGATAGAGCCTGGTTTCTAACGGCAATGATATTTATAGTGCAAAACGGAGGGCGTTAAGACAAAGGGAGGTACCCGGAAAGAGTGACAAGAAGACTTGTCAAAATTTTAGTCTCTGTGGTAAAATGGGGCAAGGTAAATGTGCAAAACGACTGGATAGTGATCCGAGTCATATTCAGGCGACGGCCGGCGGCCCAGAAACAGGGACGCGTACCGGGACCCTTCAGGTTCTCGATTATGTCGCTCCACGTCAAAAGCTTGTTGGATCTCGTGGCGGTGGGACAGGGGCCTACATTTGCCTATTCTTCTTCGCGATGCATTTCCAACAAAGTATGCTGGGTATTCCAATAATCCCTTCAGAAAAATGCCCATGTTTGTACCGATGGCCACAACTCCCATGGAAAACCTGTCCAGCGTCTGTTCCAAAGTTCGGTTTGCGTCCACACTACAGTGGGCCGTTCTGGGAAGTAAGCATTTATACGGGGGTACCGTCTGACATATGTGTTCAGGGGAGGCCTCTGGCACTTGGGAGCAAATAACGATGCCCCCCGTTAAATCAAAGTGGGTCTTCACCTTTTCTCCGAAATAATACACTTCCACCACTAGGGGCACAAGCTTGTCACCCACTTTGTAAATAGCCTGTTTCTTACTCAGGTATGCTGCCACGGATTGGGTGGCGGTTGAGACCTTGGGCCTCATGTCGCTTCCATACCAGTAAAATGTCTGGTCAGGTTTCTCTTGGTCCTCGACGTCCCGGTCATCACGACACAGCGGTGGAATACAATCAATAAAATCATCCACATTGTCGGAAGCTTGGAAAGATGAACCCATGACAGAGGCCCCAGGTGCCGAACTCTCAAGGGGATGCGTGGCGGGAAGTACTGAGACACTCTCCGTGGACCCCTCCTCACCTCCCTCCGACTGCATCGGGCCCTGAGGGCTCGCAGTTTCACACAGAAGTTCACCCAGGTCGCCTAAGTCAGGAAGCTCCTGGCCTGAACCCATGACAGAGGCCCCAGGTGCCGAACTCTCAAGGGGATGCGTGGCGGGAAGTACTGAGACACTCTCCGTGGACCCCTCCTCACCTCCCTCCGACTGCATCGGGCCCTGAGGGCTCGCAGTTTCACACAGAAGTTCACCCAGGTCGCCTAAGTCAGGAAGCTCCTGGCCAACATCTGACAAGAGATCTAACAAACACCCCTCAATGTGATCCACCATCGGTAGGCAATCATCCAGCCCACTGACATGACTGGGGACGGGGCCTTCTGGGGATAATGGGGTTTGCGACTGTCCAGCAGGCGGCGCTAATAAGCCTTGTGTCTCATGTGGAAAAATAACAGGAGAAGGTAAACCCCCCGTTGGCAAACATAGATCCGTCGGGGTGTGCATGTGTAATGGGCCCTGCACCTGGCTCGTGGAGGGACGCGGGGAATCCGGAGCTAATAAGCTCGATGACTGACCAGATGACCCAAACCCCGACGGTTCTGGCTCTTCAAAAAACAAACTGTGCATATCCCTCCCTACAAAACCCTGAGCCCCCACCCAAAGTTCGTTTTCGCTGTCACTCGATTCCGTATCTTCGCTCTGTGACCGTGATGAAACTTCAGCTGCGGAGGATGTTGTGGGCGTGGCGACTGCCGCCGCCTGTTTCCTGGCGGCCTCCCTAAACAAAAGTTAATTACACAAAGGTAAGTCTGAGTGACATCTCCAATTTCCCGTGATGCCCGCTGTACGTACGTCCCGCCGCCCACACAACCCACCGCCCAGTACATCAACCATCCTACCTCTGGGCTTTTTTTCTAAGGCTCCTTCTAAGTGCCTTTTCTCTGTGTTTGTCATCATGGGGATAGATCCCAAACAATGCTTTTAGCATG-TTTTTCATGGCTGGTTCCTGCGTCAAGTACACAAGACATCCTTCACATCCCTTGTATGGCCTAGGTATCATAATCCAGCGGTTGAGTTTCATTTTTCCCTTATAGATGGTAAAGGGCTTCTCCTGTCTGGCTCGATTGGCGGTCCTTAATAGCCGTCCAAAGCAGCCCAGGCCAGTTTCAGTCTCCGGGATTTCTGGTAGCCCATGCCTACGTCGCTCCTCCAAAAATGCCTCATAGAAGTCATCGAAGCCTTCTGGCATTCTCTCCCGCCGGTTTCGACCCGGAACGGTGAATATTCTCTTTCCTTCATCCAACCACCCTACCCCCCAGAAGCGTCCACTGTCTAAAGCATCTATAATAAAGTCCGTGAGCCATTCCGACTCCGTGTAGCGAGGCATCTTTTTAGGCAAAAGCCCCGACACAAAACACCTTTTCCGTGGGCGACTTTCACGCCACAACT-----------------------------------------------------------------------------------------------------------------------------
>UG136
CCAAGCCCACATGGGCCTACTATAACAGGAAACATAGAAGTTGCGGATAGAGCCTGGTTTCTAACGGCAATGATATTTATAGTGCAAAACGGAGGGCGTTAAGACAAAGGGAGGTACCCGGAAAGAGTGACAAGAAGACTTGTCAAAATTTTAGTCTCTGTGGTAAAATGGGGCAAGGTAAATGTGCAAAACGACTGGATAGTGATCCGAGTCATATTCAGGCGACGGCCGGCGGCCCAGAAACAGGGACGCGTACCGGGACCCTTCAGGTTCTCGATTATGTCGCTCCACGTCAAAAGCTTGTTGGATCTCGTGGCGGTGGGACAGGGGCCTACATTTGCCTATTCTTCTTCGCGATGCATTTCCAACAAAGTATGCTGGGTATTCCAATAATCCCTTCAGAAAAATGCCCATGTTTGTACCGATGGCCACAACTCCCATGGAAAACCTGTCCAGCGTCTGTTCCAAAGTTCGGTTTGCGTCCACACTACAGTGGGCCGTTCTGGGAAGTAAGCATTTATACGGGGGTACCGTCTGACATATGTGTTCAGGGGAGGCCTCTGGCACTTGGGAGCAAATAACGATGCCCCCCGTTAAATCAAAGTGGGTCTTCACCTTTTCTCCGAAATAATACACTTCCACCACTAGGGGCACAAGCTTGTCACCCACTTTGTAAATAGCCTGTTTCTTACTCAGGTATGCTGCCACGGATTGGGTGGCGGTTGAGACCTTGGGCCTCATGTCGCTTCCATACCAGTAAAATGTCTGGTCAGGTTTCTCTTGGTCCTCGACGTCCCGGTCATCACGACACAGCGGTGGAATACAATCAATAAAATCATCCACATTGTCGGAAGCTTGGAAAGATGAACCCATGACAGAGGCCCCAGGTGCCGAACTCTCAAGGGGATGCGTGGCGGGAAGTACTGAGACACTCTCCGTGGACCCCTCCTCACCTCCCTCCGACTGCATCGGGCCCTGAGGGCTCGCAGTTTCACACAGAAGTTCACCCAGGTCGCCTAAGTCAGGAAGCTCCTGGCCTGAACCCATGACAGAGGCCCCAGGTGCCGAACTCTCAAGGGGATGCGTGGCGGGAAGTACTGAGACACTCTCCGTGGACCCCTCCTCACCTCCCTCCGACTGCATCGGGCCCTGAGGGCTCGCAGTTTCACACAGAAGTTCACCCAGGTCGCCTAAGTCAGGAAGCTCCTGGCCAACATCTGACAAGAGATCTAACAAACACCCCTCAATGTGATCCACCATCGGTAGGCAATCATCCAGCCCACTGACATGACTGGGGACGGGGCCTTCTGGGGATAATGGGGTTTGCGACTGTCCAGCAGGCGGCGCTAATAAGCCTTGTGTCTCATGTGGAAAAATAACAGGAGAAGGTAAACCCCCCGTTGGCAAACATAGATCCGTCGGGGTGTGCATGTGTAATGGGCCCTGCACCTGGCTCGTGGAGGGACGCGGGGAATCCGGAGCTAATAAGCTCGATGACTGACCAGATGACCCAAACCCCGACGGTTCTGGCTCTTCAAAAAACAAACTGTGCATATCCCTCCCTACAAAACCCTGAGCCCCCACCCAAAGTTCGTTTTCGCTGTCACTCGATTCCGTATCTTCGCTCTGTGACCGTGATGAAACTTCAGCTGCGGAGGATGTTGTGGGCGTGGCGACTGCCGCCGCCTGTTTCCTGGCGGCCTCCCTAAACAAAAGTTAATTACACAAAGGTAAGTCTGAGTGACATCTCCAATTTCCCGTGATGCCCGCTGTACGTACGTCCCGCCGCCCACACAACCCACCGCCCAGTACATCAACCATCCTACCTCTGGGCTTTTTTTCTAAGGCTCCTTCTAAGTGCCTTTTCTCTGTGTTTGTCATCATGGGGATAGATCCCAAACAATGCTTTTAGCATG-TTTTTCATGGCTGGTTCCTGCGTCAAGTACACAAGACATCCTTCACATCCCTTGTATGGCCTAGGTATCATAATCCAGCGGTTGAGTTTCATTTTTCCCTTATAGATGGTAAAGGGCTTCTCCTGTCTGGCTCGATTGGCGGTCCTTAATAGCCGTCCAAAGCAGCCCAGGCCAGTTTCAGTCTCCGGGATTTCTGGTAGCCCATGCCTACGTCGCTCCTCCAAAAATGCCTCATAGAAGTCATCGAAGCCTTCTGGCATTCTCTCCCGCCGGTTTCGACCCGGAACGGTGAATATTCTCTTTCCTTCATCCAACCACCCTACCCCCCAGAAGCGTCCACTGTCTAAAGCATCTATAATAAAGTCCGTGAGCCATTCCGACTCCGTGTAGCGAGGCATCTTTTTAGGCAAAAGCCCCGACACAAAACACCTTTTCCGTGGGCGACTTTCACGCCACAACT-----------------------------------------------------------------------------------------------------------------------------
>UG155
CCAAGCCCACATGGGCCTACTATAACAGGAAACATAGAAGTTGCGGATAGAGCCTGGTTTCTAACGGCAATGATATTTATAGTGCAAAACGGAGGGCGTTAAGACAAAGGGAGGTACCCGGAAAGAGTGACAAGAAGACTTGTCAAAATTTTAGTCTCTGTGGTAAAATGGGGCAAGGTAAATGTGCAAAACGACTGGATAGTGATCCGAGTCATATTCAGGCGACGGCCGGCGGCCCAGAAACAGGGACGCGTACCGGGACCCTTCAGGTTCTCGATTATGTCGCTCCACGTCAAAAGCTTGTTGGATCTCGTGGCGGTGGGACAGGGGCCTACATTTGCCTATTCTTCTTCGCGATGCATTTCCAACAAAGTATGCTGGGTATTCCAATAATCCCTTCAGAAAAATGCCCATGTTTGTACCGATGGCCACAACTCCCATGGAAAACCTGTCCAGCGTCTGTTCCAAAGTTCGGTTTGCGTCCACACTACAGTGGGCCGTTCTGGGAAGTAAGCATTTATACGGGGGTACCGTCTGACATATGTGTTCAGGGGAGGCCTCTGGCACTTGGGAGCAAATAACGATGCCCCCCGTTAAATCAAAGTGGGTCTTCACCTTTTCTCCGAAATAATACACTTCCACCACTAGGGGCACAAGCTTGTCACCCACTTTGTAAATAGCCTGTTTCTTACTCAGGTATGCTGCCACGGATTGGGTGGCGGTTGAGACCTTGGGCCTCATGTCGCTTCCATACCAGTAAAATGTCTGGTCAGGTTTCTCTTGGTCCTCGACGTCCCGGTCATCACGACACAGCGGTGGAATACAATCAATAAAATCATCCACATTGTCGGAAGCTTGGAAAGATGAACCCATGACAGAGGCCCCAGGTGCCGAACTCTCAAGGGGATGCGTGGCGGGAAGTACTGAGACACTCTCCGTGGACCCCTCCTCACCTCCCTCCGACTGCATCGGGCCCTGAGGGCTCGCAGTTTCACACAGAAGTTCACCCAGGTCGCCTAAGTCAGGAAGCTCCTGGCCTGAACCCATGACAGAGGCCCCAGGTGCCGAACTCTCAAGGGGATGCGTGGCGGGAAGTACTGAGACACTCTCCGTGGACCCCTCCTCACCTCCCTCCGACTGCATCGGGCCCTGAGGGCTCGCAGTTTCACACAGAAGTTCACCCAGGTCGCCTAAGTCAGGAAGCTCCTGGCCAACATCTGACAAGAGATCTAACAAACACCCCTCAATGTGATCCACCATCGGTAGGCAATCATCCAGCCCACTGACATGACTGGGGACGGGGCCTTCTGGGGATAATGGGGTTTGCGACTGTCCAGCAGGCGGCGCTAATAAGCCTTGTGTCTCATGTGGAAAAATAACAGGAGAAGGTAAACCCCCCGTTGGCAAACATAGATCCGTCGGGGTGTGCATGTGTAATGGGCCCTGCACCTGGCTCGTGGAGGGACGCGGGGAATCCGGAGCTAATAAGCTCGATGACTGACCAGATGACCCAAACCCCGACGGTTCTGGCTCTTCAAAAAACAAACTGTGCATATCCCTCCCTACAAAACCCTGAGCCCCCACCCAAAGTTCGTTTTCGCTGTCACTCGATTCCGTATCTTCGCTCTGTGACCGTGATGAAACTTCAGCTGCGGAGGATGTTGTGGGCGTGGCGACTGCCGCCGCCTGTTTCCTGGCGGCCTCCCTAAACAAAAGTTAATTACACAAAGGTAAGTCTGAGTGACATCTCCAATTTCCCGTGATGCCCGCTGTACGTACGTCCCGCCGCCCACACAACCCACCGCCCAGTACATCAACCATCCTACCTCTGGGCTTTTTTTCTAAGGCTCCTTCTAAGTGCCTTTTCTCTGTGTTTGTCATCATGGGGATAGATCCCAAACAATGCTTTTAGCATG-TTTTTCATGGCTGGTTCCTGCGTCAAGTACACAAGACATCCTTCACATCCCTTGTATGGCCTAGGTATCATAATCCAGCGGTTGAGTTTCATTTTTCCCTTATAGATGGTAAAGGGCTTCTCCTGTCTGGCTCGATTGGCGGTCCTTAATAGCCGTCCAAAGCAGCCCAGGCCAGTTTCAGTCTCCGGGATTTCTGGTAGCCCATGCCTACGTCGCTCCTCCAAAAATGCCTCATAGAAGTCATCGAAGCCTTCTGGCATTCTCTCCCGCCGGTTTCGACCCGGAACGGTGAATATTCTCTTTCCTTCATCCAACCACCCTACCCCCCAGAAGCGTCCACTGTCTAAAGCATCTATAATAAAGTCCGTGAGCCATTCCGACTCCGTGTAGCGAGGCATCTTTTTAGGCAAAAGCCCCGACACAAAACACCTTTTCCGTGGGCGACTTTCACGCCACAACT-----------------------------------------------------------------------------------------------------------------------------
>U215-D
CCAAGCCCACATGGGCCTACTATAACAGGAAACATAGAAGTTGCGGATAGAGCCTGGTTTCTGACGGCAATGATATTTATAGTGCAAAACGGAGGGCGTTAAGACAAAGGGAGGTACCCGGAAAGAGTGACAAGAAGACTTGTCAAAATTTTAGTCTCTGTGGTAAAATGGGGCAAGGTAAATGTGCAAAACGACTGGATAGTGATCCGAGTCATATTCAGGCGACGGCCGGCGGCCCAGAAACAGGGACGCGTACCGGGACCCTTCAGGTTCTCGATTATGTCGCTCCACGTCAAAAGCTTGTTGGATCTCGTGGCGGTGGGACAGGGGCCTACATTTGCCTATTCTTCTTCGCGATGCATTTCCAACAAAGTATGCTGGGTATTCCAATAATCCCTTCAGAAAAATGCCCATGTTTGTACCGATGGCCACAACTCCCATGGAAAACCTGTCCAGCGTCTGTTCCAAAGTTCGGTTTGCGTCCACACTACAGTGGGCCGTTCTGGGAAGTAAGCATTTATACGGGGGTACCGTCTGACATATGTGTTCAGGGGAGGCCTCTGGCACTTGGGAGCAAATAACGATGCCCCCCGTTAAATCAAAGTGGGTCTTCACCTTTTCTCCGAAATAATACACTTCCACCACTAGGGGCACAAGCTTGTCACCCACTTTGTAAATAGCCTGTTTCTTACTCAGGTATGCTGCCACGGATTGGGTGGCGGTTGAGACCTTGGGCCTCATGTCGCTTCCATACCAGTAAAATGTCTGGTCAGGTTTCTCTTGGTCCTCGACGTCCCGGTCATCACGACACAGCGGTGGAATACAATCAATAAAATCATCCACATTGTCGGAAGCTTGGAAAGATGAACCCATGACAGAGGCCCCAGGTGCCGAACTCTCAAGGGGATGCGTGGCGGGAAGTACTGAGACACTCTCCGTGGACCCCTCCTCACCTCCCTCCGACTGCATCGGGCCCTGAGGGCTCGCAGTTTCACACAGAAGTTCACCCAGGTCGCCTAAGTCAGGAAGCTCCTGGCCTGAACCCATGACAGAGGCCCCAGGTGCCGAACTCTCAAGGGGATGCGTGGCGGGAAGTACTGAGACACTCTCCGTGGACCCCTCCTCACCTCCCTCCGACTGCATCGGGCCCTGAGGGCTCGCAGTTTCACACAGAAGTTCACCCAGGTCGCCTAAGTCAGGAAGCTCCTGGCCAACATCTGACAAGAGATCTAACAAACACCCCTCAATGTGATCCACCATCGGTAGGCAATCATCCAGCCCACTGACATGACTGGGGACGGGGCCTTCTGGGGATAATGGGGTTTGCGACTGTCCAGCAGGCGGCGCTAATAAGCCTTGTGTCTCATGTGGAAAAATAACAGGAGAAGGTAAACCCCCCGTTGGCAAACATAGATCCGTCGGGGTGTGCATGTGTAATGGGCCCTGCACCTGGCTCGTGGAGGGACGCGGGGAATCCGGAGCTAATAAGCTCGATGACTGACCAGATGACCCAAACCCCGACGGTTCTGGCTCTTCAAAAAACAAACTGTGCATATCCCTCCCTACAAAACCCTGAGCCCCCACCCAAAGTTCGTTTTCGCTGTCACTCGATTCCGTATCTTCGCTCTGTGACCGTGATGAAACTTCAGCTGCGGAGGATGTTGTGGGCGTGGCGACTGCCGCCGCCTGTTTCCTGGCGGCCTCCCTAAACAAAAGTTAATTACACAAAGGTAAGTCTGAGTGACATCTCCAATTTCCCGTGATGCCCGCTGTACGTACGTCCCGCCGCCCACACAACCCACCGCCCAGTACATCAACCATCCTACCTCTGGGCTTTTTTTCTAAGGCTCCTTCTAAGTGCCTTTTCTCTGTGTTTGTCATCATGGGGATAGATCCCAAACAATGCTTTTAGCATGTTTT-TCATGGCTGGTTCCTGCGTCAAGTACACAAGACATCCTTCACATCCCTTGTATGGCCTAGGTATCATAATCCAGCGGTTGAGTTTCATTTTTCCCTTATAGATGGTAAAGGGCTTCTCCTGTCTGGCTCGATTGGCGGTCCTTAATAGCCGTCCAAAGCAGCCCAGGCCAGTTTCAGTCTCCGGGATTTCTGGTAGCCCATGCCTACGTCGCTCCTCCAAAAATGCCTCATAGAAGTCATCGAAGCCTTCTGGCATTCTCTCCCGCCGGTTTCGACCCGGAACGGTGAATATTCTCTTTCCTTCATCCAACCACCCTACCCCCCAGAAGCGTCCACTGTCTAAAGCATCTATAATAAAGTCCGTGAGCCATTCCGACTCCGTGTAGCGAGGCATCTTTTTAGGCAAAAGCCCCGACACAAAACACCTTTTCCGTGGGCGACTTTCACGCCACAACT-----------------------------------------------------------------------------------------------------------------------------
>UG122
CCAAGCCCACATGGGCCTACTATAACAGGAAACATAGAAGTTGCGGATAGAGCCTGGTTTCTGACGGCAATGATATTTATAGTGCAAAACGGAGGGCGTTAAGACAAAGGGAGGTACCCGGAAAGAGTGACAAGAAGACTTGTCAAAATTTTAGTCTCTGTGGTAAAATGGGGCAAGGTAAATGTGCAAAACGACTGGATAGTGATCCGAGTCATATTCAGGCGACGGCCGGCGGCCCAGAAACAGGGACGCGTACCGGGACCCTTCAGGTTCTCGATTATGTCGCTCCACGTCAAAAGCTTGTTGGATCTCGTGGCGGTGGGACAGGGGCCTACATTTGCCTATTCTTCTTCGCGATGCATTTCCAACAAAGTATGCTGGGTATTCCAATAATCCCTTCAGAAAAATGCCCATGTTTGTACCGATGGCCACAACTCCCATGGAAAACCTGTCCAGCGTCTGTTCCAAAGTTCGGTTTGCGTCCACACTACAGTGGGCCGTTCTGGGAAGTAAGCATTTATACGGGGGTACCGTCTGACATATGTGTTCAGGGGAGGCCTCTGGCACTTGGGAGCAAATAACGATGCCCCCCGTTAAATCAAAGTGGGTCTTCACCTTTTCTCCGAAATAATACACTTCCACCACTAGGGGCACAAGCTTGTCACCCACTTTGTAAATAGCCTGTTTCTTACTCAGGTATGCTGCCACGGATTGGGTGGCGGTTGAGACCTTGGGCCTCATGTCGCTTCCATACCAGTAAAATGTCTGGTCAGGTTTCTCTTGGTCCTCGACGTCCCGGTCATCACGACACAGCGGTGGAATACAATCAATAAAATCATCCACATTGTCGGAAGCTTGGAAAGATGAACCCATGACAGAGGCCCCAGGTGCCGAACTCTCAAGGGGATGCGTGGCGGGAAGTACTGAGACACTCTCCGTGGACCCCTCCTCACCTCCCTCCGACTGCATCGGGCCCTGAGGGCTCGCAGTTTCACACAGAAGTTCACCCAGGTCGCCTAAGTCAGGAAGCTCCTGGCCTGAACCCATGACAGAGGCCCCAGGTGCCGAACTCTCAAGGGGATGCGTGGCGGGAAGTACTGAGACACTCTCCGTGGACCCCTCCTCACCTCCCTCCGACTGCATCGGGCCCTGAGGGCTCGCAGTTTCACACAGAAGTTCACCCAGGTCGCCTAAGTCAGGAAGCTCCTGGCCAACATCTGACAAGAGATCTAACAAACACCCCTCAATGTGATCCACCATCGGTAGGCAATCATCCAGCCCACTGACATGACTGGGGACGGGGCCTTCTGGGGAAAATGGGGTTTGCGACTGTCCAGCAGGCGGCGCTAATAAGCCTTGTGTCTCATGTGGAAAAATAACAGGAGAAGGTAAACCCCCCGTTGGCAAACATAGATCCGTCGGGGTGTGCACGTGTAATGGGCCCTGCACCTGGCTCGTGGAGGGACGCGGGGAATCCGGAGCTAATAAGCTCGATGACTGACCAGATGACCCAAACCCCGACGGTTCTGGCTCTTCAAAAAACAAACTGTGCATATCCCTCCCTACAAAACCCTGAGCCCCCACCCAAAGTTCGTTTTCGCTGTCACTCGATTCCGTATCTTCGCTCTGTGACCGTGATGAAACTTCAGCTGCGGAGGATGTTGTGGGCGTGGCGACTGCCGCCGCCTGTTTCCTGGCGGCCTCCCTAAACAAAAGTTAATTACACAAAGGTAAGTCTGAGTGACATCTCCAATTTCCCGTGATGCCCGCTGCACGTACATCCCGCCGCCCACACAACCCACCGCCCAGTACATCAACCATCCTACCTCTGGGCTTTTTTTCTAAGGCTCCTTCTAAGTGCCTTTTCTCTGTGTTTGTCATCATGGGGATAGATCCCAAACAATGCTTTTAGCATG-TTTTTCATGGCTGGTTCCTGCGTCAAGTACACAAGACATCCTTCACATCCCTTGTATGGCCTAGGTGTCATAATCCAGCGGTTGAGTTTCATTTTTCCCTTATAGATGGTAAAGGGCCTCTCCTGTCTGGCTCGATTGGCGGTCCTTAATAGCCGTCCAAAGCAGCCCAGGCCAGTCTCAGTCTCCGGGATTTCTGGCAGCCCGTGCCTACGTCGCTCCTCCAAAAATGCCTCATAGAAGTCATCGAAGCCTTCTGGCATTCTCTCCCGCCGGTTTCGACCCGGCACGGTGAATATTCTCTTTTGTTCATCCAACCACCCTACCCCCCAGAAGCGTCCACTGTCTAAAGCATCTATAATAAAGTCCGTGAGCCATTCCGACTCTGTGTAGCGAGGCATCTTTTTAGGCAAAAGCCACGACACAAAACACCTTTTCCGTGGGCGACTTTCTCGCCACAACT-----------------------------------------------------------------------------------------------------------------------------
>UG117
CCAAGCCCACATGGGCCTACTATAACAGGAAACATAGAAGTTGCGGATAGAGCCTGGTTTCTAACGGCAATGATATTTATAGTGCAAAACGGAGGGCGTTAAGACAAAGGGAGGTACCCGGAAAGAGTGACAAGAAGACTTGTCAAAATTTTAGTCTCTGTGGTAAAATGGGGCAAGGTAAATGTGCAAAACGACTGGATAGTGATCCGAGTCATATTCAGGCGACGGCCGGCGGCCCAGAAACAGGGACGCGTACCTGGACCCTTCAGGTTCTCGATTATGTCGCTCCACGTCAAAAGCTTGTTGGATCTCGTGGCGGTGGGACAGGGGCCTACATTTGCCTATTCTTCTTCGCGATGCATTTCCAACAAAGTATGCTGGGTATTCCAATAATCCCTTCAGAAAAATGCCCATGTTTGTACCGATGGCCACAACTCCCATGGAAAACCTGTCCAGCGTCTGTTCCAAAGTTCGGTTTGCGTCCACACTACAGTGGGCCGTTCTGGGAAGTAAGCATTTATACGGGGGTACCGTCTGACATATGTGTTCAGGGGAGGCCTCTGGCACTTGGGAGCAAATAACGATGCCCCCCGTTAAATCAAAGTGGGTCTTCACCTTTTCTCCGAAATAATACACTTCCACCACTAGGGGCACAAGCTTGTCACCCACTTTGTAAATAGCCTGTTTCTTACTCAGGTATGCTGCCACGGATTGGGTGGCGGTTGAGACCTTGGGCCTCATGTCGCTTCCATACCAGTAAAATGTCTGGTCAGGTTTCTCTTGGTCCTCGACGTCCCGGTCATCACGACACAGCGGTGGAATACAATCAATAAAATCATCCACATTGTCGGAAGCTTGGAAAGATGAACCCATGACAGAGGCCCCAGGTGCCGAACTCTCAAGGGGATGCGTGGCGGGAAGTACTGAGACACTCTCCGTGGACCCCTCCTCACCTCCCTCCGACTGCATCGGGCCCTGAGGGCTCGCAGTTTCACACAGAAGTTCACCCAGGTCGCCTAAGTCAGGAAGCTCCTGGCCTGAACCCATGACAGAGGCCCCAGGTGCCGAACTCTCAAGGGGATGCGTGGCGGGAAGTACTGAGACACTCTCCGTGGACCCCTCCTCACCTCCCTCCGACTGCATCGGGCCCTGAGGGCTCGCAGTTTCACACAGAAGTTCACCCAGGTCGCCTAAGTCAGGAAGCTCCTGGCCAACATCTGACAAGAGATCTAACAAACACCCCTCAATGTGATCCACCATCGGTAGGCAATCATCCAGCCCACTGACATGACTGGGGACGGGGCCTTCTGGGGATAATGGGGTTTGCGACTGTCCAGCAGGCGGCGCTAATAAGCCTTGTGTCTCATGTGGAAAAATAACAGGAGAAGGTAAACCCCCCGTTGGCAAACATAGATCCGTCGGGGTGTGCATGTGTAATGGGCCCTGCACCTGGCTCGTGGAGGGACGCGGGGAATCCGGAGCTAATAAGCTCGATGACTGACCAGATGACCCAAACCCCGACGGTTCTGGCTCTTCAAAAAACAAACTGTGCATATCCCTCCCTACAAAACCCTGAGCCCCCACCCAAAGTTCGTTTTCGCTGTCACTCGATTCCGTATCTTCGCTCTGTGACCGTGATGAAACTTCAGCTGCGGAGGATGTTGTGGGCGTGGCGACTGCCGCCGCCTGTTTCCTGGCGGCCTCCCTAAACAAAAGTTAATTACACAAAGGTAAGTCTGAGTGACATCTCCAATTTCCCGTGATGCCCGCTGTACGTACGTCCCGCCGCCCACACAACCCACCGCCCAGTACATCAACCATCCTACCTCTGGGCTTTTTTTCTAAGGCTCCTTCTAAGTGCCTTTTCTCTGTGTTTGTCATCATGGGGATAGATCCCAAACAATGCTTTTAGCATG-TTTTTCATGGCTGGTTCCTGCGTCAAGTACACAAGACATCCTTCACATCCCTTGTATGGCCTAGGTATCATAATCCAGCGGTTGAGTTTCATTTTTCCCTTATAGATGGTAAAGGGCTTCTCCTGTCTGGCTCGATTGGCGGTCCTTAATAGCCGTCCAAAGCAGCCCAGGCCAGTTTCAGTCTCCGGGATTTCTGGTAGCCCATGCCTACGTCGCTCCTCCAAAAATGCCTCATAGAAGTCATCGAAGCCTTCCGGCATTCTCTCCCGCCGGTTTCGACCCGGAACGGTGAATATTCTCTTTCCTTCATCCAACCACCCTACCCCCCAGAAGCGTCCACTGTCTAAAGCATCTATAATAAAGTCCGTGAGCCATTCCGACTCCGTGTAGCGAGGCATCTTTTTAGGCAAAAGCCCCGACACAAAACACCTTTTCCGTGGGCGACTTTCACGCCACAACT-----------------------------------------------------------------------------------------------------------------------------
>UG125
CCAAGCCCACATGGGCCTACTATAACAGGAAACATAGAAGTTGCGGATAGAGCCTGGTTTCTAACGGCAATGATATTTATAGTGCAAAACGGAGGGCGGTAAGACAAAGGGAGGTACCCGGACAGAGTGACAAGAAGACTTGTCAAAATTTTAGTCTCTGTGGTAAAATGGGGCAAGGTAAATGTGCAAAACGACTGGATAGTGATCCGAGTCATATTCAGGCGACGGCCGGCGGCCCAGAAACAGGGACGCGTACCGGGACCCTTCAGGTTCTCGATTATGTCGCTCCACGTCAAAAGCTTGTTGGATCTCGTGGCGGTGGGACAGGGGCCTACATTTGCCTATTCTTCTTCGCGATGCATTTCCAACAAAGTATGCTGGGTATTCCAATAATCCCTTCAGAAAAATGCCCATGTTTGTACCGATGGCCACAACTCCCATGGAAAATCTGTCCAGCGTCTGTTCCAAAGTTCGGTTTGCGTCCACACTACAGTGGGCCGTTCTGGGAAGTAAGCATTTATACGGGGGTACCGTCTGACATATGTGTTCAGGGGAGGCCTCTGGGACTTGGGAGCAAATAACGATGCCCCCCGTTAAATCAAAGTGGGTCTTCACCTTTTCTCCGAAATAATACACTTCCACCACTAGGGGCACAAGCTTGTCACCCACTTTGTAAATAGCCTGTTTCTTACTCAGGTATGCTGCCACGGATTGGGTGGCGGTTGAGACCTTGGGCCTCATGTCGCTTCCATACCAGTAAAATGTCTGGTCAGCTTTCTCTTGGTCCTCGACGTCCCGGTCATCACGACACAACGGTGGAATACAATCAATAAAATCATCCACATTGTCGGAAGCTTGGAAAGATGAACCCATGACAGAGGCCCCAGGTGCCGAACTCTCAAGGGGATGCGTGGCGGGAAGTACTGAGACACTCTCCGTGGACCCCTCCTCACCTCCCTCCGACTGCATCGGGCCCTGAGGGCTCGCAGTTTCACACAGAAGTTCACCCAGGTCGCCTAAGTCAGGAAGCTCCTGGCCTGAACCCATGACAGAGGCCCCAGGTGCCGAACTCTCAAGGGGATGCGTGGCGGGAAGTACTGAGACACTCTCCGTGGACCCCTCCTCACCTCCCTCCGACTGCATCGGGCCCTGAGGGCTCGCAGTTTCACACAGAAGTTCACCCAGGTCGCCTAAGTCAGGAAGCTCCTGGCCAACATCTGACAAGACATCTAACAAACACCCCTCAATGTGATCCACCATCGGTAGGCAATCATCCAGCCCACTGACATGACTGGGGACGGGGCCTTCTGGGGAAAATGGGGTTTGCGACTGTCCAGCAGGCGGCGCTAATAAGCCTTGTGTCTCATGTGGAAAAATAACAGGAGAAGGTAAACCCCCCGTTGGCAAACATAGATCCGTCGGGGTGTGCACGTGTAATGGGCCCTGCACCTGGCTCGTGGAGGGACGCGGGGAATCCGGAGCTAATAAGCTCGATGACTGACCAGATGACCCAAACCCCGACGGTTCTGGCTCTTCAAAAAACAAACTGTGCATATCCCTCCCTACAAAACCCTGAGCCCCCACCCAAAGTTCGTTTTCGCTGTCACTCGATTCCGTATCTTCGCTCTGTGACCGTGATGAAACTTCAGCTGCGGAGGATGTTGTGGGCGTGACGACTGCCGCCGCCTGTTTCCTGGCGGCCTCCCTAAACAAAAGTTAATTACACAAAGGTAAGTCTGAGTGACATCTCCAATTTCCCGTGATGCCCGCTGCACGTACATCCCGCCGCCCACACAACCCACCGCCCAGTACATCAACCATCCTACCTCTGGGCTTTTTTTCTAAGGCTCCTTCTAAGTGCCTTTTCTCTGTGTTTGTCATCATGGGGATAGATCCCAAACAATGCTTTTAGCATG-TTTTTCATGGCTGGTTCCTGCGTCAAGTACACAAGACATCCTTCACATCCCTTGTATGGCCTAGGTGTCATAATCCAGCGGTTGAGTTTCATTTTTCCCTTATAGATGGTAAAGGGCCTCTCCTGTCTGGCTCGATTGGCGGTCCTTAATAGCCGTCCAAAGCAGCCCAGGCCAGTCTCAGTCTCCGGGATTTCTGGCAGCCCGTGCCTACGTCGCTCCTCCAAAAATGCCTCATAGAAGTCATCGAAGCCTTCTGGCATTCTCTCCCGCCGGTTTCGACCCGGCACGGTGAATATTCTCTTTTGTTCATCCAACCACCCTACCCCCCAGAAGCGTCCACTGTCTAAAGCATCTATAATAAAGTCCGTGAGCCATTCCGACTCTGTGTAGCGAGGCATCTTTTTAGGCAAAAGCCACGACACAAAACACCTTTTCCGTGGGCGACTTTCTCGCCACAACT-----------------------------------------------------------------------------------------------------------------------------
>U099-D
CCAAGCCCACATGGGCCTACTATAACAGGAAACATAGAAGTTGCGGATAGAGCCTGGTTTCTAACGGCAATGATATTTATAGTGCAAAACGGAGGGCGGTAAGACAAAGGGAGGTACCCGGACAGAGTGACAAGAAGACTTGTCAAAATTTTAGTCTCTGTGGTAAAATGGGGCAAGGTAAATGTGCAAAACGACTGGATAGTGATCCGAGTCATATTCAGGCGACGGCCGGCGGCCCAGAAACAGGGACGCGTACCGGGACCCTTCAGGTTCTCGATTATGTCGCTCCACGTCAAAAGCTTGTTGGATCTCGTGGCGGTGGGACAGGGGCCTACATTTGCCTATTCTTCTTCGCGATGCATTTCCAACAAAGTATGCTGGGTATTCCAATAATCCCTTCAGAAAAATGCCCATGTTTGTACCGATGGCCACAACTCCCATGGAAAACCTGTCCAGCGTCTGTTCCAAAGTTCGGTTTGCGTCCACACTACAGTGGGCCGTTCTGGGAAGTAAGCATTTATACGGGGGTACCGTCTGACATATGTGTTCAGGGGAGGCCTCTGGGACTTGGGAGCAAATAACGATGCCCCCCGTTAAATCAAAGTGGGTCTTCACCTTTTCTCCGAAATAATACACTTCCACCACTAGGGGCACAAGCTTGTCACCCACTTTGTAAATAGCCTGTTTCTTACTCAGGTATGCTGCCACGGATTGGGTGGCGGTTGAGACCTTGGGCCTCATGTCGCTTCCANNNNNNNNNNNNNNNNNNNNNNNNNNNNNNNNNNNNNNNNNNNNNNNNNNNNNNNNNNNNNNNNNNNNNNNNNNNNNNNNNNNNNNNNNNNNNNNNNNNNNNNNNNNNNNNNNNNNNNNNNNNNNNNNNNNNNNNNNNGCCGAACTCTCAAGGGGATGCGTGGCGGGAAGTACTGAGACACTCTCCGTGGACCCCTCCTCACCTCCCTCCGACTGCATCGGGCCCTGAGGGCTCGCAGTTTCACACAGAAGTTCACCCAGGTCGCCTAAGTCAGGAAGCTCCTGGCCTGAACCCATGACAGAGGCCCCAGGTGCCGAACTCTCAAGGGGATGCGTGGCGGGAAGTACTGAGACACTCTCCGTGGACCCCTCCTCACCTCCCTCCGACTGCATCGGGCCCTGAGGGCTCGCAGTTTCACACAGAAGTTCACCCAGGTCGCCTAAGTCAGGAAGCTCCTGGCCAACATCTGACAAGAGATCTAACAAACACCCCTCAATGTGATCCACCATCGGTAGGCAATCATCCAGCCCACTGACATGACTGGGGACGGGGCCTTCTGGGGAAAATGGGGTTTGCGACTGTCCAGCAGGCGGCGCTAATAAGCCTTGTGTCTCATGTGGAAAAATAACAGGAGAAGGTAAACCCCCCGTTGGCAAACATAGATCCGTCGGGGTGTGCACGTGTAATGGGCCCTGCACCTGGCTCGTGGAGGGACGCGGGGAATCCGGAGCTAATAAGCTCGATGACTGACCAGATGACCCAAACCCCGACGGTTCTGGCTCTTCAAAAAACAAACTGTGCATATCCCTCCCTACAAAACCCTGAGCCCCCACCCAAAGTTCGTTTTCGCTGTCACTCGATTCCGTATCTTCGCTCTGTGACCGTGATGAAACTTCAGCTGCGGAGGATGTTGTGGGCGTGGCGACTGCCGCCGCCTGTTTCCTGGCGGCCTCCCTAAACAAAAGTTAATTACACAAAGGTAAGTCTGAGTGACATCTCCAATTTCCCGTGATGCCCGCTGCACGTACATCCCGCCGCCCACACAACCCACCGCCCAGTACATCAACCATCCTACCTCTGGGCTTTTTTTCTAAGGCTCCTTCTAAGTGCCTTTTCTCTGTGTTTGTCATCATGGGGATAGATCCCAAACAATGCTTTTAGCATGTTTT-TCATGGCTGGTTCCTGCGTCAAGTACACAAGACATCCTTCACATTCCTTGTATGGCCTAGGTATCATAATCCAGCGGTTGAGTTTCATTTTTCCCTTATAAATGGTAAAGGGCCTCTCCTGTCTGGCTCGATTGGCGGTCCTTAATAGCCGTCCAAAGCAGCCCAGGCCAGTCTCAGTCTCCGGGATTTCTGGCAGCCCGTGCCTACGTCGCTCCTCCAAAAATGCCTCATAGAAGTCATCGAAGCCTTCTGGCATTCTCTCCCGCCGGTTTCGACCCGGCACGGTGAATATTCTCTTTTGTTCATCCAACCACCCTACCCCCCAGAAGCGTCCACTGTCTAAAGCATCTATAATAAAGTCCGTGAGCCATTCCGACTCTGTGTAGCGAGGCATCTTTTTAGGCAAAAGCCACGACACAAAACACCTTTTCCGTGGGCGACTTTCTCGCCACAACT-----------------------------------------------------------------------------------------------------------------------------
>UG237
CCAAGCCCACATGGGCCTACTATAACAGGAAACATAGAAGTTGCGGATAGAGCCTGGTTTCTAACGGCAATGATATTTATAGTGCAAAACGCCGGGCGGTAAGACAAAGGGAGGTACCCGGACAGAGTGACAAGAAGACTTGTCAAAATTTTAGTCTCTGTGGTAAAATGGGGCAAGGTAAATGTGCAAGACGACTGGATAGTGATCCGAGTCATATTCAGGCGACGGCCGGCGGCCCAGAAACAGGGACGCGTACCGGGACCCTTCAGGTTCTCGAGAATGTCGCTCCACGTCAAAAGCTTGTTGGATCTCGTGGCGGTGGGACAGGGGCCTACATTTGCCTATTCTTCTTCGCGATGCATTTCCAACAAAGTATGCTGGGTATTCCAATAATCCCTTCAGAAAAATGCCCATGTTTGTACCGATGGCCACAACTCCCATGGAAAACCTGTCCAGCGTCTGGTCCAAAGTTCGGTTTGCGCCCACACTACAGTGGGCCGTTCTGGGAAGTAAGCATTTATACGGGGGTACCGTCTGACATATGTGTTCAGGGGAGGCCTCTGGCACTTGGGAGCAAATAACGATGCCCCCCGTTAAATCAAAGTGGGTCTTCACCTTTTCTCCGAAATAATACACTTCCACCACTAGGGGCACAAGCTTGTCACCCACTTTGTAAATAGCCTGTTTCTTACTCAGGTATGCTGCCACGGATTGGGTGGCGGTTGAGACCTTGGGCCTCATGTCGCTTCCATACCAGTAAAATGTCTGGTCAGCTTTCTCTTGGTCCTCGACGTCCAGGTCATCACGACACAACGGTGGAATACAATCAATAAAATCATCCACATTGTCGGAAGCTTGGAAAGATGAACCCATGACAGAGGCCCCAGGTGCCGAACTCTCAAGGGGATGCGTGGCGGGAAGTACTGATACACTCTCCGTGGACCCCTCCTCACCTCCCTCCGACTGCATCGGGCCCTGAGGGCTCGCAGTTTCACACAGAAGTTCACCCAGGTCGCCTAAGTCAGGAAGCTCCTGGCCTGAACCCATGACAGAGGCCCCAGGTGCCGAACTCTCAAGGGGATGCGTGGCGGGAAGTACTGATACACTCTCCGTGGACCCCTCCTCACCTCCCTCCGACTGCATCGGGCCCTGAGGGCTCGCAGTTTCACACAGAAGTTCACCCAGGTCGCCTAAGTCAGGAAGCTCCTGGCCAACATCTGACAAGAGATCTAACAAACACCCCTCAATGTGATCCACCATCGGTAGGCAATCATCCAGCCCACTGACATGACTGGGGACGGGGCCTTCTGGGGATAATGGGGTTTGCGACTGTCCAGCAGGCGGCGCTAATAAGCCTTGTGTCTCATGTGGAAAAATAACAGGAGAAGGTAAACCCCCCGTTGGCAAACATAGATCCGTCGGGGTGTGCATGTGTAATGGACCCTGCACCTGGCTCGTGGAGGGACGCGGGGAATCCGGAGCTAATAAGCTCGATGACTGACCAGATGACCCAAACCCCGACGGTTCTGGCTCTTCAAAAAACAAACTGTGCATATCCCTCCCTACAAAACCCTGAGCCCCCACCCAAAGTTCGTTTTCGCTGTCACTCGATTCCGTATCTTCGCTCTGTGACCGTGATGAAACTTCAGCTGCGGAGGATGTTGTGGGCGTGGCGACTGCCGCCGCCTGTTTCCTGGCGGCCTCCCTAAACAAAAGTTAATTACACAAAGGTAAGTCTGAGTGACATCTCCAATTTCCCGTGATGCCCGCTGCACGTACATCCCGCCGCCCACACAACCCACCGCCCAGTACATCAACCATCCTACCTCTGGGCTTTTTTTCTAAGGCTCCTTCTAAGTGCCTTTTCTCTGTGTTTGTCATCATGGGGATAGATCCCAAACAATGCTTTTAGCATG-TTTTTCATGGCTGGTTCCTGCGTCAAGTACACAAGACATCCTTCACATCCCTTGTATGGCCTAGGTATCATAATCCAGCGGTTGAGTTTCATTTTTCCCTTATAGATGGTAAAGGGCCTCTCCTGTCTGGCTCGATTGGCGGTCCTTAATAGCCGTCCAAAGCAGCCCAGGCCAGTTTCAGTCTCCGGGATTTCTGGTAGCCCATGCCTACGTCGCTCCTCCAAAAATGCCTCATAGAAGTCATCGAAGCCTTCTGGCATTCTCTCCCGCCGGTTTCGACCCGGCACGGTGAATATTCTCTTTTCTTCATCCAACCACCCTACCCCCCAGAAGCGTCCACTGTCTAAAGCATCTATAATAAAGTCCGTGAGCCATTCCGACTCCGTGTAGCGAGGCATCTTTTTAGGCAAAAGCCCCGACACAAAACACCTTTTCCGTGGGCGACTTTCACGCCACAACT-----------------------------------------------------------------------------------------------------------------------------
>UG131
CCAAGCCCACATGGGCCTACTATAACAGGAAACATAGAAGTTGCGGATAGAGCCTGGTTTCTAACGACAATGATATTTATAGTGCAAAACGCCGGGCGGTAAGACAAAGGGAGGTACCCGGACAGAGTGACAAGAAGACTTGTCAAAATTTTAGTCTCTGTGGTAAAATGGGGCAAGGTAAATGTGCAAGACGACTGGATAGTGATCCGAGTCATATTCAGGCGACGGCCGGCGGCCCAGAAACAGGGACGCGTACCGGGACCCTTCAGGTTCTCGAGAATGTCGCTCCACGTCAAAAGCTTGTTGGATCTCGTGGCGGTGGGACAGGGGCCTACATTTGCCTATTCTTCTTCGCGATGCATTTCCAACAAAGTATGCTGGGTATTCCAATAATCCCTTCAGAAAAATGCCCATGTTTGTACCGATGGCCACAACTCCCATGGAAAACCTGTCCAGCGTCTGGTCCAAAGTTCGGTTTGCGCCCACACTACAGTGGGCCGTTCTGGGAAGTAAGCATTTATACGGGGGTACCGTCTGACATATGTGTTCAGGGGAGGCCTCTGGCACTTGGGAGCAAATAACGATGCCCCCCGTTAAATCAAAGTGGGTCTTCACCTTTTCTCCGAAATAATACACTTCCACCACTAGGGGCACAAGCTTGTCACCCACTTTGTAAATAGCCTGTTTCTTACTCAGGTATGCTGCCACGGATTGGGTGGCGGTTGAGACCTTGGGCCTCATGTCGCTTCCATACCAGTAAAATGTCTGGTCAGCTTTCTCTTGGTCCTCGACGTCCAGGTCATCACGACACAACGGTGGAATACAATCAATAAAATCATCCACATTGTCGGAAGCTTGGAAAGATGAACCCATGACAGAGGCCCCAGGTGCCGAACTCTCAAGGGGATGCGTGGCGGGAAGTACTGATACACTCTCCGTGGACCCCTCCTCACCTCCCTCCGACTGCATCGGGCCCTGAGGGCTCGCAGTTTCACACAGAAGTTCACCCAGGTCGCCTAAGTCAGGAAGCTCCTGGCCTGAACCCATGACAGAGGCCCCAGGTGCCGAACTCTCAAGGGGATGCGTGGCGGGAAGTACTGATACACTCTCCGTGGACCCCTCCTCACCTCCCTCCGACTGCATCGGGCCCTGAGGGCTCGCAGTTTCACACAGAAGTTCACCCAGGTCGCCTAAGTCAGGAAGCTCCTGGCCAACATCTGACAAGAGATCTAACAAACACCCCTCAATGTGATCCACCATCGGTAGGCAATCATCCAGCCCACTGACATGACTGGGGACGGGGCCTTCTGGGGATAATGGGGTTTGCGACTGTCCAGCAGGCGGCGCTAATAAGCCTTGTGTCTCATGTGGAAAAATAACAGGAGAAGGTAAACCCCCCGTTGGCAAACATAGATCCGTCGGGGTGTGCATGTGTAATGGACCCTGCACCTGGCTCGTGGAAGGACGCGGGGAATCCGGAGCTAATAAGCTCGATGACTGACCAGATGACCCAAACCCCGACGGTTCTGGCTCTTCAAAAAACAAACTGTGCATATCCCTCCCTACAAAACCCTGAGCCCCCACCCAAAGTTCGTTTTCGCTGTCACTCGATTCCGTATCTTCGCTCTGTGACCGTGATGAAACTTCAGCTGCGGAGGATGTTGTGGGCGTGGCGACTGCCGCCGCCTGTTTCCTGGCGGCCTCCCTAAACAAAAGTTAATTACACAAAGGTAAGTCTGAGTGACATCTCCAATTTCCCGTGATGCCCGCTGCACGTACATCCCGCCGCCCACACAACCCACCGCCCAGTACATCAACCATCCTACCTCTGGGCTTTTTTTCTAAGGCTCCTTCTAAGTGCCTTTTCTCTGTGTTTGTCATCATGGGGATAGATCCCAAACAATGCTTTTAGCATG-TTTTTCATGGCTGGTTCCTGCGTCAAGTACACAAGACATCCTTCACATCCCTTGTATGGCCTAGGTATCATAATCCAGCGGTTGAGTTTCATTTTTCCCTTATAGATGGTAAAGGGCCTCTCCTGTCTGGCTCGATTGGCGGTCCTTAATAGCCGTCCAAAGCAGCCCAGGCCAGTTTCAGTCTCCGGGATTTCTGGTAGCCCATGCCTACGTCGCTCCTCCAAAAATGCCTCATAGAAGTCATCGAAGCCTTCTGGCATTCTCTCCCGCCGGTTTCGACCCGGCACGGTGAATATTCTCTTTTCTTCATCCAACCACCCTACCCCCCAGAAGCGTCCACTGTCTAAAGCATCTATAATAAAGTCCGTGAGCCATTCCGACTCCGTGTAGCGAGGCATCTTTTTAGGCAAAAGCCCCGACACAAAACACCTTTTCCGTGGGCGACTTTCACGCCACAACT-----------------------------------------------------------------------------------------------------------------------------
>Miyako1
CCAAGCCCACATGGGCCTACTATAACAGGAAACATAGAAGTTGCGGATAGAGCCTGGTTTCTAACGGCAATGATATTTATAGTGCAAAACGGAGGGCGGTAAGACAAAGGGAGGTACCCGGACAGAGTGACAAGAAGACTTGTCAAAATTTTAGTCTCTGTGGTAAAATGGGGCAAGGTAAATGTGCAAAATGACTGGATAGTGATCCGAGTCATATTCAGGCGACGGCCGGCGGCCCAGAAACAGGGACGCGTACCGGGACCCTTCAGGTTCTCGATTATGTCGCTCCACGTCAAAAGCTTGTTGGATCTCGTGGCGGTGGGACAGGGGCCTACATTTGCCTATTCTTCTTCGCGATGCATTTCCAACAAAGTATGCTGGGTATTCCAATAATCCCTTCAGAAAAATGCCCATGTTTGTACCGATGGCCACAACTCCCATGGAAAACCTGTCCAGCGTCTGTTCCAAAGTTCGGTTTGCGTCCACACTACAGTGGGCCGTTCTGGGAAGTAAGCATTTATACGGGGGTACCGTCTGACATATGTGTTCAGGGGAGGCCTCTGGGACTTGGGAGCAAATAACGATGCCCCCCGTTAAATCAAAGTGGGTCTTCACCTTTTCTCCGAAATAATACACTTCCACCACTAGGGGCACAAGCTTGTCACCCACTTTGTAAATAGCCTGTTTCTTACTCAGGTATGCTGCCACGGATTGGGTGGCGGTTAAGACCTTGGGCCTCATGTCGCTTCCATACCAGTAAAATGTCTGGTCAGCTTTCTCTTGGTCCTCGACGTCCCGGTCATCACGACACAACGGTGGAATACAATCAATAAAATCATCCACATTGTCGGAAGCTTGGAAAGATGAACCCATGACAGAGGCCCCAGGTGCCGAACTCTCAAGGGGATGCGTGGCGGGAAGTACTGAGACACTCTCCGTGGACCCCTCCTCACCTCCCTCCGACTGCATCGGGCCCTGAGGGCTCGCAGTTTCACACAGAAGTTCACTCAGGTCGCCTAAGTCAGGAAGCTCCTGGCCTGAACCCATGACAGAGGCCCCAGGTGCCGAACTCTCAAGGGGATGCGTGGCGGGAAGTACTGAGACACTCTCCGTGGACCCCTCCTCACCTCCCTCCGACTGCATCGGGCCCTGAGGGCTCGCAGTTTCACACAGAAGTTCACCCAGGTCGCCTAAGTCAGGAAGCTCCTGGCCAACATCTGACAAGAGATCTAACAAACACCCCTCAATGTGATCCACCATCGGTAGGCAATCATCCAGCCCACTGACATGACTGGGGACGGGGCCTTCTGGGGATAATGGGGTTTGAGACTGTCCAGCAGGCGGCGCTAATCCGCCTTGTGCCTCATGTGGAAAAATAACAGGAGAAGGTAAAACCCCCGTTGGCAAACATAAATCTGTCGGGGTGTGCATGTGTAATGGGCCCTGCACCTGGCTCGTGGAGGGACGCGGGGAATCCGGAGCTAATAAGCTCGATGACTGACCAGATGACCCAAACCCCGACGGTCCTGGCTCTTCAAAAAACAAACTGTGCATATCCCTCCCTACAAAACCCTGAGCCCCCACCCAAAGTTCGTTTTCGCTGTCACTCGATTCCGTATCTTCGCTCTGTGACCGTGATGAAACTTCAGCTGCGGAGGATGTTGTGGGCGTGGCGACTGCCGCCGCCTGTTTCCTGGCGGCCTCCCTAAACAAAAGTTAATTACACAAAGGTAAGTCTGAGTGACATCTCCAATTTCCCGTGATGCCCGCTGCACGTACATCCCGCCGCCCACACAACCCACCGCCCAGTACATCAACCATCCTACCTCTGGGCTTTTTTTCTAAGGCTCCTTCTAAGTGCCTTTTCTCTGTGTTTGTCATCATGGGGATAGATCCCAAACAATGCTTTTAGCATG-TTTTTCATGGCTGGTTCCTGCGTCAAGTACACAAGACATCCTTCACATCCCTTGTATGGCCTAGGTGTCATAATCCAGCGGTTGAGTTTCATTTTTCCCTTATAGATGGTAAAGGGCCTCTCCTGTCTGGCTCGATTGGCGGTCCTTAATAGCCGTCCAAAGCAGCCCAGGCCAGTCTCAGTCTCCGGGATTTCTGGCAGCCCGTGCCTACGTCGCTCCTCCAAAAATGCCTCATAGAAGTCATCGAAGCCTTCTGGCATTCTCTCCCGCCGGTTTCGACCCGGCACGGTGAATATTCTCTTTTGTTCATCCAACCACCCTACCCCCCAGAAGCGTCCACTGTCTAAAGCATCTATAATAAAGTCCGTGAGCCATTCCGACTCCGTGTAGCGAGGCATATTTTTAGGCAAAAGCCACGACACAAAACACCTTTTCCGTGGGCGACTTTCTCGCCACAACT-----------------------------------------------------------------------------------------------------------------------------
>Miyako2
CCAAGCCCACATGGGCCTACTATAACAGGAAACATAGAAGTTGCGGATAGAGCCTGGTTTCTAACGGCAATGATATTTATAGTGCAAAACGGAGGGCGGTAAGACAAAGGGAGGTACCCGGACAGAGTGACAAGAAGACTTGTCAAAATTTTAGTCTCTGTGGTAAAATGGGGCAAGGTAAATGTGCAAAATGACTGGATAGTGATCCGAGTCATATTCAGGCGACGGCCGGCGGCCCAGAAACAGGGACGCGTACCGGGACCCTTCAGGTTCTCGATTATGTCGCTCCACGTCAAAAGCTTGTTGGATCTCGTGGCGGTGGGACAGGGGCCTACATTTGCCTATTCTTCTTCGCGATGCATTTCCAACAAAGTATGCTGGGTATTCCAATAATCCCTTCAGAAAAATGCCCATGTTTGTACCGATGGCCACAACTCCCATGGAAAACCTGTCCAGCGTCTGTTCCAAAGTTCGGTTTGCGTCCACACTACAGTGGGCCGTTCTGGGAAGTAAGCATTTATACGGGGGTACCGTCTGACATATGTGTTCAGGGGAGGCCTCTGGGACTTGGGAGCAAATAACGATGCCCCCCGTTAAATCAAAGTGGGTCTTCACCTTTTCTCCGAAATAATACACTTCCACCACTAGGGGCACAAGCTTGTCACCCACTTTGTAAATAGCCTGTTTCTTACTCAGGTATGCTGCCACGGATTGGGTGGCGGTTAAGACCTTGGGCCTCATGTCGCTTCCATACCAGTAAAATGTCTGGTCAGCTTTCTCTTGGTCCTCGACGTCCCGGTCATCACGACACAACGGTGGAATACAATCAATAAAATCATCCACATTGTCGGAAGCTTGGAAAGATGAACCCATGACAGAGGCCCCAGGTGCCGAACTCTCAAGGGGATGCGTGGCGGGAAGTACTGAGACACTCTCCGTGGACCCCTCCTCACCTCCCTCCGACTGCATCGGGCCCTGAGGGCTCGCAGTTTCACACAGAAGTTCACTCAGGTCGCCTAAGTCAGGAAGCTCCTGGCCTGAACCCATGACAGAGGCCCCAGGTGCCGAACTCTCAAGGGGATGCGTGGCGGGAAGTACTGAGACACTCTCCGTGGACCCCTCCTCACCTCCCTCCGACTGCATCGGGCCCTGAGGGCTCGCAGTTTCACACAGAAGTTCACCCAGGTCGCCTAAGTCAGGAAGCTCCTGGCCAACATCTGACAAGAGATCTAACAAACACCCCTCAATGTGATCCACCATCGGTAGGCAATCATCCAGCCCACTGACATGACTGGGGACGGGGCCTTCTGGGGATAATGGGGTTTGAGACTGTCCAGCAGGCGGCGCTAATCCGCCTTGTGCCTCATGTGGAAAAATAACAGGAGAAGGTAAAACCCCCGTTGGCAAACATAAATCTGTCGGGGTGTGCATGTGTAATGGGCCCTGCACCTGGCTCGTGGAGGGACGCGGGGAATCCGGAGCTAATAAGCTCGATGACTGACCAGATGACCCAAACCCCGACGGTCCTGGCTCTTCAAAAAACAAACTGTGCATATCCCTCCCTACAAAACCCTGAGCCCCCACCCAAAGTTCGTTTTCGCTGTCACTCGATTCCGTATCTTCGCTCTGTGACCGTGATGAAACTTCAGCTGCGGAGGATGTTGTGGGCGTGGCGACTGCCGCCGCCTGTTTCCTGGCGGCCTCCCTAAACAAAAGTTAATTACACAAAGGTAAGTCTGAGTGACATCTCCAATTTCCCGTGATGCCCGCTGCACGTACATCCCGCCGCCCACACAACCCACCGCCCAGTACATCAACCATCCTACCTCTGGGCTTTTTTTCTAAGGCTCCTTCTAAGTGCCTTTTCTCTGTGTTTGTCATCATGGGGATAGATCCCAAACAATGCTTTTAGCATG-TTTTTCATGGCTGGTTCCTGCGTCAAGTACACAAGACATCCTTCACATCCCTTGTATGGCCTAGGTGTCATAATCCAGCGGTTGAGTTTCATTTTTCCCTTATAGATGGTAAAGGGCCTCTCCTGTCTGGCTCGATTGGCGGTCCTTAATAGCCGTCCAAAGCAGCCCAGGCCAGTCTCAGTCTCCGGGATTTCTGGCAGCCCGTGCCTACGTCGCTCCTCCAAAAATGCCTCATAGAAGTCATCGAAGCCTTCTGGCATTCTCTCCCGCCGGTTTCGACCCGGCACGGTGAATATTCTCTTTTGTTCATCCAACCACCCTACCCCCCAGAAGCGTCCACTGTCTAAAGCATCTATAATAAAGTCCGTGAGCCATTCCGACTCCGTGTAGCGAGGCATATTTTTAGGCAAAAGCCACGACACAAAACACCTTTTCCGTGGGCGACTTTCTCGCCACAACT-----------------------------------------------------------------------------------------------------------------------------
>Miyako3
CCAAGCCCACATGGGCCTACTATAACAGGAAACATAGAAGTTGCGGATAGAGCCTGGTTTCTAACGGCAATGATATTTATAGTGCAAAACGGAGGGCGGTAAGACAAAGGGAGGTACCCGGACAGAGTGACAAGAAGACTTGTCAAAATTTTAGTCTCTGTGGTAAAATGGGGCAAGGTAAATGTGCAAAATGACTGGATAGTGATCCGAGTCATATTCAGGCGACGGCCGGCGGCCCAGAAACAGGGACGCGTACCGGGACCCTTCAGGTTCTCGATTATGTCGCTCCACGTCAAAAGCTTGTTGGATCTCGTGGCGGTGGGACAGGGGCCTACATTTGCCTATTCTTCTTCGCGATGCATTTCCAACAAAGTATGCTGGGTATTCCAATAATCCCTTCAGAAAAATGCCCATGTTTGTACCGATGGCCACAACTCCCATGGAAAACCTGTCCAGCGTCTGTTCCAAAGTTCGGTTTGCGTCCACACTACAGTGGGCCGTTCTGGGAAGTAAGCATTTATACGGGGGTACCGTCTGACATATGTGTTCAGGGGAGGCCTCTGGGACTTGGGAGCAAATAACGATGCCCCCCGTTAAATCAAAGTGGGTCTTCACCTTTTCTCCGAAATAATACACTTCCACCACTAGGGGCACAAGCTTGTCACCCACTTTGTAAATAGCCTGTTTCTTACTCAGGTATGCTGCCACGGATTGGGTGGCGGTTAAGACCTTGGGCCTCATGTCGCTTCCATACCAGTAAAATGTCTGGTCAGCTTTCTCTTGGTCCTCGACGTCCCGGTCATCACGACACAACGGTGGAATACAATCAATAAAATCATCCACATTGTCGGAAGCTTGGAAAGATGAACCCATGACAGAGGCCCCAGGTGCCGAACTCTCAAGGGGATGCGTGGCGGGAAGTACTGAGACACTCTCCGTGGACCCCTCCTCACCTCCCTCCGACTGCATCGGGCCCTGAGGGCTCGCAGTTTCACACAGAAGTTCACTCAGGTCGCCTAAGTCAGGAAGCTCCTGGCCTGAACCCATGACAGAGGCCCCAGGTGCCGAACTCTCAAGGGGATGCGTGGCGGGAAGTACTGAGACACTCTCCGTGGACCCCTCCTCACCTCCCTCCGACTGCATCGGGCCCTGAGGGCTCGCAGTTTCACACAGAAGTTCACCCAGGTCGCCTAAGTCAGGAAGCTCCTGGCCAACATCTGACAAGAGATCTAACAAACACCCCTCAATGTGATCCACCATCGGTAGGCAATCATCCAGCCCACTGACATGACTGGGGACGGGGCCTTCTGGGGATAATGGGGTTTGAGACTGTCCAGCAGGCGGCGCTAATCCGCCTTGTGCCTCATGTGGAAAAATAACAGGAGAAGGTAAAACCCCCGTTGGCAAACATAAATCTGTCGGGGTGTGCATGTGTAATGGGCCCTGCACCTGGCTCGTGGAGGGACGCGGGGAATCCGGAGCTAATAAGCTCGATGACTGACCAGATGACCCAAACCCCGACGGTCCTGGCTCTTCAAAAAACAAACTGTGCATATCCCTCCCTACAAAACCCTGAGCCCCCACCCAAAGTTCGTTTTCGCTGTCACTCGATTCCGTATCTTCGCTCTGTGACCGTGATGAAACTTCAGCTGCGGAGGATGTTGTGGGCGTGGCGACTGCCGCCGCCTGTTTCCTGGCGGCCTCCCTAAACAAAAGTTAATTACACAAAGGTAAGTCTGAGTGACATCTCCAATTTCCCGTGATGCCCGCTGCACGTACATCCCGCCGCCCACACAACCCACCGCCCAGTACATCAACCATCCTACCTCTGGGCTTTTTTTCTAAGGCTCCTTCTAAGTGCCTTTTCTCTGTGTTTGTCATCATGGGGATAGATCCCAAACAATGCTTTTAGCATG-TTTTTCATGGCTGGTTCCTGCGTCAAGTACACAAGACATCCTTCACATCCCTTGTATGGCCTAGGTGTCATAATCCAGCGGTTGAGTTTCATTTTTCCCTTATAGATGGTAAAGGGCCTCTCCTGTCTGGCTCGATTGGCGGTCCTTAATAGCCGTCCAAAGCAGCCCAGGCCAGTCTCAGTCTCCGGGATTTCTGGCAGCCCGTGCCTACGTCGCTCCTCCAAAAATGCCTCATAGAAGTCATCGAAGCCTTCTGGCATTCTCTCCCGCCGGTTTCGACCCGGCACGGTGAATATTCTCTTTTGTTCATCCAACCACCCTACCCCCCAGAAGCGTCCACTGTCTAAAGCATCTATAATAAAGTCCGTGAGCCATTCCGACTCCGTGTAGCGAGGCATATTTTTAGGCAAAAGCCACGACACAAAACACCTTTTCCGTGGGCGACTTTCTCGCCACAACT-----------------------------------------------------------------------------------------------------------------------------
>BAC16
CCAAGCCCACATGGGCCTACTATAACAGGAAACATAGAAGTTGCGGATAGAGCCTGGTTTCTAACGGCAATGATATTTATAGTGCAAAACGGAGGGCGGTAAGACAAAGGGAGGTACCCGGACAGAGTGACAAGAAGACTTGTCAAAATTTTAGTCTCTGTGGTAAAATGGGGCAAGGTAAATGTGCAAAATGACTGGATAGTGATCCCAGTCATATTCAGGCGACGGCCGGCGGCCCAGAAACAGGGACGCGTACCGGGACCCTTCAGGTTCTCGATTATGTCGCTCCACGTCAAAAGCTTGTTGGATCTCGTGGCGGTGGGACAGGGGCCTACATTTGCCTATTCTTCTTCGCGATGCATTTCCAACAAAGTATGCTGGGTATTCCAATAATCCCTTCAGAAAAATGCCCATGTTTGTACCGATGGCCACAACTCCCATGGAAAACCTGTCCAGCGTCTGTTCCAAAGTTCGGTTTGCGTCCACACTACAGTGGGCCGTTCTGGGAAGTAAGCATTTATACGGGGGTACCGTCTGACATATGTGTTCAGGGGAGGCCTCTGGGACTTGGGAGCAAATAACGATGCCCCCCGTTAAATCAAAGTGGGTCTTCACCTTTTCTCCGAAATAATACACTTCCACCACTAGGGGCACAAGCTTGTCACCCACTTTGTAAATAGCCTGTTTCTTACTCAGGTATGCTGCCACGGATTGGGTGGCGGTTAAGACCTTGGGCCTCATGTCGCTTCCATACCAGTAAAATGTCTGGTCAGCTTTCTCTTGGTCCTCGACGTCCCGGTCATCACGACACAACGGTGGAATACAATCAATAAAATCATCCACATTGTCGGAAGCTTGGAAAGATGAACCCATGACAGAGGCCCCAGGTGCCGAACTCTCAAGGGGATGCGTGGCGGGAAGTACTGAGACACTCTCCGTGGACCCCTCCTCACCTCCCTCCGACTGCATCGGGCCCTGAGGGCTCGCAGTTTCACACAGAAGTTCACTCAGGTCGCCTAAGTCAGGAAGCTCCTGGCCTGAACCCATGACAGAGGCCCCAGGTGCCGAACTCTCAAGGGGATGCGTGGCGGGAAGTACTGAGACACTCTCCGTGGACCCCTCCTCACCTCCCTCCGACTGCATCGGGCCCTGAGGGCTCGCAGTTTCACACAGAAGTTCACCCAGGTCGCCTAAGTCAGGAAGCTCCTGGCCAACATCTGACAAGAGATCTAACAAACACCCCTCAATGTGATCCACCATCGGTAGGCAATCATCCAGCCCACTGACATGACTGGGGACGGGGCCTTCTGGGGAAAATGGGGTTTGCGACTGTCCAGCAGGCGGCGCTAATAAGCCTTGTGTCTCATGTGGAAAAATAACAGGAGAAGGTAAACCCCCCGTTGGCAAACATAGATCCGTCGGGGTGTGCACGTGTAATGGGCCCTGCACCTGGCTCGTGGAGGGACGCGGGGAATCCGGAGCTAATAAGCTCGATGACTGACCAGATGACCCAAACCCCGACGGTTCTGGCTCTTCAAAAAACAAACTGTGCATATCCCTCCCTACAAAACCCTGAGCCCCCACCCAAAGTTCGTTTTCGCTGTCACTCGATTCCGTATCTTCGCTCTGTGACCGTGATGAAACTTCAGCTGCGGAGGATGTTGTGGGCGTGGCGACTGCCGCCGCCTGTTTCCTGGCGGCCTCCCTAAACAAAAGTTAATTACACAAAGGTAAGTCTGAGTGACATCTCCAATTTCCCGTGATGCCCGCTGCACGTACATCCCGCCGCCCACACAACCCACCGCCCAGTACATCAACCATCCTACCTCTGGGCTTTTTTTCTAAGGCTCCTTCTAAGTGCCTTTTCTCTGTGTTTGTCATCATGGGGATAGATCCCAAACAATGCTTTTAGCATG-TTTTTCATGGCTGGTTCCTGCGTCAAGTACACAAGACATCCTTCACATCCCTTGTATGGCCTAGGTGTCATAATCCAGCGGTTGAGTTTCATTTTTCCCTTATAGATGGTAAAGGGCCTCTCCTGTCTGGCTCGATTGGCGGTCCTTAATAGCCGTCCAAAGCAGCCCAGGCCAGTCTCAGTCTCCGGGATTTCTGGCAGCCCGTGCCTACGTCGCTCCTCCAAAAATGCCTCATAGAAGTCATCGAAGCCTTCTGGCATTCTCTCCCGCCGGTTTCGACCCGGCACGGTGAATATTCTCTTTTGTTCATCCAACCACCCTACCCCCCAGAAGCGTCCACTGTCTAAAGCATCTATAATAAAGTCCGTGAGCCATTCCGACTCCGTGTAGCGAGGCATCTTTTTAGGCAAAAGCCACGACACAAAACACCTTTTCCGTGGGCGACTTTCTCGCCACAACT-----------------------------------------------------------------------------------------------------------------------------
>BAC36
CCAAGCCCACATGGGCCTACTATAACAGGAAACATAGAAGTTGCGGATAGAGCCTGGTTTCTAACGGCAATGATATTTATAGTGCAAAACGGAGGGCGGTAAGACAAAGGGAGGTACCCGGACAGAGTGACAAGAAGACTTGTCAAAATTTTAGTCTCTGTGGTAAAATGGGGCAAGGTAAATGTGCAAAATGACTGGATAGTGATCCCAGTCATATTCAGGCGACGGCCGGCGGCCCAGAAACAGGGACGCGTACCGGGACCCTTCAGGTTCTCGATTATGTCGCTCCACGTCAAAAGCTTGTTGGATCTCGTGGCGGTGGGACAGGGGCCTACATTTGCCTATTCTTCTTCGCGATGCATTTCCAACAAAGTATGCTGGGTATTCCAATAATCCCTTCAGAAAAATGCCCATGTTTGTACCGATGGCCACAACTCCCATGGAAAACCTGTCCAGCGTCTGTTCCAAAGTTCGGTTTGCGTCCACACTACAGTGGGCCGTTCTGGGAAGTAAGCATTTATACGGGGGTACCGTCTGACATATGTGTTCAGGGGAGGCCTCTGGGACTTGGGAGCAAATAACGATGCCCCCCGTTAAATCAAAGTGGGTCTTCACCTTTTCTCCGAAATAATACACTTCCACCACTAGGGGCACAAGCTTGTCACCCACTTTGTAAATAGCCTGTTTCTTACTCAGGTATGCTGCCACGGATTGGGTGGCGGTTAAGACCTTGGGCCTCATGTCGCTTCCATACCAGTAAAATGTCTGGTCAGCTTTCTCTTGGTCCTCGACGTCCCGGTCATCACGACACAACGGTGGAATACAATCAATAAAATCATCCACATTGTCGGAAGCTTGGAAAGATGAACCCATGACAGAGGCCCCAGGTGCCGAACTCTCAAGGGGATGCGTGGCGGGAAGTACTGAGACACTCTCCGTGGACCCCTCCTCACCTCCCTCCGACTGCATCGGGCCCTGAGGGCTCGCAGTTTCACACAGAAGTTCACTCAGGTCGCCTAAGTCAGGAAGCTCCTGGCCTGAACCCATGACAGAGGCCCCAGGTGCCGAACTCTCAAGGGGATGCGTGGCGGGAAGTACTGAGACACTCTCCGTGGACCCCTCCTCACCTCCCTCCGACTGCATCGGGCCCTGAGGGCTCGCAGTTTCACACAGAAGTTCACCCAGGTCGCCTAAGTCAGGAAGCTCCTGGCCAACATCTGACAAGAGATCTAACAAACACCCCTCAATGTGATCCACCATCGGTAGGCAATCATCCAGCCCACTGACATGACTGGGGACGGGGCCTTCTGGGGAAAATGGGGTTTGCGACTGTCCAGCAGGCGGCGCTAATAAGCCTTGTGTCTCATGTGGAAAAATAACAGGAGAAGGTAAACCCCCCGTTGGCAAACATAGATCCGTCGGGGTGTGCACGTGTAATGGGCCCTGCACCTGGCTCGTGGAGGGACGCGGGGAATCCGGAGCTAATAAGCTCGATGACTGACCAGATGACCCAAACCCCGACGGTTCTGGCTCTTCAAAAAACAAACTGTGCATATCCCTCCCTACAAAACCCTGAGCCCCCACCCAAAGTTCGTTTTCGCTGTCACTCGATTCCGTATCTTCGCTCTGTGACCGTGATGAAACTTCAGCTGCGGAGGATGTTGTGGGCGTGGCGACTGCCGCCGCCTGTTTCCTGGCGGCCTCCCTAAACAAAAGTTAATTACACAAAGGTAAGTCTGAGTGACATCTCCAATTTCCCGTGATGCCCGCTGCACGTACATCCCGCCGCCCACACAACCCACCGCCCAGTACATCAACCATCCTACCTCTGGGCTTTTTTTCTAAGGCTCCTTCTAAGTGCCTTTTCTCTGTGTTTGTCATCATGGGGATAGATCCCAAACAATGCTTTTAGCATG-TTTTTCATGGCTGGTTCCTGCGTCAAGTACACAAGACATCCTTCACATCCCTTGTATGGCCTAGGTGTCATAATCCAGCGGTTGAGTTTCATTTTTCCCTTATAGATGGTAAAGGGCCTCTCCTGTCTGGCTCGATTGGCGGTCCTTAATAGCCGTCCAAAGCAGCCCAGGCCAGTCTCAGTCTCCGGGATTTCTGGCAGCCCGTGCCTACGTCGCTCCTCCAAAAATGCCTCATAGAAGTCATCGAAGCCTTCTGGCATTCTCTCCCGCCGGTTTCGACCCGGCACGGTGAATATTCTCTTTTGTTCATCCAACCACCCTACCCCCCAGAAGCGTCCACTGTCTAAAGCATCTATAATAAAGTCCGTGAGCCATTCCGACTCCGTGTAGCGAGGCATCTTTTTAGGCAAAAGCCACGACACAAAACACCTTTTCCGTGGGCGACTTTCTCGCCACAACT-----------------------------------------------------------------------------------------------------------------------------
>GK18
CCAAGCCCACATGGGCCTACTATAACAGGAAACATAGAAGTTGCGGATAGAGCCTGGTTTCTAACGGCAATGATATTTATAGTGCAAAACGGAGGGCGGTAAGACAAAGGGAGGTACCCGGACAGAGTGACAAGAAGACTTGTCAAAATTTTAGTCTCTGTGGTAAAATGGGGCAAGGTAAATGTGCAAAATGACTGGATAGTGATCCCAGTCATATTCAGGCGACGGCCGGCGGCCCAGAAACAGGGACGCGTACCGGGACCCTTCAGGTTCTCGATTATGTCGCTCCACGTCAAAAGCTTGTTGGATCTCGTGGCGGTGGGACAGGGGCCTACATTTGCCTATTCTTCTTCGCGATGCATTTCCAACAAAGTATGCTGGGTATTCCAATAATCCCTTCAGAAAAATGCCCATGTTTGTACCGATGGCCACAACTCCCATGGAAAACCTGTCCAGCGTCTGTTCCAAAGTTCGGTTTGCGTCCACACTACAGTGGGCCGTTCTGGGAAGTAAGCATTTATACGGGGGTACCGTCTGACATATGTGTTCAGGGGAGGCCTCTGGGACTTGGGAGCAAATAACGATGCCCCCCGTTAAATCAAAGTGGGTCTTCACCTTTTCTCCGAAATAATACACTTCCACCACTAGGGGCACAAGCTTGTCACCCACTTTGTAAATAGCCTGTTTCTTACTCAGGTATGCTGCCACGGATTGGGTGGCGGTTAAGACCTTGGGCCTCATGTCGCTTCCATACCAGTAAAATGTCTGGTCAGCTTTCTCTTGGTCCTCGACGTCCCGGTCATCACGACACAACGGTGGAATACAATCAATAAAATCATCCACATTGTCGGAAGCTTGGAAAGATGAACCCATGACAGAGGCCCCAGGTGCCGAACTCTCAAGGGGATGCGTGGCGGGAAGTACTGAGACACTCTCCGTGGACCCCTCCTCACCTCCCTCCGACTGCATCGGGCCCTGAGGGCTCGCAGTTTCACACAGAAGTTCACTCAGGTCGCCTAAGTCAGGAAGCTCCTGGCCTGAACCCATGACAGAGGCCCCAGGTGCCGAACTCTCAAGGGGATGCGTGGCGGGAAGTACTGAGACACTCTCCGTGGACCCCTCCTCACCTCCCTCCGACTGCATCGGGCCCTGAGGGCTCGCAGTTTCACACAGAAGTTCACCCAGGTCGCCTAAGTCAGGAAGCTCCTGGCCAACATCTGACAAGAGATCTAACAAACACCCCTCAATGTGATCCACCATCGGTAGGCAATCATCCAGCCCACTGACATGACTGGGGACGGGGCCTTCTGGGGAAAATGGGGTTTGCGACTGTCCAGCAGGCGGCGCTAATAAGCCTTGTGTCTCATGTGGAAAAATAACAGGAGAAGGTAAACCCCCCGTTGGCAAACATAGATCCGTCGGGGTGTGCACGTGTAATGGGCCCTGCACCTGGCTCGTGGAGGGACGCGGGGAATCCGGAGCTAATAAGCTCGATGACTGACCAGATGACCCAAACCCCGACGGTTCTGGCTCTTCAAAAAACAAACTGTGCATATCCCTCCCTACAAAACCCTGAGCCCCCACCCAAAGTTCGTTTTCGCTGTCACTCGATTCCGTATCTTCGCTCTGTGACCGTGATGAAACTTCAGCTGCGGAGGATGTTGTGGGCGTGGCGACTGCCGCCGCCTGTTTCCTGGCGGCCTCCCTAAACAAAAGTTAATTACACAAAGGTAAGTCTGAGTGACATCTCCAATTTCCCGTGATGCCCGCTGCACGTACATCCCGCCGCCCACACAACCCACCGCCCAGTACATCAACCATCCTACCTCTGGGCTTTTTTTCTAAGGCTCCTTCTAAGTGCCTTTTCTCTGTGTTTGTCATCATGGGGATAGATCCCAAACAATGCTTTTAGCATG-TTTTTCATGGCTGGTTCCTGCGTCAAGTACACAAGACATCCTTCACATCCCTTGTATGGCCTAGGTGTCATAATCCAGCGGTTGAGTTTCATTTTTCCCTTATAGATGGTAAAGGGCCTCTCCTGTCTGGCTCGATTGGCGGTCCTTAATAGCCGTCCAAAGCAGCCCAGGCCAGTCTCAGTCTCCGGGATTTCTGGCAGCCCGTGCCTACGTCGCTCCTCCAAAAATGCCTCATAGAAGTCATCGAAGCCTTCTGGCATTCTCTCCCGCCGGTTTCGACCCGGCACGGTGAATATTCTCTTTTGTTCATCCAACCACCCTACCCCCCAGAAGCGTCCACTGTCTAAAGCATCTATAATAAAGTCCGTGAGCCATTCCGACTCCGTGTAGCGAGGCATCTTTTTAGGCAAAAGCCACGACACAAAACACCTTTTCCGTGGGCGACTTTCTCGCCACAACT-----------------------------------------------------------------------------------------------------------------------------
>U93872
CCAAGCCCACATGGGCCTACTATAACAGGAAACATAGAAGTTGCGGATAGAGCCTGGTTTCTAACGGCAATGATATTTATAGTGCAAAACGGAGGGCGGTAAGACAAAGGGAGGTACCCGGACAGAGTGACAAGAAGACTTGTCAAAATTTTAGTCTCTGTGGTAAAATGGGGCAAGGTAAATGTGCAAAATGACTGGATAGTGATCCCAGTCATATTCAGGCGACGGCCGGCGGCCCAGAAACAGGGACGCGTACCGGGACCCTTCAGGTTCTCGATTATGTCGCTCCACGTCAAAAGCTTGTTGGATCTCGTGGCGGTGGGACAGGGGCCTACATTTGCCTATTCTTCTTCGCGATGCATTTCCAACAAAGTATGCTGGGTATTCCAATAATCCCTTCAGAAAAATGCCCATGTTTGTACCGATGGCCACAACTCCCATGGAAAACCTGTCCAGCGTCTGTTCCAAAGTTCGGTTTGCGTCCACACTACAGTGGGCCGTTCTGGGAAGTAAGCATTTATACGGGGGTACCGTCTGACATATGTGTTCAGGGGAGGCCTCTGGGACTTGGGAGCAAATAACGATGCCCCCCGTTAAATCAAAGTGGGTCTTCACCTTTTCTCCGAAATAATACACTTCCACCACTAGGGGCACAAGCTTGTCACCCACTTTGTAAATAGCCTGTTTCTTACTCAGGTATGCTGCCACGGATTGGGTGGCGGTTAAGACCTTGGGCCTCATGTCGCTTCCATACCAGTAAAATGTCTGGTCAGCTTTCTCTTGGTCCTCGACGTCCCGGTCATCACGACACAACGGTGGAATACAATCAATAAAATCATCCACATTGTCGGAAGCTTGGAAAGATGAACCCATGACAGAGGCCCCAGGTGCCGAACTCTCAAGGGGATGCGTGGCGGGAAGTACTGAGACACTCTCCGTGGACCCCTCCTCACCTCCCTCCGACTGCATCGGGCCCTGAGGGCTCGCAGTTTCACACAGAAGTTCACTCAGGTCGCCTAAGTCAGGAAGCTCCTGGCCTGAACCCATGACAGAGGCCCCAGGTGCCGAACTCTCAAGGGGATGCGTGGCGGGAAGTACTGAGACACTCTCCGTGGACCCCTCCTCACCTCCCTCCGACTGCATCGGGCCCTGAGGGCTCGCAGTTTCACACAGAAGTTCACCCAGGTCGCCTAAGTCAGGAAGCTCCTGGCCAACATCTGACAAGAGATCTAACAAACACCCCTCAATGTGATCCACCATCGGTAGGCAATCATCCAGCCCACTGACATGACTGGGGACGGGGCCTTCTGGGGAAAATGGGGTTTGCGACTGTCCAGCAGGCGGCGCTAATAAGCCTTGTGTCTCATGTGGAAAAATAACAGGAGAAGGTAAACCCCCCGTTGGCAAACATAGATCCGTCGGGGTGTGCACGTGTAATGGGCCCTGCACCTGGCTCGTGGAGGGACGCGGGGAATCCGGAGCTAATAAGCTCGATGACTGACCAGATGACCCAAACCCCGACGGTTCTGGCTCTTCAAAAAACAAACTGTGCATATCCCTCCCTACAAAACCCTGAGCCCCCACCCAAAGTTCGTTTTCGCTGTCACTCGATTCCGTATCTTCGCTCTGTGACCGTGATGAAACTTCAGCTGCGGAGGATGTTGTGGGCGTGGCGACTGCCGCCGCCTGTTTCCTGGCGGCCTCCCTAAACAAAAGTTAATTACACAAAGGTAAGTCTGAGTGACATCTCCAATTTCCCGTGATGCCCGCTGCACGTACATCCCGCCGCCCACACAACCCACCGCCCAGTACATCAACCATCCTACCTCTGGGCTTTTTTTCTAAGGCTCCTTCTAAGTGCCTTTTCTCTGTGTTTGTCATCATGGGGATAGATCCCAAACAATGCTTTTAGCATG-TTTTTCATGGCTGGTTCCTGCGTCAAGTACACAAGACATCCTTCACATCCCTTGTATGGCCTAGGTGTCATAATCCAGCGGTTGAGTTTCATTTTTCCCTTATAGATGGTAAAGGGCCTCTCCTGTCTGGCTCGATTGGCGGTCCTTAATAGCCGTCCAAAGCAGCCCAGGCCAGTCTCAGTCTCCGGGATTTCTGGCAGCCCGTGCCTACGTCGCTCCTCCAAAAATGCCTCATAGAAGTCATCGAAGCCTTCTGGCATTCTCTCCCGCCGGTTTCGACCCGGCACGGTGAATATTCTCTTTTGTTCATCCAACCACCCTACCCCCCAGAAGCGTCCACTGTCTAAAGCATCTATAATAAAGTCCGTGAGCCATTCCGACTCCGTGTAGCGAGGCATCTTTTTAGGCAAAAGCCACGACACAAAACACCTTTTCCGTGGGCGACTTTCTCGCCACAACT-----------------------------------------------------------------------------------------------------------------------------
>BC-1
CCAAGCCCACATGGGCCTACTATAACAGGAAACATAGAAGTTGCGGATAGAGCCTGGTTTCTAACGGCAATGATATTTATAGTGCAAAACGGAGGGCGGTAAGACAAAGGGAGGTACCCGGACAGAGTGACAAGAAGACTTGTCAAAATTTTAGTCTCTGTGGTAAAATGGGGCAAGGTAAATGTGCAAAATGACTGGATAGTGATCCGAGTCATATTCAGGCGACGGCCGGCGGCCCAGAAACAGGGACGCGTACCGGGACCCTTCAGGTTCTCGATTATGTCGCTCCACGTCAAAAGCTTGTTGGATCTCGTGGCGGTGGGACAGGGGCCTACATTTGCCTATTCTTCTTCGCGATGCATTTCCAACAAAGTATGCTGGGTATTCCAATAATCCCTTCAGAAAAATGCCCATGTTTGTACCGATGGCCACAACTCCCATGGAAAACCTGTCCAGCGTCTGTTCCAAAGTTCGGTTTGCGTCCACACTACAGTGGGCCGTTCTGGGAAGTAAGCATTTATACGGGGGTACCGTCTGACATATGTGTTCAGGGGAGGCCTCTGGGACTTGGGAGCAAATAACGATGCCCCCCGTTAAATCAAAGTGGGTCTTCACCTTTTCTCCGAAATAATACACTTCCACCACTAGGGGCACAAGCTTGTCACCCACTTTGTAAATAGCCTGTTTCTTACTCAGGTATGCTGCCACGGATTGGGTGGCGGTTAAGACCTTGGGCCTCATGTCGCTTCCATACCAGTAAAATGTCTGGTCAGCTTTCTCTTGGTCCTCGACGTCCCGGTCATCACGACACAACGGTGGAATACAATCAATAAAATCATCCACATTGTCGGAAGCTTGGAAAGATGAACCCATGACAGAGGCCCCAGGTGCCGAACTCTCAAGGGGATGCGTGGCGGGAAGTACTGAGACACTCTCCGTGGACCCCTCCTCACCTCCCTCCGACTGCATCGGGCCCTGAGGGCTCGCAGTTTCACACAGAAGTTCACTCAGGTCGCCTAAGTCAGGAAGCTCCTGGCCTGAACCCATGACAGAGGCCCCAGGTGCCGAACTCTCAAGGGGATGCGTGGCGGGAAGTACTGAGACACTCTCCGTGGACCCCTCCTCACCTCCCTCCGACTGCATCGGGCCCTGAGGGCTCGCAGTTTCACACAGAAGTTCACCCAGGTCGCCTAAGTCAGGAAGCTCCTGGCCAACATCTGACAAGAGATCTAACAAACACCCCTCAATGTGATCCACCATCGGTAGGCAATCATCCAGCCCACTGACATGACTGGGGACGGGGCCTTCTGGGGAAAATGGGGTTTGCGACTGTCCAGCAGGCGGCGCTAATAAGCCTTGTGTCTCATGTGGAAAAATAACAGGAGAAGGTAAACCCCCCGTTGGCAAACATAGATCCGTCGGGGTGTGCACGTGTAATGGGCCCTGCACCTGGCTCGTGGAGGGACGCGGGGAATCCGGAGCTAATAAGCTCGATGACTGACCAGATGACCCAAACCCCGACGGTTCTGGCTCTTCAAAAAACAAACTGTGCATATCCCTCCCTACAAAACCCTGAGCCCCCACCCAAAGTTCGTTTTCGCTGTCACTCGATTCCGTATCTTCGCTCTGTGACCGTGATGAAACTTCAGCTGCGGAGGATGTTGTGGGCGTGGCGACTGCCGCCGCCTGTTTCCTGGCGGCCTCCCTAAACAAAAGTTAATTACACAAAGGTAAGTCTGAGTGACATCTCCAATTTCCCGTGATGCCCGCTGCACGTACATCCCGCCGCCCACACAACCCACCGCCCAGTACATCAACCATCCTACCTCTGGGCTTTTTTTCTAAGGCTCCTTCTAAGTGCCTTTTCTCTGTGTTTGTCATCATGGGGATAGATCCCAAACAATGCTTTTAGCATG-TTTTTCATGGCTGGTTCCTGCGTCAAGTACACAAGACATCCTTCACATCCCTTGTATGGCCTAGGTGTCATAATCCAGCGGTTGAGTTTCATTTTTCCCTTATAGATGGTAAAGGGCCTCTCCTGTCTGGCTCGATTGGCGGTCCTTAATAGCCGTCCAAAGCAGCCCAGGCCAGTCTCAGTCTCCGGGATTTCTGGCAGCCCGTGCCTACGTCGCTCCTCCAAAAATGCCTCATAGAAGTCATCGAAGCCTTCTGGCATTCTCTCCCGCCGGTTTCGACCCGGCACGGTGAATATTCTCTTTTGTTCATCCAACCACCCTACCCCCCAGAAGCGTCCACTGTCTAAAGCATCTATAATAAAGTCCGTGAGCCATTCCGACTCCGTGTAGCGAGGCATCTTTTTAGGCAAAAGCCACGACACAAAACACCTTTTCCGTGGGCGACTTTCTCGCCACAACT-----------------------------------------------------------------------------------------------------------------------------
>SPEL
CCAAGCCCACATGGGCCTACTATAACAGGAAACATAGAAGTTGCGGATAGAGCCTGGTTTCTAACGGCAATGATATTTATAGTGCAAAACGGAGGGCGGTAAGACAAAGGGAGGTACCCGGACAGAGTGACAAGAAGACTTGTCAAAATTTTAGTCTCTGTGGTAAAATGGGGCAAGGTAAATGTGCAAAATGACTGGATAGTGATCCGAGTCATATTCAGGCGACGGCCGGCGGCCCAGAAACAGGGACGCGTACCGGGACCCTTCAGGTTCTCGATTATGTCGCTCCACGTCAAAAGCTTGTTGGATCTCGTGGCGGTGGGACAGGGGCCTACATTTGCCTATTCTTCTTCGCGATGCATTTCCAACAAAGTATGCTGGGTATTCCAATAATCCCTTCAGAAAAATGCCCATGTTTGTACCGATGGCCACAACTCCCATGGAAAACCTGTCCAGCGTCTGTTCCAAAGTTCGGTTTGCGTCCACACTACAGTGGGCCGTTCTGGGAAGTAAGCATTTATACGGGGGTACCGTCTGACATATGTGTTCAGGGGAGGCCTCTGGGACTTGGGAGCAAATAACGATGCCCCCCGTTAAATCAAAGTGGGTCTTCACCTTTTCTCCGAAATAATACACTTCCACCACTAGGGGCACAAGCTTGTCACCCACTTTGTAAATAGCCTGTTTCTTACTCAGGTATGCTGCCACGGATTGGGTGGCGGTTAAGACCTTGGGCCTCATGTCGCTTCCATACCAGTAAAATGTCTGGTCAGCTTTCTCTTGGTCCTCGACGTCCCGGTCATCACGACACAACGGTGGAATACAATCAATAAAATCATCCACATTGTCGGAAGCTTGGAAAGATGAACCCATGACAGAGGCCCCAGGTGCCGAACTCTCAAGGGGATGCGTGGCGGGAAGTACTGAGACACTCTCCGTGGACCCCTCCTCACCTCCCTCCGACTGCATCGGGCCCTGAGGGCTCGCAGTTTCACACAGAAGTTCACTCAGGTCGCCTAAGTCAGGAAGCTCCTGGCCTGAACCCATGACAGAGGCCCCAGGTGCCGAACTCTCAAGGGGATGCGTGGCGGGAAGTACTGAGACACTCTCCGTGGACCCCTCCTCACCTCCCTCCGACTGCATCGGGCCCTGAGGGCTCGCAGTTTCACACAGAAGTTCACCCAGGTCGCCTAAGTCAGGAAGCTCCTGGCCAACATCTGACAAGAGATCTAACAAACACCCCTCAATGTGATCCACCATCGGTAGGCAATCATCCAGCCCACTGACATGACTGGGGACGGGGCCTTCTGGGGAAAATGGGGTTTGCGACTGTCCAGCAGGCGGCGCTAATAAGCCTTGTGTCTCATGTGGAAAAATAACAGGAGAAGGTAAACCCCCCGTTGGCAAACATAGATCCGTCGGGGTGTGCACGTGTAATGGGCCCTGCACCTGGCTCGTGGAGGGACGCGGGGAATCCGGAGCTAATAAGCTCGATGACTGACCAGATGACCCAAACCCCGACGGTTCTGGCTCTTCAAAAAACAAACTGTGCATATCCCTCCCTACAAAACCCTGAGCCCCCACCCAAAGTTCGTTTTCGCTGTCACTCGATTCCGTATCTTCGCTCTGTGACCGTGATGAAACTTCAGCTGCGGAGGATGTTGTGGGCGTGGCGACTGCCGCCGCCTGTTTCCTGGCGGCCTCCCTAAACAAAAGTTAATTACACAAAGGTAAGTCTGAGTGACATCTCCAATTTCCCGTGATGCCCGCTGCACGTACATCCCGCCGCCCACACAACCCACCGCCCAGTACATCAACCATCCTACCTCTGGGCTTTTTTTCTAAGGCTCCTTCTAAGTGCCTTTTCTCTGTGTTTGTCATCATGGGGATAGATCCCAAACAATGCTTTTAGCATG-TTTTTCATGGCTGGTTCCTGCGTCAAGTACACAAGACATCCTTCACATCCCTTGTATGGCCTAGGTGTCATAATCCAGCGGTTGAGTTTCATTTTTCCCTTATAGATGGTAAAGGGCCTCTCCTGTCTGGCTCGATTGGCGGTCCTTAATAGCCGTCCAAAGCAGCCCAGGCCAGTCTCAGTCTCCGGGATTTCTGGCAGCCCGTGCCTACGTCGCTCCTCCAAAAATGCCTCATAGAAGTCATCGAAGCCTTCTGGCATTCTCTCCCGCCGGTTTCGACCCGGCACGGTGAATATTCTCTTTTGTTCATCCAACCACCCTACCCCCCAGAAGCGTCCACTGTCTAAAGCATCTATAATAAAGTCCGTGAGCCATTCCGACTCCGTGTAGCGAGGCATCTTTTTAGGCAAAAGCCACGACACAAAACACCTTTTCCGTGGGCGACTTTCTCGCCACAACT-----------------------------------------------------------------------------------------------------------------------------
>Japan1
CCAAGCCCACATGGGCCTACTATAACAGGAAACATAGAAGTTGCGGATAGAGCCTGGTTTCTAACGGCAATGATATTTATAGTGCAAAACGGAGGGCGGTAAGACAAAGGGAGGTACCCGGACAGAGTGACAAGAAGACTTGTCAAAATTTTAGTCTCTGTGGTAAAATGGGGCAAGGTAAATGTGCAAAATGACTGGATAGTGATCCGAGTCATATTCAGGCGACGGCCGGCGGCCCAGAAACAGGGACGCGTACCGGGACCCTTCAGGTTCTCGATTATGTCGCTCCACGTCAAAAGCTTGTTGGATCTCGTGGCGGTGGGACAGGGGCCTACATTTGCCTATTCTTCTTCGCGATGCATTTCCAACAAAGTATGCTGGGTATTCCAATAATCCCTTCAGAAAAATGCCCATGTTTGTACCGATGGCCACAACTCCCATGGAAAACCTGTCCAGCGTCTGTTCCAAAGTTCGGTTTGCGTCCACACTACAGTGGGCCGTTCTGGGAAGTAAGCATTTATACGGGGGTACCGTCTGACATATGTGTTCAGGGGAGGCCTCTGGGACTTGGGAGCAAATAACGATGCCCCCCGTTAAATCAAAGTGGGTCTTCACCTTTTCTCCGAAATAATACACTTCCACCACTAGGGGCACAAGCTTGTCACCCACTTTGTAAATAGCCTGTTTCTTACTCAGGTATGCTGCCACGGATTGGGTGGCGGTTAAGACCTTGGGCCTCATGTCGCTTCCATACCAGTAAAATGTCTGGTCAGCTTTCTCTTGGTCCTCGACGTCCCGGTCATCACGACACAACGGTGGAATACAATCAATAAAATCATCCACATTGTCGGAAGCTTGGAAAGATGAACCCATGACAGAGGCCCCAGGTGCCGAACTCTCAAGGGGATGCGTGGCGGGAAGTACTGAGACACTCTCCGTGGACCCCTCCTCACCTCCCTCCGACTGCATCGGGCCCTGAGGGCTCGCAGTTTCACACAGAAGTTCACTCAGGTCGCCTAAGTCAGGAAGCTCCTGGCCTGAACCCATGACAGAGGCCCCAGGTGCCGAACTCTCAAGGGGATGCGTGGCGGGAAGTACTGAGACACTCTCCGTGGACCCCTCCTCACCTCCCTCCGACTGCATCGGGCCCTGAGGGCTCGCAGTTTCACACAGAAGTTCACCCAGGTCGCCTAAGTCAGGAAGCTCCTGGCCAACATCTGACAAGAGATCTAACAAACACCCCTCAATGTGATCCACCATCGGTAGGCAATCATCCAGCCCACTGACATGACTGGGGACGGGGCCTTCTGGGGAAAATGGGGTTTGCGACTGTCCAGCAGGCGGCGCTAATAAGCCTTGTGTCTCATGTGGAAAAATAACAGGAGAAGGTAAACCCCCCGTTGGCAAACATAGATCCGTCGGGGTGTGCACGTGTAATGGGCCCTGCACCTGGCTCGTGGAGGGACGCGGGGAATCCGGAGCTAATAAGCTCGATGACTGACCAGATGACCCAAACCCCGACGGTTCTGGCTCTTCAAAAAACAAACTGTGCATATCCCTCCCTACAAAACCCTGAGCCCCCACCCAAAGTTCGTTTTCGCTGTCACTCGATTCCGTATCTTCGCTCTGTGACCGTGATGAAACTTCAGCTGCGGAGGATGTTGTGGGCGTGGCGACTGCCGCCGCCTGTTTCCTGGCGGCCTCCCTAAACAAAAGTTAATTACACAAAGGTAAGTCTGAGTGACATCTCCAATTTCCCGTGATGCCCGCTGCACGTACATCCCGCCGCCCACACAACCCACCGCCCAGTACATCAACCATCCTACCTCTGGGCTTTTTTTCTAAGGCTCCTTCTAAGTGCCTTTTCTCTGTGTTTGTCATCATGGGGATAGATCCCAAACAATGCTTTTAGCATG-TTTTTCATGGCTGGTTCCTGCGTCAAGTACACAAGACATCCTTCACATCCCTTGTATGGCCTAGGTGTCATAATCCAGCGGTTGAGTTTCATTTTTCCCTTATAGATGGTAAAGGGCCTCTCCTGTCTGGCTCGATTGGCGGTCCTTAATAGCCGTCCAAAGCAGCCCAGGCCAGTCTCAGTCTCCGGGATTTCTGGCAGCCCGTGCCTACGTCGCTCCTCCAAAAATGCCTCATAGAAGTCATCGAAGCCTTCTGGCATTCTCTCCCGCCGGTTTCGACCCGGCACGGTGAATATTCTCTTTTGTTCATCCAACCACCCTACCCCCCAGAAGCGTCCACTGTCTAAAGCATCTATAATAAAGTCCGTGAGCCATTCCGACTCCGTGTAGCGAGGCATATTTTTAGGCAAAAGCCACGACACAAAACACCTTTTCCGTGGGCGACTTTCTCGCCACAACT-----------------------------------------------------------------------------------------------------------------------------
>DG-1
CCAAGCCCACATGGGCCTACTATAACAG---------------------GAGCCTGGTTTCTAACGGCAATGATATTTATAGTGCAAAACGGAGGGCGGTAAGACAAAGGCAGGGACCAGAACAGAGCGACAAGAAGACTTGTCAAAATTTTAGTCTCTGTGGTAAAATGGGGCAAGGTAAATGTGCAAAATGACTGGATAGTGATCCCAGTCATATTCAGGCGACGGCCGGCGGCCCAGAAACAGGGACGCGTACCGGGACCCTTCAGGTTCTCGATTATGTCGCTCCACGTCAAAAGCTTGTTGGATCTCGTGGCGGTGGGACAGGGGCCTACATTTGCCTATTCTTCTTCGCGATGCATTTCCAACAAAGTATGCTGGGTATTCCAATAATCCCTTCAGAAAAATGCCCATGTTTGTACCGATGGCCACAACTCCCATGGAAAACCTGTCCAGCGTCTGTTCCAAAGTTCGGTTTGCGTCCACACTACAGTGGGCCGTTCTGGGAAGTAAGCATTTATACGGGGGTACCGTCTGACATATGTGTTCAGGGGAGGCCTCTGGGACTTGGGAGCAAATAACGATGCCCCCCGTTAAATCAAAGTGGGTCTTCACCTTTTCTCCGAAATAATACACTTCCACCACTAGGGGCACAAGCTTGTCACCCACTTTGTAAATAGCCTGTTTCTTACTCAGGTATGCTGCCACGGATTGGGTGGCGGTTAAGACCTTGGGCCTCATGTCGCTTCCATACCAGTAAAATGTCTGGTCAGCTTTCTCTTGGTCCTCGACGTCCCGGTCATCACGACACAACGGTGGAATACAATCAATAAAATCATCCACATTGTCGGAAGCTTGGAAAGATGAACCCATGACAGAGGCCCCAGGTGCCGAACTCTCAAGGGGATGCGTGGCGGGAAGTACTGAGACACTCTCCGTGGACCCCTCCTCACCTCCCTCCGACTGCATCGGGCCCTGAGGGCTCGCAGTTTCACACAGAAGTTCACTCAGGTCGCCTAAGTCAGGAAGCTCCTGGCCTGAACCCATGACAGAGGCCCCAGGTGCCGAACTCTCAAGGGGATGCGTGGCGGGAAGTACTGAGACACTCTCCGTGGACCCCTCCTCACCTCCCTCCGACTGCATCGGGCCCTGAGGGCTCGCAGTTTCACACAGAAGTTCACCCAGGTCGCCTAAGTCAGGAAGCTCCTGGCCAACATCTGACAAGAGATCTAACAAACACCCCTCAATGTGATCCACCATCGGTAGGCAATCATCCAGCCCACTGACATGACTGGGGACGGGGCCTTCTGGGGAAAATGGGGTTTGCGACTGTCCAGCAGGCGGCGCTAATAAGCCTTGTGTCTCATGTGGAAAAATAACAGGAGAAGGTAAACCCCCCGTTGGCAAACATAGATCCGTCGGGGTGTGCACGTGTAATGGGCCCTGCACCTGGCTCGTGGAGGGACGCGGGGAATCCGGAGCTAATAAGCTCGATGACTGACCAGATGACCCAAACCCCGACGGTTCTGGCTCTTCAAAAAACAAACTGTGCATATCCCTCCCTACAAAACCCTGAGCCCCCACCCAAAGTTCGTTTTCGCTGTCACTCGATTCCGTATCTTCGCTCTGTGACCGTGATGAAACTTCAGCTGCGGAGGATGTTGTGGGCGTGGCGACTGCCGCCGCCTGTTTCCTGGCGGCCTCCCTAAACAAAAGTTAATTACACAAAGGTAAGTCTGAGTGACATCTCCAATTTCCCGTGATGCCCGCTGCACGTACATCCCGCCGCCCACACAACCCACCGCCCAGTACATCAACCATCCTACCTCTGGGCTTTTTTTCTAAGGCTCCTTCTAAGTGCCTTTTCTCTGTGTTTGTCATCATGGGGATAGATCCCAAACAATGCTTTTAGCATG-TTTTTCATGGCTGGTTCCTGCGTCAAGTACACAAGACATCCTTCACATCCCTTGTATGGCCTAGGTGTCATAATCCAGCGGTTGAGTTTCATTTTTCCCTTATAGATGGTAAAGGGCCTCTCCTGTCTGGCTCGATTGGCGGTCCTTAATAGCCGTCCAAAGCAGCCCAGGCCAGTCTCAGTCTCCGGGATTTCTGGCAGCCCGTGCCTACGTCGCTCCTCCAAAAATGCCTCATAGAAGTCATCGAAGCCTTCTGGCATTCTCTCCCGCCGGTTTCGACCCGGCACGGTGAATATTCTCTTTTGTTCATCCAACCACCCTACCCCCCAGAAGCGTCCACTGTCTAAAGCATCTATAATAAAGTCCGTGAGCCATTCCGACTCCGTGTAGCGAGGCATCTTTTTAGGCAAAAGCCACGACACAAAACACCTTTTCCGTGGGCGACTTTCTCGCCACAACT-----------------------------------------------------------------------------------------------------------------------------
>ZM124
CCAAGCCCACATGGGCCTACTATAACAGGAAACATAGAAGTTGCGGATAGAGCCTGGTTTCTAACGGCAATGATATTTATAGTGCAAAACGGAGGGCGGTAAGACAAAGGGAGGTACCCGGACAGAGTGACAAGAAGACTTGTCAAAATTTTAGTCTCTGTGGTAAAATGGGGCAAGGTAAATGTGCAAAACGACTGGATAGTGATCCGAGTCATATTCAGGCGACGGCCGGCGGCCCAGAAACAGGGACGCGTACCGGGACCCTTCAGGTTCTCGATTATGTCGCTCCACGTCAAAAGCTTGTTGGATCTCGTGGCGGTGGGACAGGGGCCTACATTTGCCTATTCTTCTTCGCGATGCATTTCCAACAAAGTATGCTGGGTATTCCAATAATCCCTTCAGAAAAATGCCCATGTTTGTACCGATGGCCACAACTCCCATGGAAAACCTGTCCAGCGTCTGTTCCAAAGTTCGGTTTGCGTCCACACTACAGTGGGCCGTTCTGGGAAGTAAGCATTTATACGGGGGTACCGTCTGACATATGTGTTCAGGGGAGGCCTCTGGGACTTGGGAGCAAATAACGATGCCCCCCGTTAAATCAAAGTGGGTCTTCACCTTTTCTCCGAAATAATACACTTCCACCACTAGGGGCACAAGCTTGTCACCCACTTTGTAAATAGCCTGTTTCTTACTCAGGTATGCTGCCACGGATTGGGTGGCGGTTGAGACCTTGGGCCTCATGTCGCTTCCATACCAGTAAAATGTCCGGTCAGCTTTCTCTTGGTCCTCGACGTCCCGGTCATCACGACACAACGGTGGAATACAATCAATAAAATCATCCACATTGTCGGAAGCTTGGAAAGATGAACCCATGACAGAGGCCCCAGGTGCCGAACTCTCAAGGGGATGCGTGGCGGGAAGTACTGAGACACTCTCCGTGGACCCCTCCTCACCTCCCTCCGACTGCATCGGGCCCTGAGGGCTCGCAGTTTCACACAGAAGTTCACTCAGGTCGCCTAAGTCAGGAAGCTCCTGGCCTGAACCCATGACAGAGGCCCCAGGTGCCGAACTCTCAAGGGGATGCGTGGCGGGAAGTACTGAGACACTCTCCGTGGACCCCTCCTCACCTCCCTCCGACTGCATCGGGCCCTGAGGGCTCGCAGTTTCACACAGAAGTTCACCCAGGTCGCCTAAGTCAGGAAGCTCCTGGCCAACATCTGACAAGAGATCTAACAAACACCCCTCAATGTGATCCACCATCGGTAGGCAATCATCCAGCCCACTGACATGACTGGGGACGGGGCCTTCTGGGGAAAATGGGGTTTGCGACTGTCCAGCAGGCGGCGCTAATAAGCCTTGTGTCTCATGTGGAAAAATAACAGGAGAAGGTAAACCCCCCGTTGGCAAACATAGATCCGTCGGGGTGTGCACGTGTAATGGGCCCTGCACCTGGCTCGTGGAGGGACGCGGGGAATCCGGAGCTAATAAGCTCGATGACTGACCAGATGACCCAAACCCCGACGGTTCTGGCTCTTCAAAAAACAAACTGTGCATATCCCTCCCTACAAAACCCTGAGCCCCCACCCAAAGTTCGTTTTCGCTGTCACTCGATTCCGTATCTTCGCTCTGTGACCGTGATGAAACTTCAGCTGCGGAGGATGTTGTGGGCGTGGCGACTGCCGCCGCCTGTTTCCTGGCGGCCTCCCTAAACAAAAGTTAATTACACAAAGGTAAGTCTGAGTGACATCTCCAATTTCCCGTGATGCCCGCTGCACGTACATCCCGCCGCCCACACAACCCACCGCCCAGTACATCAACCATCCTACCTCTGGGCTTTTTTTCTAAGGCTCCTTCTAAGTGCCTTTTCTCTGTGTTTGTCATCATGGGGATAGATCCCAAACAATGCTTTTAGCATG-TTTTTCATGGCTGGTTCCTGCGTCAAGTACACAAGACATCCTTCACATCCCTTGTATGGCCTAGGTGTCATAATCCAGCGGTTGAGTTTCATTTTTCCCTTATAGATGGTAAAGGGCCTCTCCTGTCTGGCTCGATTGGCGGTCCTTAATAGCCGTCCAAAGCAGCCCAGGCCAGTCTCAGTCTCCGGGATTTCTGGCAGCCCGTGCCTACGTCGCTCCTCCAAAAATGCCTCATAGAAGTCATCGAAGCCTTCTGGCATTCTCTCCCGCCGGTTTCGACCCGGCACGGTGAATATTCTCTTTTGTTCATCCAACCACCCTACCCCCCAGAAGCGTCCACTGTCTAAAGCATCTATAATAAAGTCCGTGAGCCATTCCGACTCTGTGTAGCGAGGCATCTTTTTAGGCAAAAGCCACGACACAAAACACCTTTTCCGTGGGCGACTTTCTCGCCACAACT-----------------------------------------------------------------------------------------------------------------------------
>UNC_KICS0009
CCAAGCCCACATGGGCCTACTATAACAGGAAACATAGAAGTTGCGGATAGAGCCTGGTTTCTAACGGCAATGATATTTATAGTGCAAAACGGAGGGCGGTAAGACAAAGGGAGGTACCCGGACAGAGTGACAAGAAGACTTGTCAAAATTTTAGTCTCTGTGGTAAAATGGGGCAAGGTAAATGTGCAAAATGACTGGATAGTGATCCCAGTCATATTCAGGCGACGGCCGGCGGCCCAGAAACAGGGACGCGTACCGGGACCCTTCAGGTTCTCGATTATGTCGCTCCACGTCAAAAGCTTGTTGGATCTCGTGGCGGTGGGACAGGGGCCTACATTTGCCTATTCTTCTTCGCGATGCATTTCCAACAAAGTATGCTGGGTATTCCAATAATCCCTTCAGAAAAATGCCCATGTTTGTACCGATGGCCACAACTCCCATGGAAAACCTGTCCAGCGTCTGTTCCAAAGTTCGGTTTGCGTCCACACTACAGTGGGCCGTTCTGGGAAGTAAGCATTTATACGGGGGTACCGTCTGACATATGTGTTCAGGGGAGGCCTCTGGGACTTGGGAGCAAATAACGATGCCCCCCGTTAAATCAAAGTGGGTCTTCACCTTTTCTCCGAAATAATACACTTCCACCACTAGGGGCACAAGCTTGTCACCCACTTTGTAAATAGCCTGTTTCTTACTCAGGTATGCTGCCACGGATTGGGTGGCGGTTAAGACCTTGGGCCTCATGTCGCTTCCATACCAGTAAAATGTCTGGTCAGCTTTCTCTTGGTCCTCGACGTCCCGGTCATCACGACACAACGGTGGAATACAATCAATAAAATCATCCACATTGTCGGAAGCTTGGAAAGATGAACCCATGACAGAGGCCCCAGGTGCCGAACTCTCAAGGGGATGCGTGGCGGGAAGTACTGAGACACTCTCCGTGGACCCCTCCTCACCTCCCTCCGACTGCATCGGGCCCTGAGGGCTCGCAGTTTCACACAGAAGTTCACTCAGGTCGCCTAAGTCAGGAAGCTCCTGGCCTGAACCCATGACAGAGGCCCCAGGTGCCGAACTCTCAAGGGGATGCGTGGCGGGAAGTACTGAGACACTCTCCGTGGACCCCTCCTCACCTCCCTCCGACTGCATCGGGCCCTGAGGGCTCGCAGTTTCACACAGAGGTTCACCCAGGTCGCCTAAGTCAGGAAGCTCCTGGCCAACATCTGACAAGAGATCTAACAAACACCCCTCAATGTGATCCACCATCGGTAGGCAATCATCCAGCCCACTGACATGACTGGGGACGGGGCCTTCTGGGGAAAATGGGGTTTGCGACTGTCCAGCAGGCGGCGCTAATAAGCCTTGTGTCTCATGTGGAAAAATAACAGGAGAAGGTAAACCCCCCGTTGGCAAACATAGATCCGTCGGGGTGTGCACGTGTAATGGGCCCTGCACCTGGCTCGTGGAGGGACGCGGGGAATCCGGAGCTAATAAGCTCGATGACTGACCAGATGACCCAAACCCCGACGGTTCTGGCTCTTCAAAAAACAAACTGTGCATATCCCTCCCTACAAAACCCTGAGCCCCCACCCAAAGTTCGTTTTCGCTGTCACTCGATTCCGTATCTTCGCTCTGTGACCGTGATGAAACTTCAGCTGCGGAGGATGTTGTGGGCGTGGCGACTGCCGCCGCCTGTTTCCTGGCGGCCTCCCTAAACAAAAGTTAATTACACAAAGGTAAGTCTGAGTGACATCTCCAATTTCCCGTGATGCCCGCTGCACGTACATCCCGCCGCCCACACAACCCACCGCCCAGTACATCAACCATCCTACCTCTGGGCTTTTTTTCTAAGGCTCCTTCTAAGTGCCTTTTCTCTGTGTTTGTCATCATGGGGATAGATCCCAAACAATGCTTTTAGCATG-TTTTTCATGGCTGGTTCCTGCGTCA---ACACCAGACATCCTTCACATCCCTTGTATGGCCTAGGTGTCATAATCCAGCGGTTGAGTTTCATTTTTCCCTTATAGATGGTAAAGGGCCTCTCCTGTCTGGCTCGATTGGCGGTCCTTAATAGCCGTCCAAAGCAGCCCAGGCCAGTCTCAGTCTCCGGGATTTCTGGCAGCCCGTGCCTACGTCGCTCCTCCAAAAATGCCTCATAGAAGTCATCGAAGCCTTCTGGCATTCTCTCCCGCCGGTTTCGACCCGGCACGGTGAATATTCTCTTTTGTTCATCCAACCACCCTACCCCCCAGAAGCGTCCACTGTCTAAAGCATCTATAATAAAGTCCGTGAGCCATTCCGACTCCGTGTAGCGAGGCATCTTTTTAGGCAAAAGCCACAACACAAAACACCTTTTCCGTGGGCGACTTTCTCGCCACAACT-----------------------------------------------------------------------------------------------------------------------------
>U030-C
CCAAGCCCACATGGGCCTACTATAACAGGAAACATAGAAGTTGCGGATAGAGCCTGGTTTCTAACGGCAATGATATTTATAGTGCAAAACGCCGGGCGGTAAGACAAAGGGAGGTACCCGGACAGAGTGACAAGAAGACTTGTCAAAATTTTAGTCTCTGTGGTAAAATGGGGCAAGGTAAATGTGCAAGACGACTGGATAGTGATCCGAGTCATATTCAGGCGACGGCCGGCGGCCCAGAAACAGGGACGCGTACCGGGACCCTTCAGGTTCTCGATTATGTCGCTCCACGTCAAAAGCTTGTTGGATCTCGTGGCGGTGGGACAGGGGCCTACATTTGCCTATTCTTCTTCGCGATGCATTTCCAACAAAGTATGCTGGGTATTCCAATAATCCCTTCAGAAAAATGCCCATGTTTGTACCGATGGCCACAACTCCCATGGAAAACCTGTCCAGCGTCTGTTCCAAAGTTCGGTTTGCGTCCACACTACAGTGGGCCGTTCTGGGAAGTAAGCATTTATACGGGGGTACCGTCTGACATATGTGTTCAGGGGAGGCCTCTGGGACTTGGGAGCAAATAACGATGCCCCCCGTTAAATCAAAGTGGGTCTTCACCTTTTCTCCGAAATAATACACTTCCACCACTAGGGGCACAAGCTTGTCACCCACTTTGTAAATAGCCTGTTTCTTACTCAGGTATGCTGCCACGGATTGGGTGGCGGTTGAGACCTTGGGCCTCATGTCGCTTCCATACCAGTAAAATGTCTGGTCAGCTTTCTCTTGGTCCTCGACGTCCCGGTCATCACGACACAACGGTGGAATACAATCAATAAAATCATCCACATTGTCGGAAGCTTGGAAAGATGAACCCATGACAGAGGCCCCAGGTGCCGAACTCTCAAGGGGATGCGTGGCGGGAAGTACTGAGACACTCTCCGTGGACCCCTCATCACCTCCCTCCGACTGCATCGGGCCCTGAGGGCTCGCAGTTTCACACAGAAGTTCACCCAGGTCGCCTAAGTCAGGAAGCTCCTGGCCTGAACCCATGACAGAGGCCCCAGGTGCCGAACTCTCAAGGGGATGCGTGGCGGGAAGTACTGAGACACTCTCCGTGGACCCCTCCTCACCTCCCTCCGACTGCATCGGGCCCTGAGGGCTCGCAGTTTCACACAGAAGTTCACCCAGGTCGCCTAAGTCAGGAAGCTCCTGGCCAACATCTGACAAGAGATCTAACAAACACCCCTCAATGTGATCCACCATCGGTAGGCAATCATCCAGCCCACTGACATGACTGGGGACGGGGCCTTCTGGGGAAAATGGGGTTTGCGACTGTCCAGCAGGCGGCGCTAATAAGCCTTGTGTCTCATGTGGAAAAATAACAGGAGAAGGTAAACCCCCCGTTGGCAAACATAGATCCGTCGGGGTGTGCACGTGTAATGGGCCCTGCACCTGGCTCGTGGAGGGACGCGGGGAATCCGGAGCTAATAAGCTCGATGACTGACCAGATGACCCAAACCCCGACGGTTCTGGCTCTTCAAAAAACAAACTGTGCATATCCCTCCCTACAAAACCCTGAGCCCCCACCCAAAGTTCGTTTTCGCTGTCACTCGATTCCGTATCTTCGCTCTGTGACCGTGATGAAACTTCAGCTGCGGAGGATGTTGTGGGCGTGGCGACTGCCGCCGCCTGTTTCCTGGCGGCCTCCCTAAACAAAAGTTAATTACACAAAGGTAAGTCTGAGTGACATCTCCAATTTCCCGTGATGCCCGCTGCACGTACATCCCGCCGCCCACACAACCCACCGCCCAGTACATCAACCATCCTACCTCTGGGCTTTTTTTCTAAGGCTCCTTCTAAGTGCCTTTTCTCTGTGTTTGTCATCATGGGGATAGATCCCAAACAATGCTTTTAGCATG-TTTTTCATGGCTGGTTCCTGCGTCAAGTACACAAGACATCCTTCACATCCCTTGTATGGCCTAGGTGTCATAATCCAGCGGTTGAGTTTCATTTTTCCCTTATAGATGGTAAAGGGCCTCTCCTGTCTGGCTCGATTGGCGGTCCTTAATAGCCGTCCAAAGCAGCCCAGGCCAGTCTCAGTCTCCGGGATTTCTGGCAGCCCGTGCCTACGTCGCTCCTCCAAAAATGCCTCATAGAAGTCATCGAAGCCTTCTGGCATTCTCTCCCGCCGGTTTCGACCCGGCACGGTGAATATTCTCTTTTGTTCATCCAACCACCCTACCCCCCAGAAGCGTCCACTGTCTAAAGCATCTATAATAAAGTCCGTGAGCCATTCCGACTCTGTGTAGCGAGGCATCTTTTTAGGCAAAAGCCACGACACAAAACACCTTTTCCGTGGGCGACTTTCTCGCCACAACT-----------------------------------------------------------------------------------------------------------------------------
>U060-D
NNNNNNNNNNNNNNNNNNNNNNNNNNNNNNNNNNNNNNNNNNNNNNNNNNNNNNNNNNNNNNNNNNNNNNNNNNNNNNNNNNNNNNNNNNNNNNNNNNNNNNNNNNNNNNNNNNNNNNNNNNNNNNNNNNNNNNNNNNNNNNNNNNNNNNNNNNNNNNNNNNNNNNNNNNNNNNNNNNNNNNNNNNNNNNNNNNNNNNNNNNNNNNNNNNNNNNNNNNNNNNNNNNNNNNNNNNNNNNNNNNNNNNNNNNNNNNNNNNNNNNNNNNNNNNNNNNNNNNNNNNNNNNNNNNNNNNNNNNNNNNNNNNNNNNNNNNNNNNNNNNNNNNNNNNNNNNNNNNNNNNNNNNNNNNNNNNNNNNNNNNNNNNNNNNNNNNNNNNNNNNNNNNNNNNNNNNNNNNNNNNNNNNNNNNNNNNNNNNNNNNNNNNNNNNNNNNNNNNNNNNNNNNNNNNNNNNNNNNNNNNNNNNNNNNNNNNNNNNNNNNNNNNNNNNNNNNNNNNNNNNNNNNNNNNNNNNNNNNNNNNNNNNNNNNNNNNNNNNNNNNNNNNNNNNNNNNNNNNNNNNNNNNNNNNNNNNNNNNNNNNNNNNNNNNNNNNNNNNNNNNNNNNNNNNNNNNNNNNNNNNNNNNNNNNNNNNNNNNNNNNNNNNNNNNNNNNNNNNNNNNNNNNNNNNNNNNNNNNNNNNNNNNNNNNNNNNNNNNNNNNNNNNNNNNNNNNNNNNNNNNNNNNNNNNNNNNNNNNNNNNNNNNNNNNNNNNNNNNAAAATGTCTGGTCAGCTTTCTCTTGGTCCTCGACGTCCCGGTCATCACGACACAACGGTGGAATACAATCAATAAAATCATCCACATTGTCGGAAGCTTGGAAAGATGAACCCATGACAGAGGCCCCAGGTGCCGAACTCTCAAGGGGATGCGTGGCGGGAAGTACTGAGACACTCTCCGTGGACCCCTCATCACCTCCCTCCGACTGCATCGGGCCCTGAGGGCTCGCAGTTTCACACAGAAGTTCACCCAGGTCGCCTAAGTCAGGAAGCTCCTGGCCTGAACCCATGACAGAGGCCCCAGGTGCCGAACTCTCAAGGGGATGCGTGGCGGGAAGTACTGAGACACTCTCCGTGGACCCCTCCTCACCTCCCTCCGACTGCATCGGGCCCTGAGGGCTCGCAGTTTCACACAGAAGTTCACCCAGGTCGCCTAAGTCAGGAAGCTCCTGGCCAACATCTGACAAGAGATCTAACAAACACCCCTCAATGTGATCCACCATCGGTAGGCAATCATCCAGCCCACTGACATGACTGGGGACGGGGCCTTCTGGGGAAAATGGGGTTTGCGACTGTCCAGCAGGCGGCGCTAATAAGCCTTGTGTCTCATGTGGAAAAATAACAGGAGAAGGTAAACCCCCCGTTGGCAAACATAGATCCGTCGGGGTGTGCACGTGTAATGGGCCCTGCACCTGGCTCGTGGAGGGACGCGGGGAATCCGGAGCTAATAAGCTCGATGACTGACCAGATGACCCAAACCCCGACGGTTCTGGCTCTTCAAAAAACAAACTGTGCATATCCCTCCCTACAAAACCCTGAGCCCCCACCCAAAGTTCGTTTTCGCTGTCACTCGATTCCGTATCTTCGCTCTGTGACCGTGATGAAACTTCAGCTGCGGAGGATGTTGTGGGCGTGGCGACTGCCGCCGCCTGTTTCCTGGCGGCCTCCCTAAACAAAAGTTAATTACACAAAGGTAAGTCTGAGTGACATCTCCAATTTCCCGTGATGCCCGCTGCACGTACATCCCGCCGCCCACACAACCCACCGCCCAGTACATCAACCATCCTACCTCTGGGCTTTTTTTCTAAGGCTCCTTCTAAGTGCCTTTTCTCTGTGTTTGTCATCATGGGGATAGATCCCAAACAATGCTTTTAGCATGTTTT-TCATGGCTGGTTCCTGCGTCAAGTACACAAGACATCCTTCACATCCCTTGTATGGCCTAGGTGTCATAATCCAGCGGTTGAGTTTCATTTTTCCCTTATAGATGGTAAAGGGCCTCTCCTGTCTGGCTCGATTGGCGGTCCTTAATAGCCGTCCAAAGCAGCCCAGGCCAGTCTCAGTCTCCGGGATTTCTGGCAGCCCGTGCCTACGTCGCTCCTCCAAAAATGCCTCATAGAAGTCATCGAAGCCTTCTGGCATTCTCTCCCGCCGGTTTCGACCCGGCACGGTGAATATTCTCTTTTGTTCATCCAACCACCCTACCCCCCAGAAGCGTCCACTGTCTAAAGCATCTATAATAAAGTCCGTGAGCCATTCCGACTCTGTGTAGCGAGGCATCTTTTTAGGCAAAAGCCACGACACAAAACACCTTTTCCGTGGGCGACTTTCTCGCCACAACT-----------------------------------------------------------------------------------------------------------------------------
>ZM116
CCAAGCCCACATGGGCCTACTATAACAGGAAACATAGAAGTTGCGGATAGAGCCTGGTTTCTAACGGCAATGATATTTATAGTGCAAAACGCCGGGCGGTAAGACAAAGGGAGGTACCCGGACAGAGTGACAAGAAGACTTGTCAAAATTTTAGTCTCTGTGGTAAAATGGGGCAAGGTAAATGTGCAAGACGACTGGATAGTGATCCGAGTCATATTCAGGCGACGGCCGGCGGCCCAGAAACAGGGACGCGTACCGGGACCCTTCAGGTTCTCGATTATGTCGCTCCACGTCAAAAGCTTGTTGGATCTCGTGGCGGTGGGACAGGGGCCTACATTTGCCTATTCTTCTTCGCGATGCATTTCCAACAAAGTATGCTGGGTATTCCAATAATCCCTTCAGAAAAATGCCCATGTTTGTACCGATGGCCACAACTCCCATGGAAAACCTGTCCAGCGTCTGTTCCAAAGTTCGGTTTGCGTCCACACTACAGTGGGCCGTTCTGGGAAGTAAGCATTTATACGGGGGTACCGTCTGACATATGTGTTCAGGGGAGGCCTCTGGGACTTGGGAGCAAATAACGATGCCCCCCGTTAAATCAAAGTGGGTCTTCACCTTTTCTCCGAAATAATACACTTCCACCACTAGGGGCACAAGCTTGTCACCCACTTTGTAAATAGCCTGTTTCTTACTCAGGTATGCTGCCACGGATTGGGTGGCGGTTGAGACCTTGGGCCTCATGTCGCTTCCATACCAGTAAAATGTCTGGTCAGCTTTCTCTTGGTCCTCGACGTCCCGGTCATCACGACACAACGGTGGAATACAATCAATAAAATCATCCACATTGTCGGAAGCTTGGAAAGATGAACCCATGACAGAGGCCCCAGGTGCCGAACTCTCAAGGGGATGCGTGGCGGGAAGTACTGAGACACTCTCCGTGGACCCCTCATCACCTCCCTCCGACTGCATCGGGCCCTGAGGGCTCGCAGTTTCACACAGAAGTTCACCCAGGTCGCCTAAGTCAGGAAGCTCCTGGCCTGAACCCATGACAGAGGCCCCAGGTGCCGAACTCTCAAGGGGATGCGTGGCGGGAAGTACTGAGACACTCTCCGTGGACCCCTCCTCACCTCCCTCCGACTGCATCGGGCCCTGAGGGCTCGCAGTTTCACACAGAAGTTCACCCAGGTCGCCTAAGTCAGGAAGCTCCTGGCCAACATCTGACAAGAGATCTAACAAACACCCCTCAATGTGATCCACCATCGGTAGGCAATCATCCAGCCCACTGACATGACTGGGGACGGGGCCTTCTGGGGAAAATGGGGTTTGCGACTGTCCAGCAGGCGGCGCTAATAAGCCTTGTGTCTCATGTGGAAAAATAACAGGAGAAGGTAAACCCCCCGTTGGCAAACATAGATCCGTCGGGGTGTGCACGTGTAATGGGCCCTGCACCTGGCTCGTGGAGGGACGCGGGGAATCCGGAGCTAATAAGCTCGATGACTGACCAGATGACCCAAACCCCGACGGTTCTGGCTCTTCAAAAAACAAACTGTGCATATCCCTCCCTACAAAACCCTGAGCCCCCACCCAAAGTTCGTTTTCGCTGTCACTCGATTCCGTATCTTCGCTCTGTGACCGTGATGAAACTTCAGCTGCGGAGGATGTTGTGGGCGTGGCGACTGCCGCCGCCTGTTTCCTGGCGGCCTCCCTAAACAAAAGTTAATTACACAAAGGTAAGTCTGAGTGACATCTCCAATTTCCCGTGATGCCCGCTGCACGTACATCCCGCCGCCCACACAACCCACCGCCCAGTACATCAACCATCCTACCTCTGGGCTTTTTTTCTAAGGCTCCTTCTAAGTGCCTTTTCTCTGTGTTTGTCATCATGGGGATAGATCCCAAACAATGCTTTTAGCATG-TTTTTCATGGCTGGTTCCTGCGTCAAGTACACAAGACATCCTTCACATCCCTTGTATGGCCTAGGTGTCATAATCCAGCGGTTGAGTTTCATTTTTCCCTTATAGATGGTAAAGGGCCTCTCCTGTCTGGCTCGATTGGCGGTCCTTAATAGCCGTCCAAAGCAGCCCAGGCCAGTCTCAGTCTCCGGGATTTCTGGCAGCCCGTGCCTACGTCGCTCCTCCAAAAATGCCTCATAGAAGTCATCGAAGCCTTCTGGCATTCTCTCCCGCCGGTTTCGACCCGGCACGGTGAATATTCTCTTTTGTTCATCCAACCACCCTACCCCCCAGAAGCGTCCACTGTCTAAAGCATCTATAATAAAGTCCGTGAGCCATTCCGACTCTGTGTAGCGAGGCATCTTTTTAGGCAAAAGCCACGACACAAAACACCTTTTCCGTGGGCGACTTTCTCGCCACAACT-----------------------------------------------------------------------------------------------------------------------------
>ZM118
CCAAGCCCACATGGGCCTACTATAACAGGAAACATAGAAGTTGCGGATAGAGCCTGGTTTCTAACGGCAATGATATTTATAGTGCAAAACGCCGGGCGGTAAGACAAAGGGAGGTACCCGGACAGAGTGACAAGAAGACTTGTCAAAATTTTAGTCTCTGTGGTAAAATGGGGCAAGGTAAATGTGCAAGACGACTGGATAGTGATCCGAGTCATATTCAGGCGACGGCCGGCGGCCCAGAAACAGGGACGCGTACCGGGACCCTTCAGGTTCTCGATTATGTCGCTCCACGTCAAAAGCTTGTTGGATCTCGTGGCGGTGGGACAGGGGCCTACATTTGCCTATTCTTCTTCGCGATGCATTTCCAACAAAGTATGCTGGGTATTCCAATAATCCCTTCAGAAAAATGCCCATGTTTGTACCGATGGCCACAACTCCCATGGAAAACCTGTCCAGCGTCTGTTCCAAAGTTCGGTTTGCGTCCACACTACAGTGGGCCGTTCTGGGAAGTAAGCATTTATACGGGGGTACCGTCTGACATATGTGTTCAGGGGAGGCCTCTGGGACTTGGGAGCAAATAACGATGCCCCCCGTTAAATCAAAGTGGGTCTTCACCTTTTCTCCGAAATAATACACTTCCACCACTAGGGGCACAAGCTTGTCACCCACTTTGTAAATAGCCTGTTTCTTACTCAGGTATGCTGCCACGGATTGGGTGGCGGTTGAGACCTTGGGCCTCATGTCGCTTCCATACCAGTAAAATGTCTGGTCAGCTTTCTCTTGGTCCTCGACGTCCCGGTCATCACGACACAACGGTGGAATACAATCAATAAAATCATCCACATTGTCGGAAGCTTGGAAAGATGAACCCATGACAGAGGCCCCAGGTGCCGAACTCTCAAGGGGATGCGTGGCGGGAAGTACTGAGACACTCTCCGTGGACCCCTCATCACCTCCCTCCGACTGCATCGGGCCCTGAGGGCTCGCAGTTTCACACAGAAGTTCACCCAGGTCGCCTAAGTCAGGAAGCTCCTGGCCTGAACCCATGACAGAGGCCCCAGGTGCCGAACTCTCAAGGGGATGCGTGGCGGGAAGTACTGAGACACTCTCCGTGGACCCCTCCTCACCTCCCTCCGACTGCATCGGGCCCTGAGGGCTCGCAGTTTCACACAGAAGTTCACCCAGGTCGCCTAAGTCAGGAAGCTCCTGGCCAACATCTGACAAGAGATCTAACAAACACCCCTCAATGTGATCCACCATCGGTAGGCAATCATCCAGCCCACTGACATGACTGGGGACGGGGCCTTCTGGGGAAAATGGGGTTTGCGACTGTCCAGCAGGCGGCGCTAATAAGCCTTGTGTCTCATGTGGAAAAATAACAGGAGAAGGTAAACCCCCCGTTGGCAAACATAGATCCGTCGGGGTGTGCACGTGTAATGGGCCCTGCACCTGGCTCGTGGAGGGACGCGGGGAATCCGGAGCTAATAAGCTCGATGACTGACCAGATGACCCAAACCCCGACGGTTCTGGCTCTTCAAAAAACAAACTGTGCATATCCCTCCCTACAAAACCCTGAGCCCCCACCCAAAGTTCGTTTTCGCTGTCACTCGATTCCGTATCTTCGCTCTGTGACCGTGATGAAACTTCAGCTGCGGAGGATGTTGTGGGCGTGGCGACTGCCGCCGCCTGTTTCCTGGCGGCCTCCCTAAACAAAAGTTAATTACACAAAGGTAAGTCTGAGTGACATCTCCAATTTCCCGTGATGCCCGCTGCACGTACATCCCGCCGCCCACACAACCCACCGCCCAGTACATCAACCATCCTACCTCTGGGCTTTTTTTCTAAGGCTCCTTCTAAGTGCCTTTTCTCTGTGTTTGTCATCATGGGGATAGATCCCAAACAATGCTTTTAGCATG-TTTTTCATGGCTGGTTCCTGCGTCAAGTACACAAGACATCCTTCACATCCCTTGTATGGCCTAGGTGTCATAATCCAGCGGTTGAGTTTCATTTTTCCCTTATAGATGGTAAAGGGCCTCTCCTGTCTGGCTCGATTGGCGGTCCTTAATAGCCGTCCAAAGCAGCCCAGGCCAGTCTCAGTCTCCGGGATTTCTGGCAGCCCGTGCCTACGTCGCTCCTCCAAAAATGCCTCATAGAAGTCATCGAAGCCTTCTGGCATTCTCTCCCGCCGGTTTCGACCCGGCACGGTGAATATTCTCTTTTGTTCATCCAACCACCCTACCCCCCAGAAGCGTCCACTGTCTAAAGCATCTATAATAAAGTCCGTGAGCCATTCCGACTCTGTGTAGCGAGGCATCTTTTTAGGCAAAAGCCACGACACAAAACACCTTTTCCGTGGGCGACTTTCTCGCCACAACT-----------------------------------------------------------------------------------------------------------------------------
>UG156
CCAAGCCCACATGGGCCTACTATAACAGGAAACATAGAAGTTGCGGATAGAGCCTGGTTTCTAACGGCAATGATATTTATAGTGCAAAACGGAGGGCGGTAAGACAAAGGGAGGTACCCGGACAGAGTGAC---AAGACTTGTCAAAATTTTAGTCTCTGTGGTAAAATGGGGCAAGGTAAATGTGCAAAACGACTGGATAGTGATCCGAGTCATATTCAGGCGACGGCCGGCGGCCCAGAAACAGGGACGCGTACCGGGACCCTTCAGGTTCTCGATTATGTCGCTCCACGTCAAAAGCTTGTTGGATCTCGTGGCGGTGGGACAGGGGCCTACATTTGCCTATTCTTCTTCGCGATGCATTTCCAACAAAGTATGCTGGGTATTCCAATAATCCCTTCAGAAAAATGCCCATGTTTGTACCGATGGCCACAACTCCCATGGAAAACCTGTCCAGCGTCTGTTCCAAAGTTCGGTTTGCGTCCACACTACAGTGGGCCGTTCTGGGAAGTAAGCATTTATACGGGGGTACCGTCTGACATATGTGTTCAGGGGAGGCCTCTGGCACTTGGGAGCAAATAACGATGCCCCCCGTTAAATCAAAGTGGGTCTTCACCTTTTCTCCGAAATAATACACTTCCACCACTAGGGGCACAAGCTTGTCACCCACTTTGTAAATAGCCTGTTTCTTACTCAGGTATGCTGCCACGGATTGGGTGGCGGTTGAGACCTTGGGCCTCATGTCGCTTCCATACCAGTAAAATGTCTGGTCAGCTTTCTCTTGGTCCTCGACGTCCCGGTCATCACGACACAACGGTGGAATACAATCAATAAAATCATCCACATTGTCGGAAGCTTGGAAAGATGAACCCATGACAGAGGCCCCAGGTGCCGAACTCTCAAGGGGATGCGTGGCGGGAAATACTGAGACACTCTCCGTGGACCCCTCCTCACCTCCCTCCGACTGCATCGGGCCCTGAGGGCTCGCAGTTTCACACAGAAGTTCACTCAGGTCGCCTAAGTCAGGAAGCTCCTGGCCTGAACCCATGACAGAGGCCCCAGGTGCCGAACTCTCAAGGGGATGCGTGGCGGGAAGTACTGAGACACTCTCCGTGGACCCCTCCTCACCTCCCTCCGACTGCATCGGGCCCTGAGGGCTCGCAGTTTCACACACAAGTTCACCCAGGTCGCCTAAGTCAGGAAGCTCCTGGCCAACATCTGACAAGAGATCTAACAAACACCCCTCAATGTGATCCACCATCGGTAGGCAATCATCCAGCCCACTGACATGACTGGGGACGGGGCCTTCTGGGGATAATGGGGTTTGCGACTGTCCAGCAGGCGGCGCTAATAAGCCTTGTGTCTCATGTGGAAAAATAACAGGAGAAGGTAAACCCCCCGTTGGCAAACATAGATCCGTCGGGGTGTGCACGTGTAATGGGCCCTGCACCTGGCTCGTGGAGGGACGCGGGGAATCCGGAGCTAATAAGCTCGATGACTGACCAGATGACCCAAACCCCGACGGTTCTGGCTCTTCAAAAAACAAACTGTGCATATCCCTCCCTACAAAACCCTGAGCCCCCACCCAAAGTTCGTTTTCGCTGTCACTCGATTCCGTATCTTCGCTCTGTGACCGTGATGAAACTTCAGCTGCGGAGGATGTTGTGGGCGTGGCGACTGCCGCCGCCTGTTTCCTGGCGGCCTCCCTAAACAAAAGTTAATTACACAAAGGTAAGTCTGAGTGACATCTCCAATTTCCCGTGATGCCCGCTGCACGTACATCCCGCCGCCCACACAACCCACCGCCCAGTACATCAACCATCCTACCTCTGGGCTTTTTTTCTAAGGCTCCTTCTAAGTGCCTTTTCTCTGTGTTTGTCATCATGGGGATAGATCCCAAACAATGCTTTTAGCATG-TTTTTCATGGCTGGTTCCTGCGTCAAGTACACAAGACATCCTTCACATCCCTTGTATGGCCTAGGTGTCATAATCCAGCGGTTGAGTTTCATTTTTCCCTTATAGATGGTAAAGGGCCTCTCCTGTCTGGCTCGATTGGCGGTCCTTAATAGCCGTCCAAAGCAGCCCAGGCCAGTCTCAGTCTCCGGGATTTCTGGCAGCCCGTGCCTACGTCGCTCCTCCAAAAATGCCTCATAGAAGTCATCGAAGCCTTCTGGCATTCTCTCCCGCCGGTTTCGACCCGGCACGGTGAATATTCTCTTGTCTTTATCTAACCACCCTACCCCCCAGAAGCGTCCACTGTCTAAAGCATCTACAATAAAGTCCGTGAGCCATTCCGACTCCGTGTAGCGAGGCATCTTTTTAGGCAAAAGCCACGACACAAAACACCTTTTCCGTGGGCGACTTTCTCGCCACAACT-----------------------------------------------------------------------------------------------------------------------------
>UG157
CCAAGCCCACATGGGCCTACTATAACAGGAAACATAGAAGTTGCGGATAGAGCCTGGTTTCTAACGGCAATGATATTTATAGTGCAAAACGGAGGGCGGTAAGACAAAGGGAGGTACCCGGACAGAGTGAC---AAGACTTGTCAAAATTTTAGTCTCTGTGGTAAAATGGGGCAAGGTAAATGTGCAAAACGACTGGATAGTGATCCGAGTCATATTCAGGCGACGGCCGGCGGCCCAGAAACAGGGACGCGTACCGGGACCCTTCAGGTTCTCGATTATGTCGCTCCACGTCAAAAGCTTGTTGGATCTCGTGGCGGTGGGACAGGGGCCTACATTTGCCTATTCTTCTTCGCGATGCATTTCCAACAAAGTATGCTGGGTATTCCAATAATCCCTTCAGAAAAATGCCCATGTTTGTACCGATGGCCACAACTCCCATGGAAAACCTGTCCAGCGTCTGTTCCAAAGTTCGGTTTGCGTCCACACTACAGTGGGCCGTTCTGGGAAGTAAGCATTTATACGGGGGTACCGTCTGACATATGTGTTCAGGGGAGGCCTCTGGCACTTGGGAGCAAATAACGATGCCCCCCGTTAAATCAAAGTGGGTCTTCACCTTTTCTCCGAAATAATACACTTCCACCACTAGGGGCACAAGCTTGTCACCCACTTTGTAAATAGCCTGTTTCTTACTCAGGTATGCTGCCACGGATTGGGTGGCGGTTGAGACCTTGGGCCTCATGTCGCTTCCATACCAGTAAAATGTCTGGTCAGCTTTCTCTTGGTCCTCGACGTCCCGGTCATCACGACACAACGGTGGAATACAATCAATAAAATCATCCACATTGTCGGAAGCTTGGAAAGATGAACCCATGACAGAGGCCCCAGGTGCCGAACTCTCAAGGGGATGCGTGGCGGGAAATACTGAGACACTCTCCGTGGACCCCTCCTCACCTCCCTCCGACTGCATCGGGCCCTGAGGGCTCGCAGTTTCACACAGAAGTTCACTCAGGTCGCCTAAGTCAGGAAGCTCCTGGCCTGAACCCATGACAGAGGCCCCAGGTGCCGAACTCTCAAGGGGATGCGTGGCGGGAAGTACTGAGACACTCTCCGTGGACCCCTCCTCACCTCCCTCCGACTGCATCGGGCCCTGAGGGCTCGCAGTTTCACACACAAGTTCACCCAGGTCGCCTAAGTCAGGAAGCTCCTGGCCAACATCTGACAAGAGATCTAACAAACACCCCTCAATGTGATCCACCATCGGTAGGCAATCATCCAGCCCACTGACATGACTGGGGACGGGGCCTTCTGGGGATAATGGGGTTTGCGACTGTCCAGCAGGCGGCGCTAATAAGCCTTGTGTCTCATGTGGAAAAATAACAGGAGAAGGTAAACCCCCCGTTGGCAAACATAGATCCGTCGGGGTGTGCACGTGTAATGGGCCCTGCACCTGGCTCGTGGAGGGACGCGGGGAATCCGGAGCTAATAAGCTCGATGACTGACCAGATGACCCAAACCCCGACGGTTCTGGCTCTTCAAAAAACAAACTGTGCATATCCCTCCCTACAAAACCCTGAGCCCCCACCCAAAGTTCGTTTTCGCTGTCACTCGATTCCGTATCTTCGCTCTGTGACCGTGATGAAACTTCAGCTGCGGAGGATGTTGTGGGCGTGGCGACTGCCGCCGCCTGTTTCCTGGCGGCCTCCCTAAACAAAAGTTAATTACACAAAGGTAAGTCTGAGTGACATCTCCAATTTCCCGTGATGCCCGCTGCACGTACATCCCGCCGCCCACACAACCCACCGCCCAGTACATCAACCATCCTACCTCTGGGCTTTTTTTCTAAGGCTCCTTCTAAGTGCCTTTTCTCTGTGTTTGTCATCATGGGGATAGATCCCAAACAATGCTTTTAGCATG-TTTTTCATGGCTGGTTCCTGCGTCAAGTACACAAGACATCCTTCACATCCCTTGTATGGCCTAGGTGTCATAATCCAGCGGTTGAGTTTCATTTTTCCCTTATAGATGGTAAAGGGCCTCTCCTGTCTGGCTCGATTGGCGGTCCTTAATAGCCGTCCAAAGCAGCCCAGGCCAGTCTCAGTCTCCGGGATTTCTGGCAGCCCGTGCCTACGTCGCTCCTCCAAAAATGCCTCATAGAAGTCATCGAAGCCTTCTGGCATTCTCTCCCGCCGGTTTCGACCCGGCACGGTGAATATTCTCTTGTCTTTATCTAACCACCCTACCCCCCAGAAGCGTCCACTGTCTAAAGCATCTACAATAAAGTCCGTGAGCCATTCCGACTCCGTGTAGCGAGGCATCTTTTTAGGCAAAAGCCACGACACAAAACACCTTTTCCGTGGGCGACTTTCTCGCCACAACT-----------------------------------------------------------------------------------------------------------------------------
>U004-D
CCAAGCCCACATGGGCCTACTATAACAGGAAACATAGAAGTTGCGGATAGAGCCTGGTTTCTAACGGCAATGATATTTATAGTGCAAAACGGAGGGCGGTAAGACAAAGGGAGGTACCCGGACAGAGTGAC---AAGACTTGTCAAAATTTTAGTCTCTGTGGTAAAATGGGGCAAGGTAAATGTGCAAAACGACTGGATAGTGATCCGAGTCATATTCAGGCGACGGCCGGCGGCCCAGAAACAGGGACGCGTACCGGGACCCTTCAGGTTCTCGATTATGTCGCTCCACGTCAAAAGCTTGTTGGATCTCGTGGCGGTGGGACAGGGGCCTACATTTGCCTATTCTTCTTCGCGATGCATTTCCAACAAAGTATGCTGGGTATTCCAATAATCCCTTCAGAAAAATGCCCATGTTTGTACCGATGGCCACAACTCCCATGGAAAACCTGTCCAGCGTCTGTTCCAAAGTTCGGTTTGCGTCCACACTACAGTGGGCCGTTCTGGGAAGTAAGCATTTATACGGGGGTACCGTCTGACATATGTGTTCAGGGGAGGCCTCTGGCACTTGGGAGCAAATAACGATGCCCCCCGTTAAATCAAAGTGGGTCTTCACCTTTTCTCCGAAATAATACACTTCCACCACTAGGGGCACAAGCTTGTCACCCACTTTGTAAATAGCCTGTTTCTTACTCAGGTATGCTGCCACGGATTGGGTGGCGGTTGAGACCTTGGGCCTCATGTCGCTTCCATACCAGTAAAATGTCTGGTCAGCTTTCTCTTGGTCCTCGACGTCCCGGTCATCACGACACAACGGTGGAATACAATCAATAAAATCATCCACATTGTCGGAAGCTTGGAAAGATGAACCCATGACAGAGGCCCCAGGTGCCGAACTCTCAAGGGGATGCGTGGCGGGAAATACTGAGACACTCTCCGTGGACCCCTCCTCACCTCCCTCCGACTGCATCGGGCCCTGAGGGCTCGCAGTTTCACACAGAAGTTCACTCAGGTCGCCTAAGTCAGGAAGCTCCTGGCCTGAACCCATGACAGAGGCCCCAGGTGCCGAACTCTCAAGGGGATGCGTGGCGGGAAGTACTGAGACACTCTCCGTGGACCCCTCCTCACCTCCCTCCGACTGCATCGGGCCCTGAGGGCTCGCAGTTTCACACACAAGTTCACCCAGGTCGCCTAAGTCAGGAAGCTCCTGGCCAACATCTGACAAGAGATCTAACAAACACCCCTCAATGTGATCCACCATCGGTAGGCAATCATCCAGCCCACTGACATGACTGGGGACGGGGCCTTCTGGGGATAATGGGGTTTGCGACTGTCCAGCAGGCGGCGCTAATAAGCCTTGTGTCTCATGTGGAAAAATAACAGGAGAAGGTAAACCCCCCGTTGGCAAACATAGATCCGTCGGGGTGTGCACGTGTAATGGGCCCTGCACCTGGCTCGTGGAGGGACGCGGGGAATCCGGAGCTAATAAGCTCGATGACTGACCAGATGACCCAAACCCCGACGGTTCTGGCTCTTCAAAAAACAAACTGTGCATATCCCTCCCTACAAAACCCTGAGCCCCCACCAAAAGTTCGTTTTCGCTGTCACTCGATTCCGTATCTTCGCTCTGTGACCGTGATGAAACTTCAGCTGCGGAGGATGTTGTGGGCGTGGCGACTGCCGCCGCCTGTTTCCTGGCGGCCTCCCTAAACAAAAGTTAATTACACAAAGGTAAGTCTGAGTGACATCTCCAATTTCCCGTGATGCCCGCTGCACGTACATCCCGCCGCCCACACAACCCACCGCCCAGTACATCAACCATCCTACCTCTGGGCTTTTTTTCTAAGGCTCCTTCTAAGTGCCTTTTCTCTGTGTTTGTCATCATGGGGATAGATCCCAAACAATGCTTTTAGCATG-TTTTTCATGGCTGGTTCCTGCGTCAAGTACACAAGACATCCTTCACATCCCTTGTATGGCCTAGGTGTCATAATCCAGCGGTTGAGTTTCATTTTTCCCTTATAGATGGTAAAGGGCCTCTCCTGTCTGGCTCGATTGGCGGTCCTTAATAGCCGTCCAAAGCAGCCCAGGCCAGTCTCAGTCTCCGGGATTTCTGGCAGCCCGTGCCTACGTCGCTCCTCCAAAAATGCCTCATAGAAGTCATCGAAGCCTTCTGGCATTCTCTCCCGCCGGTTTCGACCCGGCACGGTGAATATTCTCTTGTCTTTATCTAACCACCCTACCCCCCAGAAGCGTCCACTGTCTAAAGTATCTATAATAAAGTCCGTGAGCCATTCCGACTCCGTGTAGCGAGGCATCTTTTTAGGCAAAAGCCACGACACAAAACACCTTTTCCGTGGGCGACTTTCTCGCCACAACT-----------------------------------------------------------------------------------------------------------------------------
>UG151
CCAAGCCCACATGGGCCTACTATAACAGGAAACATAGAAGTTGCGGATAGAGCCTGGTTTCTAACGGCAATGATATTTATAGTGCAAAACGGAGGGCGGTAAGACAAAGGGAGGTACCCGGACAGAGTGACAAGAAGACTTGTCAAAATTTTAGTCTCTGTGGTAAAATGGGGCAAGGTAAATGTGCAAAACGACTGGATAGTGATCCGAGTCATATTCAGGCGACGGCCGGCGGCCCAGAAACAGGGACGCGTACCGGGACCCTTCAGGTTCTCGATTATGTCGCTCCACGTCAAAAGCTTGTTGGATCTCGTGGCGGTGGGACAGGGGCCTACATTTGCCTATTCTTCTTCGCGATGCATTTCCAACAAAGTATGCTGGGTATTCCAATAATCCCTTCAGAAAAATGCCCATGTTTGTACCGATGGCCACAACTCCCATGGAAAACCTGTCCAGCGTCTGTTCCAAAGTTCGGTTTGCGTCCACACTACAGTGGGCCGTTCTGGGAAGTAAGCATTTATACGGGGGTACCGTCTGACATATGTGTTCAGGGGAGGCCTCTGGCACTTGGGAGCAAATAACGATGCCCCCCGTTAAATCAAAGTGGGTCTTCACCTTTTCTCCGAAATAATACACTTCCACCACTAGGGGCACAAGCTTGTCACCCACTTTGTAAATAGCCTGTTTCTTACTCAGGTATGCTGCCACGGATTGGGTGGCGGTTGAGACCTTGGGCCTCATGTCGCTTCCATACCAGTAAAATGTCTGGTCAGCTTTCTCTTGGTCCTCGACGTCCCGGTCATCACGACACAACGGTGGAATACAATCAATAAAATCATCCACATTGTCGGAAGCTTGGAAAGATGAACCCATGACAGAGGCCCCAGGTGCCGAACTCTCAATGGGATGCGTGGCGGGAAGTACTGAGACACTCTCCGTGGACCCCTCCTCACCTCCCTCCGACTGCATCGGGCCCTGAGGGCTCGCAGTTTCACACAGAAGTTCACTCAGGTCGCCTAAGTCAGGAAGCTCCTGGCCTGAACCCATGACAGAGGCCCCAGGTGCCGAACTCTCAAGGGGATGCGTGGCGGGAAATACTGAGACACTCTCCGTGGACCCCTCCTCACCTCCCTCCGACTGCATCGGGCCCTGAGGGCTCGCAGTTTCACACAGAAGTTCACCCAGGTCGCCTAAGTCAGGAAGCTCCTGGCCAACATCTGACAAGAGATCTAACAAACACCCCTCAATGTGATCCACCATCGGTAGGCAATCATCCAGCCCACTGACATGACTGGGGACGGGGCCTTCTGGGGATAATGGGGTTTGCGACTGTCCAGCAGGCGGCGCTAATAAGCCTTGTGTCTCATGTGGAAAAATAACAGGAGAAGGTAAACCCCCCGTTGGCAAACATAGATCCGTCGGGGTGTGCACGTGTAATGGGCCCTGCACCTGGCTCGTGGAGGGACGCGGGGAATCCGGAGCTAATAAGCTCGATGACTGACCAGATGACCCAAACCCCGACGGTTCTGGTTCTTCAAAAAACAAACTGTGCATATCCCTCCCTACAAAACCCTGAGCCCCCACCCAAAGTTCGTTTTCGCTGTCACTCGATTCCGTATCTTCGCTCTGTGACCGTGATGAAACTTCAGCTGCGGAGGATGTTGTGGGCGTGGCGACTGCCGCCGCCTGTTTCCTGGCGGCCTCCCTAAACAAAAGTTAATTACACAAAGGTAAGTCTGAGTGACATCTCCAATTTCCCGTGATGCCCGCTGCACGTACATCCCGCCGCCCACACAACCCACCGCCCAGTACATCAACCATCCTACCTCTGGGCTTTTTTTCTAAGGCTCCTTCTAAGTGCCTTTTCTCTGTGTTTGTCATCATGGGGATAGATCCCAAACAATGCTTTTAGCATG-TTTTTCATGGCTGGTTCTTGCGTCAAGTACACAAGACATCCTTCACATCCCTTGTATGGCCTAGGTGTCATAATCCAGCGGTTGAGTTTCATTTTTCCCTTATAGATGGTAAAGGGCCTCTCCTGTCTGGCTCGATTGGCGGTCCTTAATAGCCGTCCAAAGCAGCCCAGGCCAGTCTCAGTCTCCGGGATTTCTGGCAGCCCGTGCCTACGTCGCTCCTCCAAAAATGCCTCATAGAAGTCATCGAAGCCTTCTGGCATTCTCTCCCGCCGGTTTCGACCCGGCACGGTGAATATTCTCTTGTCTTTATCTAACCACCCTACCCCCCAGAAGCGTCCACTGTCTAAAGCATCTATAATAAAGTCCGTGAGCCATTCCGACTCCGTGTAGCGAGGCATCTTTTTAGGCGAAAGCCACGACACAAAACACCTTTTCCGTGGGCGACTTTCTCGCCACAACT-----------------------------------------------------------------------------------------------------------------------------
>UG118
CCAAGCCCACATGGGCCTACTATAACAGGAAACATAGAAGTTGCGGATAGAGCCTGGTTTCTAACGGCAATGATATTTATAGTGCAAAACGGAGGGCGGTAAGACAAAGGGAGGTACCCGGACAGAGTGAC---AAGACTTGTCAAAATTTTAGTCTCTGTGGTAAAATGGGGCAAGGTAAATGTGCAAAACGACTGGATAGTGATCCGAGTCATATTCAGGCGACGGCCGGCGGCCCAGAAACAGGGACGCGTACCGGGACCCTTCAGGTTCTCGATTATGTCGCTCCACGTCAAAAGCTTGTTGGATCTCGTGGCGGTGGGACAGGGGCCTACATTTGCCTATTCTTCTTCGCGATGCATTTCCAACAAAGTATGCTGGGTATTCCAATAATCCCTTCAGAAAAATGCCCATGTTTGTACCGATGGCCACAACTCCCATGGAAAACCTGTCCAGCGTCTGTTCCAAAGTTCGGTTTGCGTCCACACTACAGTGGGCCGTTCTGGGAAGTAAGCATTTATACGGGGGTACCGTCTGACATATGTGTTCAGGGGAGGCCTCTGGCACTTGGGAGCAAATAACGATGCCCCCCGTTAAATCAAAGTGGGTCTTCACCTTTTCTCCGAAATAATACACTTCCACCACTAGGGGCACAAGCTTGTCACCCACTTTGTAAATAGCCTGTTTCTTACTCAGGTATGCTGCCACGGATTGGGTGGCGGTTGAGACCTTGGGCCTCATGTCGCTTCCATACCAGTAAAATGTCTGGTCAGCTTTCTCTTGGTCCTCGACGTCCCGGTCATCACGACACAACGGTGGAATACAATCAATAAAATCATCCACATTGTCGGAAGCTTGGAAAGATGAACCCATGACAGAGGCCCCAGGTGCCGAACTCTCAAGGGGATGCGTGGCGGGAAATACTGAGACACTCTCCGTGGACCCCTCCTCACCTCCCTCCGACTGCATCGGGCCCTGAGGGCTCGCAGTTTCACACAGAAGTTCACTCAGGTCGCCTAAGTCAGGAAGCTCCTGGCCTGAACCCATGACAGAGGCCCCAGGTGCCGAACTCTCAAGGGGATGCGTGGCGGGAATTACTGAGACACTCTCCGTGGACCCCTCCTCACCTCCCTCCGACTGCATCGGGCCCTGAGGGCTCGCAGTTTCACACACAAGTTCACCCAGGTCGCCTAAGTCAGGAAGCTCCTGGCCAACATCTGACAAGAGATCTAACAAACACCCCTCAATGTGATCCACCATCGGTAGGCAATCATCCAGCCCACTGACATGACTGGGGACGGGGCCTTCTGGGGATAATGGGGTTTGCGACTGTCCAGCAGGCGGCGCTAATAAGCCTTGTGTCTCATGTGGAAAAATAACAGGAGAAGGTAAACCCCCCGTTGGCAAACATAGATCCGTCGGGGTGTGCACGTGTAATGGGCCCTGCACCTGGCTCGTGGAGGGACGCGGGGAATCCGGAGCTAATAAGCTCGATGACTGACCAGATGACCCAAACCCCGACGGTTCTGGCTCTTCAAAAAACAAACTGTGCATATCCCTCCCTACAAAACCCTGAGCCCCCACCCAAAGTTTGTTTTCGCTGTCACTTGATTCCGTATCTTCGCTCTGTGACCGTGATGAAACTTCAGCTGCGGAGGATGTTGTGGGCGTGGCGACTGCCGCCGCCTGTTTCCTGGCGGCCTCCCTAAACAAAAGTTAATTACACAAAGGTAAGTCTGAGTGACATCTCCAATTTCCCGTGATGCCCGCTGCACGTACATCCCGCCGCCCACACAACCCACCGCCCAGTACATCAACCATCATACCTCTGGGCTTTTTTTCTAAGGCTCCTTCTAAGTGCCTTTTCTCTGTGTTTGTCATCATGGGGATAGATCCCAAACAATGCTTTTAGCATG-TTTTTCATGGCTGGTTCCTGCGTCAAGTACACAAGACATCCTTCACATCCCTTGTATGGCCTAGGTGTCATAATCCAGCGGTTGAGTTTCATTTTTCCCTTATAGATGGTAAAGGGCCTCTCCTGTCTGGCTCGATTGGCGGTCCTTAATAGCCGTCCAAAGCAGCCCAGGCCAGTCTCAGTCTCCGGGATTTCTGGCAGCCCGTGCCTACGTCGCTCCTCCAAAAATGCCTCATAGAAGTCATCGAAGCCTTCTGGCATTCTCTCCCGCCGGTTTCGACCCGGCACGGTGAATATTCTCTTGTCTTTATCTAACCACCCTACCCCCCAGAAGCGTCCACTGTCTAAAGTATCTATAATAAAGTCCGTGAGCCATTCCGACTCCGTGTAGCGAGGCATCTTTTTAGGCAAAAGCCACGACACAAAACACCTTTTCCGTGGGCGACTTTCTCGCCACAACT-----------------------------------------------------------------------------------------------------------------------------
>ZM130
CCAAGCCCACATGGGCCTACTATAACAGGAAACATAGAAGTTGCGGATAGAGCCTGGTTTCTAACGGCAATGATATTTATAGTGCAAAACGGAGGGCGTTAAGACAAAGGGAGGTACCCGGAAAGAGTGACAAGAAGACTTGTCAAAATTTTAGTCTCTGTGGTAAAATGGGGCAAGGTAAATGTGCAAAACGACTGGATAGTGATCCGAGTCATATTCAGGCGACGGCCGGCGGCCCAGAAACAGGGACGCGTACCGGGACCCTTCAGGTTCTCGATTATGTCGCTCCACGTCAAAAGCTTGTTGGATCTCGTGGCGGTGGGACAGGGGCCTACATTTGCCTATTCTTCTTCGCGATGCATTTCCAACAAAGTATGCTGGGTATTCCAATAATCCCTTCAGAAAAATGCCCATGTTTGTACCGATGGCCACAACTCCCATGGAAAACCTGTCCAGCGTCTGTTCCAAAGTTCGGTTTGCGTCCACACTACAGTGGGCCGTTCTGGGAAGTAAGCATTTATACGGGGGTACCGTCTGACATATGTGTTCAGGGGAGGCCTCTGGCACTTGGGAGCAAATAACGATGCCCCCCGTTAAATCAAAGTGGGTCTTCACCTTTTCTCCGAAATAATACACTTCCACCACTAGGGGCACAAGCTTGTCACCCACTTTGTAAATAGCCTGTTTCTTACTCAGGTATGCTGCCACGGATTGGGTGGCGGTTGAGACCTTGGGCCTCATGTCGCTTCCATACCAGTAAAATGTCTGGTCAGGTTTCTCTTGGTCCTCGACGTCCCGGTCATCACGACACAGCGGTGGAATACAATCAATAAAATCATCCACATTGTCGGAAGCTTGGAAAGATGAACCCATGACAGAGGCCCCAGGTGCCGAACTCTCAAGGGGATGCGTGGCGGGAAGTACTGAGACACTCTCCGTGGACCCCTCCTCACCTCCCTCCGACTGCATCGGGCCCTGAGGGCTCGCAGTTTCACACAGAAGTCCACTCAGGTCGCCTAAGTCAGGAAGCTCCTGGCCTGAACCCATGACAGAGGCCCCAGGTGCCGAACTCTCAAGGGGATGCGTGGCGGGAAGTACTGAGACACTCTCCGTGGACCCCTCCTCACCTCCCTCCGACTGCATCGGGCCCTGAGGGCTCGCAGTTTCACACAGAAGTTCACCCAGGTCGCCTAAGTCAGGAAGCTCCTGGCCAACATCTGACAAGAGATCTAACAAACACCCCTCAATGTGATCCACCATCGGTAGGCAATCATCCAGCCCACTGACATGACTGGGGACGGGGCCTTCTGGGGATAATGGGGTTTGCGACTGTCCAGCAGGCGGCGCTAATAAGCCTTGTGTCTCATGTGGAAAAATAACAGGAGAAGGTAAACCCCCCGTTGGCAAACATAGATCCGTCGGGGTGTGCATGTGTAATGGGCCCTGCACCTGGCTCGTGGAGGGACGCGGGGAATCCGGAGCTAATAAGCTCGATGACTGACCAGATGACCCAAACCCCGACGGTTCTGGCTCTTCAAAAAACAAACTGTGCATATCCCTCCCTACAAAACCCTGAGCCCCCACCCAAAGTTCGTTTTCGCTGTCACTCGATTCCGTATCTTCGCTCTGTGACCGTGATGAAACTTCAGCTGCGGAGGATGTTGTGGGCGTGGCGACTGCCGCCGCCTGTTTCCTGGCGGCCTCCCTAAACAAAAGTTAATTACACAAAGGTAAGTCTGAGTGACATCTCCAATTTCCCGTGATGCCCGCTGTACGTACGTCCCGCCGCCCACACAACCCACCGCCCAGTACATCAACCATCCTACCTCTGGGCTTTTTTTCTAAGGCTCCTTCTAAGTGCCTTTTCTCTGTGTTTGTCATCATGGGGATAGATCCCAAACAATGCTTTTAGCATG-TTTTTCATGGCTGGTTCCTGCGTCAAGTACACAAGACATCCTTCACATCCCTTGTATGGCCTAGGTATCATAATCCAGCGGTTGAGTTTCATTTTTCCCTTATAGATGGTAAAGGGCTTCTCCTGTCTGGCTCGATTGGCGGTCCTTAATAGCCGTCCAAAGCAGCCCAGGCCAGTTTCAGTCTCCGGGATTTCTGGTAGCCCATGCCTACGTCGCTCCTCCAAAAATGCCTCATAGAAGTCATCGAAGCCTTCTGGCATTCTCTCCCGCCGGTTTCGACCCGGAACGGTGAATATTCTCTTTCCTTCATCCAACCACCCTACCCCCCAGAAGCGTCCACTGTCTAAAGCATCTATAATAAAGTCCGTGAGCCATTCCGACTCCGTGTAGCGAGGCATCTTTTTAGGCAAAAGCCCCGACACAAAACACCTTTTCCGTGGGCGACTTTCACGCCACAACT-----------------------------------------------------------------------------------------------------------------------------
>ZM027
CCAAGCCCACATGGGCCTACTATAACAGGAAACATAGAAGTTGCGGATAGAGCCTGGTTTCTAAGGGCAATGATATTTATAGTGCAAAACGGAGGGCGTTAAGACAAAGGGAGGTACCCGGAAAGAGTGACAAGAAGACTTGTCAAAATTTTAGTCTCTGTGGTAAAATGGGGCAAGGTAAATGTGCAAAACGACTGGATAGTGATCCGAGTCATATTCAGGCGACGGCCGGCGGCCCAGAAACAGGGACGCGTACCGGGACCCTTCAGGTTCTCGATTATGTCGCTCCACGTCAAAAGCTTGTTGGATCTCGTGGCGGTGGGACAGGGGCCTACATTTGCCTATTCTTCTTCGCGATGCATTTCCAACAAAGTATGCTGGGTATTCCAATAATCCCTTCAGAAAAATGCCCATGTTTGTACCGATGGCCACAACTCCCATGGAAAACCTGTCCAGCGTCTGTTCCAAAGTTCGGTTTGCGTCCACACTACAGTGGGCCGTTCTGGGAAGTAAGCATTTATACGGGGGTACCGTCTGACATATGTGTTCAGGGGAGGCCTCTGGCACTTGGGAGCAAATAACGATGCCCCCCGTTAAATCAAAGTGGGTCTTCACCTTTTCTCCGAAATAATACACTTCCACCACTAGGGGCACAAGCTTGTCACCCACTTTGTAAATAGCCTGTTTCTTACTCAGGTATGCTGCCACGGATTGGGTGGCGGTTGAGACCTTGGGCCTCATGTCGCTTCCATACCAGTAAAATGTCTGGTCAGGTTTCTCTTGGTCCTCGACGTCCCGGTCATCACGACACAGCGGTGGAATACAATCAATAAAATCATCCACATTGTCGGAAGCTTGGAAAGATGAACCCATGACAGAGGCCCCAGGTGCCGAACTCTCAAGGGGATGCGTGGCGGGAAGTACTGAGACACTCTCCGTGGACCCCTCCTCACCTCCCTCCGACTGCATCGGGCCCTGAGGGCTCGCAGTTTCACACAGAAGTCCACTCAGGTCGCCTAAGTCAGGAAGCTCCTGGCCTGAACCCATGACAGAGGCCCCAGGTGCCGAACTCTCAAGGGGATGCGTGGCGGGAAGTACTGAGACACTCTCCGTGGACCCCTCCTCACCTCCCTCCGACTGCATCGGGCCCTGAGGGCTCGCAGTTTCACACAGAAGTTCACCCAGGTCGCCTAAGTCAGGAAGCTCCTGGCCAACATCTGACAAGAGATCTAACAAACACCCCTCAATGTGATCCACCATCGGTAGGCAATCATCCAGCCCACTGACATGACTGGGGACGGGGCCTTCTGGGGATAATGGGGTTTGCGACTGTCCAGCAGGCGGCGCTAATAAGCCTTGTGTCTCATGTGGAAAAATAACAGGAGAAGGTAAACCCCCCGTTGGCAAACATAGATCCGTCGGGGTGTGCATGTGTAATGGGCCCTGCACCTGGCTCGTGGAGGGACGCGGGGAATCCGGAGCTAATAAGCTCGATGACTGACCAGATGACCCAAACCCCGACGGTTCTGGCTCTTCAAAAAACAAACTGTGCATATCCCTCCCTACAAAACCCTGAGCCCCCACCCAAAGTTCGTTTTCGCTGTCACTCGATTCCGTATCTTCGCTCTGTGACCGTGATGAAACTTCAGCTGCGGAGGATGTTGTGGGCGTGGCGACTGCCGCCGCCTGTTTCCTGGCGGCCTCCCTAAACAAAAGTTAATTACACAAAGGTAAGTCTGAGTGACATCTCCAATTTCCCGTGATGCCCGCTGTACGTACGTCCCGCCGCCCACACAACCCACCGCCCAGTACATCAACCATCCTACCTCTGGGCTTTTTTTCTAAGGCTCCTTCTAAGTGCCTTTTCTCTGTGTTTGTCATCATGGGGATAGATCCCAAACAATGCTTTTAGCATG-TTTTTCATGGCTGGTTCCTGCGTCAAGTACACAAGACATCCTTCACATCCCTTGTATGGCCTAGGTATCATAATCCAGCGGTTGAGTTTCATTTTTCCCTTATAGATGGTAAAGGGCTTCTCCTGTCTGGCTCGATTGGCGGTCCTTAATAGCCGTCCAAAGCAGCCCAGGCCAGTTTCAGTCTCCGGGATTTCTGGTAGCCCATGCCTACGTCGCTCCTCCAAAAATGCCTCATAGAAGTCATCGAAGCCTTCTGGCATTCTCTCCCGCCGGTTTCGACCCGGAACGGTGAATATTCTCTTTCCTTCATCCAACCACCCTACCCCCCAGAAGCGTCCACTGTCTAAAGCATCTATAATAAAGTCCGTGAGCCATTCCGACTCCGTGTAGCGAGGCATCTTTTTAGGCAAAAGCCCCGACACAAAACACCTTTTCCGTGGGCGACTTTCACGCCACAACT-----------------------------------------------------------------------------------------------------------------------------
>ZM095
CCAAGCCCACATGGGCCTACTATAACAGGAAACATAGAAGTTGCGGATAGAGCCTGGTTTCTAAGGGCAATGATATTTATAGTGCAAAACGGAGGGCGTTAAGACAAAGGGAGGTACCCGGAAAGAGTGACAAGAAGACTTGTCAAAATTTTAGTCTCTGTGGTAAAATGGGGCAAGGTAAATGTGCAAAACGACTGGATAGTGATCCGAGTCATATTCAGGCGACGGCCGGCGGCCCAGAAACAGGGACGCGTACCGGGACCCTTCAGGTTCTCGATTATGTCGCTCCACGTCAAAAGCTTGTTGGATCTCGTGGCGGTGGGACAGGGGCCTACATTTGCCTATTCTTCTTCGCGATGCATTTCCAACAAAGTATGCTGGGTATTCCAATAATCCCTTCAGAAAAATGCCCATGTTTGTACCGATGGCCACAACTCCCATGGAAAACCTGTCCAGCGTCTGTTCCAAAGTTCGGTTTGCGTCCACACTACAGTGGGCCGTTCTGGGAAGTAAGCATTTATACGGGGGTACCGTCTGACATATGTGTTCAGGGGAGGCCTCTGGCACTTGGGAGCAAATAACGATGCCCCCCGTTAAATCAAAGTGGGTCTTCACCTTTTCTCCGAAATAATACACTTCCACCACTAGGGGCACAAGCTTGTCACCCACTTTGTAAATAGCCTGTTTCTTACTCAGGTATGCTGCCACGGATTGGGTGGCGGTTGAGACCTTGGGCCTCATGTCGCTTCCATACCAGTAAAATGTCTGGTCAGGTTTCTCTTGGTCCTCGACGTCCCGGTCATCACGACACAGCGGTGGAATACAATCAATAAAATCATCCACATTGTCGGAAGCTTGGAAAGATGAACCCATGACAGAGGCCCCAGGTGCCGAACTCTCAAGGGGATGCGTGGCGGGAAGTACTGAGACACTCTCCGTGGACCCCTCCTCACCTCCCTCCGACTGCATCGGGCCCTGAGGGCTCGCAGTTTCACACAGAAGTCCACTCAGGTCGCCTAAGTCAGGAAGCTCCTGGCCTGAACCCATGACAGAGGCCCCAGGTGCCGAACTCTCAAGGGGATGCGTGGCGGGAAGTACTGAGACACTCTCCGTGGACCCCTCCTCACCTCCCTCCGACTGCATCGGGCCCTGAGGGCTCGCAGTTTCACACAGAAGTTCACCCAGGTCGCCTAAGTCAGGAAGCTCCTGGCCAACATCTGACAAGAGATCTAACAAACACCCCTCAATGTGATCCACCATCGGTAGGCAATCATCCAGCCCACTGACATGACTGGGGACGGGGCCTTCTGGGGATAATGGGGTTTGCGACTGTCCAGCAGGCGGCGCTAATAAGCCTTGTGTCTCATGTGGAAAAATAACAGGAGAAGGTAAACCCCCCGTTGGCAAACATAGATCCGTCGGGGTGTGCATGTGTAATGGGCCCTGCACCTGGCTCGTGGAGGGACGCGGGGAATCCGGAGCTAATAAGCTCGATGACTGACCAGATGACCCAAACCCCGACGGTTCTGGCTCTTCAAAAAACAAACTGTGCATATCCCTCCCTACAAAACCCTGAGCCCCCACCCAAAGTTCGTTTTCGCTGTCACTCGATTCCGTATCTTCGCTCTGTGACCGTGATGAAACTTCAGCTGCGGAGGATGTTGTGGGCGTGGCGACTGCCGCCGCCTGTTTCCTGGCGGCCTCCCTAAACAAAAGTTAATTACACAAAGGTAAGTCTGAGTGACATCTCCAATTTCCCGTGATGCCCGCTGTACGTACGTCCCGCCGCCCACACAACCCACCGCCCAGTACATCAACCATCCTACCTCTGGGCTTTTTTTCTAAGGCTCCTTCTAAGTGCCTTTTCTCTGTGTTTGTCATCATGGGGATAGATCCCAAACAATGCTTTTAGCATG-TTTTTCATGGCTGGTTCCTGCGTCAAGTACACAAGACATCCTTCACATCCCTTGTATGGCCTAGGTATCATAATCCAGCGGTTGAGTTTCATTTTTCCCTTATAGATGGTAAAGGGCTTCTCCTGTCTGGCTCGATTGGCGGTCCTTAATAGCCGTCCAAAGCAGCCCAGGCCAGTTTCAGTCTCCGGGATTTCTGGTAGCCCATGCCTACGTCGCTCCTCCAAAAATGCCTCATAGAAGTCATCGAAGCCTTCTGGCATTCTCTCCCGCCGGTTTCGACCCGGAACGGTGAATATTCTCTTTCCTTCATCCAACCACCCTACCCCCCAGAAGCGTCCACTGTCTAAAGCATCTATAATAAAGTCCGTGAGCCATTCCGACTCCGTGTAGCGAGGCATCTTTTTAGGCAAAAGCCCCGACACAAAACACCTTTTCCGTGGGCGACTTTCACGCCACAACT-----------------------------------------------------------------------------------------------------------------------------
>ZM108
CCAAGCCCACATGGGCCTACTATAACAGGAAACATAGAAGTTGCGGATAGAGCCTGGTTTCTAAGGGCAATGATATTTATAGTGCAAAACGGAGGGCGTTAAGACAAAGGGAGGTACCCGGAAAGAGTGACAAGAAGACTTGTCAAAATTTTAGTCTCTGTGGTAAAATGGGGCAAGGTAAATGTGCAAAACGACTGGATAGTGATCCGAGTCATATTCAGGCGACGGCCGGCGGCCCAGAAACAGGGACGCGTACCGGGACCCTTCAGGTTCTCGATTATGTCGCTCCACGTCAAAAGCTTGTTGGATCTCGTGGCGGTGGGACAGGGGCCTACATTTGCCTATTCTTCTTCGCGATGCATTTCCAACAAAGTATGCTGGGTATTCCAATAATCCCTTCAGAAAAATGCCCATGTTTGTACCGATGGCCACAACTCCCATGGAAAACCTGTCCAGCGTCTGTTCCAAAGTTCGGTTTGCGTCCACACTACAGTGGGCCGTTCTGGGAAGTAAGCATTTATACGGGGGTACCGTCTGACATATGTGTTCAGGGGAGGCCTCTGGCACTTGGGAGCAAATAACGATGCCCCCCGTTAAATCAAAGTGGGTCTTCACCTTTTCTCCGAAATAATACACTTCCACCACTAGGGGCACAAGCTTGTCACCCACTTTGTAAATAGCCTGTTTCTTACTCAGGTATGCTGCCACGGATTGGGTGGCGGTTGAGACCTTGGGCCTCATGTCGCTTCCATACCAGTAAAATGTCTGGTCAGGTTTCTCTTGGTCCTCGACGTCCCGGTCATCACGACACAGCGGTGGAATACAATCAATAAAATCATCCACATTGTCGGAAGCTTGGAAAGATGAACCCATGACAGAGGCCCCAGGTGCCGAACTCTCAAGGGGATGCGTGGCGGGAAGTACTGAGACACTCTCCGTGGACCCCTCCTCACCTCCCTCCGACTGCATCGGGCCCTGAGGGCTCGCAGTTTCACACAGAAGTCCACTCAGGTCGCCTAAGTCAGGAAGCTCCTGGCCTGAACCCATGACAGAGGCCCCAGGTGCCGAACTCTCAAGGGGATGCGTGGCGGGAAGTACTGAGACACTCTCCGTGGACCCCTCCTCACCTCCCTCCGACTGCATCGGGCCCTGAGGGCTCGCAGTTTCACACAGAAGTTCACCCAGGTCGCCTAAGTCAGGAAGCTCCTGGCCAACATCTGACAAGAGATCTAACAAACACCCCTCAATGTGATCCACCATCGGTAGGCAATCATCCAGCCCACTGACATGACTGGGGACGGGGCCTTCTGGGGATAATGGGGTTTGCGACTGTCCAGCAGGCGGCGCTAATAAGCCTTGTGTCTCATGTGGAAAAATAACAGGAGAAGGTAAACCCCCCGTTGGCAAACATAGATCCGTCGGGGTGTGCATGTGTAATGGGCCCTGCACCTGGCTCGTGGAGGGACGCGGGGAATCCGGAGCTAATAAGCTCGATGACTGACCAGATGACCCAAACCCCGACGGTTCTGGCTCTTCAAAAAACAAACTGTGCATATCCCTCCCTACAAAACCCTGAGCCCCCACCCAAAGTTCGTTTTCGCTGTCACTCGATTCCGTATCTTCGCTCTGTGACCGTGATGAAACTTCAGCTGCGGAGGATGTTGTGGGCGTGGCGACTGCCGCCGCCTGTTTCCTGGCGGCCTCCCTAAACAAAAGTTAATTACACAAAGGTAAGTCTGAGTGACATCTCCAATTTCCCGTGATGCCCGCTGTACGTACGTCCCGCCGCCCACACAACCCACCGCCCAGTACATCAACCATCCTACCTCTGGGCTTTTTTTCTAAGGCTCCTTCTAAGTGCCTTTTCTCTGTGTTTGTCATCATGGGGATAGATCCCAAACAATGCTTTTAGCATG-TTTTTCATGGCTGGTTCCTGCGTCAAGTACACAAGACATCCTTCACATCCCTTGTATGGCCTAGGTATCATAATCCAGCGGTTGAGTTTCATTTTTCCCTTATAGATGGTAAAGGGCTTCTCCTGTCTGGCTCGATTGGCGGTCCTTAATAGCCGTCCAAAGCAGCCCAGGCCAGTTTCAGTCTCCGGGATTTCTGGTAGCCCATGCCTACGTCGCTCCTCCAAAAATGCCTCATAGAAGTCATCGAAGCCTTCTGGCATTCTCTCCCGCCGGTTTCGACCCGGAACGGTGAATATTCTCTTTCCTTCATCCAACCACCCTACCCCCCAGAAGCGTCCACTGTCTAAAGCATCTATAATAAAGTCCGTGAGCCATTCCGACTCCGTGTAGCGAGGCATCTTTTTAGGCAAAAGCCCCGACACAAAACACCTTTTCCGTGGGCGACTTTCACGCCACAACT-----------------------------------------------------------------------------------------------------------------------------
>ZM114
CCAAGCCCACATGGGCCTACTATAACAGGAAACATAGAAGTTGCGGATAGAGCCTGGTTTCTAAGGGCAATGATATTTATAGTGCAAAACGGAGGGCGTTAAGACAAAGGGAGGTACCCGGAAAGAGTGACAAGAAGACTTGTCAAAATTTTAGTCTCTGTGGTAAAATGGGGCAAGGTAAATGTGCAAAACGACTGGATAGTGATCCGAGTCATATTCAGGCGACGGCCGGCGGCCCAGAAACAGGGACGCGTACCGGGACCCTTCAGGTTCTCGATTATGTCGCTCCACGTCAAAAGCTTGTTGGATCTCGTGGCGGTGGGACAGGGGCCTACATTTGCCTATTCTTCTTCGCGATGCATTTCCAACAAAGTATGCTGGGTATTCCAATAATCCCTTCAGAAAAATGCCCATGTTTGTACCGATGGCCACAACTCCCATGGAAAACCTGTCCAGCGTCTGTTCCAAAGTTCGGTTTGCGTCCACACTACAGTGGGCCGTTCTGGGAAGTAAGCATTTATACGGGGGTACCGTCTGACATATGTGTTCAGGGGAGGCCTCTGGCACTTGGGAGCAAATAACGATGCCCCCCGTTAAATCAAAGTGGGTCTTCACCTTTTCTCCGAAATAATACACTTCCACCACTAGGGGCACAAGCTTGTCACCCACTTTGTAAATAGCCTGTTTCTTACTCAGGTATGCTGCCACGGATTGGGTGGCGGTTGAGACCTTGGGCCTCATGTCGCTTCCATACCAGTAAAATGTCTGGTCAGGTTTCTCTTGGTCCTCGACGTCCCGGTCATCACGACACAGCGGTGGAATACAATCAATAAAATCATCCACATTGTCGGAAGCTTGGAAAGATGAACCCATGACAGAGGCCCCAGGTGCCGAACTCTCAAGGGGATGCGTGGCGGGAAGTACTGAGACACTCTCCGTGGACCCCTCCTCACCTCCCTCCGACTGCATCGGGCCCTGAGGGCTCGCAGTTTCACACAGAAGTCCACTCAGGTCGCCTAAGTCAGGAAGCTCCTGGCCTGAACCCATGACAGAGGCCCCAGGTGCCGAACTCTCAAGGGGATGCGTGGCGGGAAGTACTGAGACACTCTCCGTGGACCCCTCCTCACCTCCCTCCGACTGCATCGGGCCCTGAGGGCTCGCAGTTTCACACAGAAGTTCACCCAGGTCGCCTAAGTCAGGAAGCTCCTGGCCAACATCTGACAAGAGATCTAACAAACACCCCTCAATGTGATCCACCATCGGTAGGCAATCATCCAGCCCACTGACATGACTGGGGACGGGGCCTTCTGGGGATAATGGGGTTTGCGACTGTCCAGCAGGCGGCGCTAATAAGCCTTGTGTCTCATGTGGAAAAATAACAGGAGAAGGTAAACCCCCCGTTGGCAAACATAGATCCGTCGGGGTGTGCATGTGTAATGGGCCCTGCACCTGGCTCGTGGAGGGACGCGGGGAATCCGGAGCTAATAAGCTCGATGACTGACCAGATGACCCAAACCCCGACGGTTCTGGCTCTTCAAAAAACAAACTGTGCATATCCCTCCCTACAAAACCCTGAGCCCCCACCCAAAGTTCGTTTTCGCTGTCACTCGATTCCGTATCTTCGCTCTGTGACCGTGATGAAACTTCAGCTGCGGAGGATGTTGTGGGCGTGGCGACTGCCGCCGCCTGTTTCCTGGCGGCCTCCCTAAACAAAAGTTAATTACACAAAGGTAAGTCTGAGTGACATCTCCAATTTCCCGTGATGCCCGCTGTACGTACGTCCCGCCGCCCACACAACCCACCGCCCAGTACATCAACCATCCTACCTCTGGGCTTTTTTTCTAAGGCTCCTTCTAAGTGCCTTTTCTCTGTGTTTGTCATCATGGGGATAGATCCCAAACAATGCTTTTAGCATG-TTTTTCATGGCTGGTTCCTGCGTCAAGTACACAAGACATCCTTCACATCCCTTGTATGGCCTAGGTATCATAATCCAGCGGTTGAGTTTCATTTTTCCCTTATAGATGGTAAAGGGCTTCTCCTGTCTGGCTCGATTGGCGGTCCTTAATAGCCGTCCAAAGCAGCCCAGGCCAGTTTCAGTCTCCGGGATTTCTGGTAGCCCATGCCTACGTCGCTCCTCCAAAAATGCCTCATAGAAGTCATCGAAGCCTTCTGGCATTCTCTCCCGCCGGTTTCGACCCGGAACGGTGAATATTCTCTTTCCTTCATCCAACCACCCTACCCCCCAGAAGCGTCCACTGTCTAAAGCATCTATAATAAAGTCCGTGAGCCATTCCGACTCCGTGTAGCGAGGCATCTTTTTAGGCAAAAGCCCCGACACAAAACACCTTTTCCGTGGGCGACTTTCACGCCACAACT-----------------------------------------------------------------------------------------------------------------------------
>ZM117
CCAAGCCCACATGGGCCTACTATAACAGGAAACATAGAAGTTGCGGATAGAGCCTGGTTTCTAAGGGCAATGATATTTATAGTGCAAAACGGAGGGCGTTAAGACAAAGGGAGGTACCCGGAAAGAGTGACAAGAAGACTTGTCAAAATTTTAGTCTCTGTGGTAAAATGGGGCAAGGTAAATGTGCAAAACGACTGGATAGTGATCCGAGTCATATTCAGGCGACGGCCGGCGGCCCAGAAACAGGGACGCGTACCGGGACCCTTCAGGTTCTCGATTATGTCGCTCCACGTCAAAAGCTTGTTGGATCTCGTGGCGGTGGGACAGGGGCCTACATTTGCCTATTCTTCTTCGCGATGCATTTCCAACAAAGTATGCTGGGTATTCCAATAATCCCTTCAGAAAAATGCCCATGTTTGTACCGATGGCCACAACTCCCATGGAAAACCTGTCCAGCGTCTGTTCCAAAGTTCGGTTTGCGTCCACACTACAGTGGGCCGTTCTGGGAAGTAAGCATTTATACGGGGGTACCGTCTGACATATGTGTTCAGGGGAGGCCTCTGGCACTTGGGAGCAAATAACGATGCCCCCCGTTAAATCAAAGTGGGTCTTCACCTTTTCTCCGAAATAATACACTTCCACCACTAGGGGCACAAGCTTGTCACCCACTTTGTAAATAGCCTGTTTCTTACTCAGGTATGCTGCCACGGATTGGGTGGCGGTTGAGACCTTGGGCCTCATGTCGCTTCCATACCAGTAAAATGTCTGGTCAGGTTTCTCTTGGTCCTCGACGTCCCGGTCATCACGACACAGCGGTGGAATACAATCAATAAAATCATCCACATTGTCGGAAGCTTGGAAAGATGAACCCATGACAGAGGCCCCAGGTGCCGAACTCTCAAGGGGATGCGTGGCGGGAAGTACTGAGACACTCTCCGTGGACCCCTCCTCACCTCCCTCCGACTGCATCGGGCCCTGAGGGCTCGCAGTTTCACACAGAAGTCCACTCAGGTCGCCTAAGTCAGGAAGCTCCTGGCCTGAACCCATGACAGAGGCCCCAGGTGCCGAACTCTCAAGGGGATGCGTGGCGGGAAGTACTGAGACACTCTCCGTGGACCCCTCCTCACCTCCCTCCGACTGCATCGGGCCCTGAGGGCTCGCAGTTTCACACAGAAGTTCACCCAGGTCGCCTAAGTCAGGAAGCTCCTGGCCAACATCTGACAAGAGATCTAACAAACACCCCTCAATGTGATCCACCATCGGTAGGCAATCATCCAGCCCACTGACATGACTGGGGACGGGGCCTTCTGGGGATAATGGGGTTTGCGACTGTCCAGCAGGCGGCGCTAATAAGCCTTGTGTCTCATGTGGAAAAATAACAGGAGAAGGTAAACCCCCCGTTGGCAAACATAGATCCGTCGGGGTGTGCATGTGTAATGGGCCCTGCACCTGGCTCGTGGAGGGACGCGGGGAATCCGGAGCTAATAAGCTCGATGACTGACCAGATGACCCAAACCCCGACGGTTCTGGCTCTTCAAAAAACAAACTGTGCATATCCCTCCCTACAAAACCCTGAGCCCCCACCCAAAGTTCGTTTTCGCTGTCACTCGATTCCGTATCTTCGCTCTGTGACCGTGATGAAACTTCAGCTGCGGAGGATGTTGTGGGCGTGGCGACTGCCGCCGCCTGTTTCCTGGCGGCCTCCCTAAACAAAAGTTAATTACACAAAGGTAAGTCTGAGTGACATCTCCAATTTCCCGTGATGCCCGCTGTACGTACGTCCCGCCGCCCACACAACCCACCGCCCAGTACATCAACCATCCTACCTCTGGGCTTTTTTTCTAAGGCTCCTTCTAAGTGCCTTTTCTCTGTGTTTGTCATCATGGGGATAGATCCCAAACAATGCTTTTAGCATG-TTTTTCATGGCTGGTTCCTGCGTCAAGTACACAAGACATCCTTCACATCCCTTGTATGGCCTAGGTATCATAATCCAGCGGTTGAGTTTCATTTTTCCCTTATAGATGGTAAAGGGCTTCTCCTGTCTGGCTCGATTGGCGGTCCTTAATAGCCGTCCAAAGCAGCCCAGGCCAGTTTCAGTCTCCGGGATTTCTGGTAGCCCATGCCTACGTCGCTCCTCCAAAAATGCCTCATAGAAGTCATCGAAGCCTTCTGGCATTCTCTCCCGCCGGTTTCGACCCGGAACGGTGAATATTCTCTTTCCTTCATCCAACCACCCTACCCCCCAGAAGCGTCCACTGTCTAAAGCATCTATAATAAAGTCCGTGAGCCATTCCGACTCCGTGTAGCGAGGCATCTTTTTAGGCAAAAGCCCCGACACAAAACACCTTTTCCGTGGGCGACTTTCACGCCACAACT-----------------------------------------------------------------------------------------------------------------------------
>ZM123
CCAAGCCCACATGGGCCTACTATAACAGGAAACATAGAAGTTGCGGATAGAGCCTGGTTTCTAAGGGCAATGATATTTATAGTGCAAAACGGAGGGCGTTAAGACAAAGGGAGGTACCCGGAAAGAGTGACAAGAAGACTTGTCAAAATTTTAGTCTCTGTGGTAAAATGGGGCAAGGTAAATGTGCAAAACGACTGGATAGTGATCCGAGTCATATTCAGGCGACGGCCGGCGGCCCAGAAACAGGGACGCGTACCGGGACCCTTCAGGTTCTCGATTATGTCGCTCCACGTCAAAAGCTTGTTGGATCTCGTGGCGGTGGGACAGGGGCCTACATTTGCCTATTCTTCTTCGCGATGCATTTCCAACAAAGTATGCTGGGTATTCCAATAATCCCTTCAGAAAAATGCCCATGTTTGTACCGATGGCCACAACTCCCATGGAAAACCTGTCCAGCGTCTGTTCCAAAGTTCGGTTTGCGTCCACACTACAGTGGGCCGTTCTGGGAAGTAAGCATTTATACGGGGGTACCGTCTGACATATGTGTTCAGGGGAGGCCTCTGGCACTTGGGAGCAAATAACGATGCCCCCCGTTAAATCAAAGTGGGTCTTCACCTTTTCTCCGAAATAATACACTTCCACCACTAGGGGCACAAGCTTGTCACCCACTTTGTAAATAGCCTGTTTCTTACTCAGGTATGCTGCCACGGATTGGGTGGCGGTTGAGACCTTGGGCCTCATGTCGCTTCCATACCAGTAAAATGTCTGGTCAGGTTTCTCTTGGTCCTCGACGTCCCGGTCATCACGACACAGCGGTGGAATACAATCAATAAAATCATCCACATTGTCGGAAGCTTGGAAAGATGAACCCATGACAGAGGCCCCAGGTGCCGAACTCTCAAGGGGATGCGTGGCGGGAAGTACTGAGACACTCTCCGTGGACCCCTCCTCACCTCCCTCCGACTGCATCGGGCCCTGAGGGCTCGCAGTTTCACACAGAAGTCCACTCAGGTCGCCTAAGTCAGGAAGCTCCTGGCCTGAACCCATGACAGAGGCCCCAGGTGCCGAACTCTCAAGGGGATGCGTGGCGGGAAGTACTGAGACACTCTCCGTGGACCCCTCCTCACCTCCCTCCGACTGCATCGGGCCCTGAGGGCTCGCAGTTTCACACAGAAGTTCACCCAGGTCGCCTAAGTCAGGAAGCTCCTGGCCAACATCTGACAAGAGATCTAACAAACACCCCTCAATGTGATCCACCATCGGTAGGCAATCATCCAGCCCACTGACATGACTGGGGACGGGGCCTTCTGGGGATAATGGGGTTTGCGACTGTCCAGCAGGCGGCGCTAATAAGCCTTGTGTCTCATGTGGAAAAATAACAGGAGAAGGTAAACCCCCCGTTGGCAAACATAGATCCGTCGGGGTGTGCATGTGTAATGGGCCCTGCACCTGGCTCGTGGAGGGACGCGGGGAATCCGGAGCTAATAAGCTCGATGACTGACCAGATGACCCAAACCCCGACGGTTCTGGCTCTTCAAAAAACAAACTGTGCATATCCCTCCCTACAAAACCCTGAGCCCCCACCCAAAGTTCGTTTTCGCTGTCACTCGATTCCGTATCTTCGCTCTGTGACCGTGATGAAACTTCAGCTGCGGAGGATGTTGTGGGCGTGGCGACTGCCGCCGCCTGTTTCCTGGCGGCCTCCCTAAACAAAAGTTAATTACACAAAGGTAAGTCTGAGTGACATCTCCAATTTCCCGTGATGCCCGCTGTACGTACGTCCCGCCGCCCACACAACCCACCGCCCAGTACATCAACCATCCTACCTCTGGGCTTTTTTTCTAAGGCTCCTTCTAAGTGCCTTTTCTCTGTGTTTGTCATCATGGGGATAGATCCCAAACAATGCTTTTAGCATG-TTTTTCATGGCTGGTTCCTGCGTCAAGTACACAAGACATCCTTCACATCCCTTGTATGGCCTAGGTATCATAATCCAGCGGTTGAGTTTCATTTTTCCCTTATAGATGGTAAAGGGCTTCTCCTGTCTGGCTCGATTGGCGGTCCTTAATAGCCGTCCAAAGCAGCCCAGGCCAGTTTCAGTCTCCGGGATTTCTGGTAGCCCATGCCTACGTCGCTCCTCCAAAAATGCCTCATAGAAGTCATCGAAGCCTTCTGGCATTCTCTCCCGCCGGTTTCGACCCGGAACGGTGAATATTCTCTTTCCTTCATCCAACCACCCTACCCCCCAGAAGCGTCCACTGTCTAAAGCATCTATAATAAAGTCCGTGAGCCATTCCGACTCCGTGTAGCGAGGCATCTTTTTAGGCAAAAGCCCCGACACAAAACACCTTTTCCGTGGGCGACTTTCACGCCACAACT-----------------------------------------------------------------------------------------------------------------------------
>ZM102
CCAAGCCCACATGGGCCTACTATAACAGGAAACATAGAAGTTGCGGATAGAGCCTGGTTTCTAAGGGCAATGATATTTATAGTGCAAAACGGAGGGCGTTAAGACAAAGGGAGGTACCCGGAAAGAGTGACAAGAAGACTTGTCAAAATTTTAGTCTCTGTGGTAAAATGGGGCAAGGTAAATGTGCAAAACGACTGGATAGTGATCCGAGTCATATTCAGGCGACGGCCGGCGGCCCAGAAACAGGGACGCGTACCGGGACCCTTCAGGTTCTCGATTATGTCGCTCCACGTCAAAAGCTTGTTGGATCTCGTGGCGGTGGGACAGGGGCCTACATTTGCCTATTCTTCTTCGCGATGCATTTCCAACAAAGTATGCTGGGTATTCCAATAATCCCTTCAGAAAAATGCCCATGTTTGTACCGATGGCCACAACTCCCATGGAAAACCTGTCCAGCGTCTGTTCCAAAGTTCGGTTTGCGTCCACACTACAGTGGGCCGTTCTGGGAAGTAAGCATTTATACGGGGGTACCGTCTGACATATGTGTTCAGGGGAGGCCTCTGGCACTTGGGAGCAAATAACGATGCCCCCCGTTAAATCAAAGTGGGTCTTCACCTTTTCTCCGAAATAATACACTTCCACCACTAGGGGCACAAGCTTGTCACCCACTTTGTAAATAGCCTGTTTCTTACTCAGGTATGCTGCCACGGATTGGGTGGCGGTTGAGACCTTGGGCCTCATGTCGCTTCCATACCAGTAAAATGTCTGGTCAGGTTTCTCTTGGTCCTCGACGTCCCGGTCATCACGACACAGCGGTGGAATACAATCAATAAAATCATCCACATTGTCGGAAGCTTGGAAAGATGAACCCATGACAGAGGCCCCAGGTGCCGAACTCTCAAGGGGATGCGTGGCGGGAAGTACTGAGACACTCTCCGTGGACCCCTCCTCACCTCCCTCCGACTGCATCGGGCCCTGAGGGCTCGCAGTTTCACACAGAAGTCCACTCAGGTCGCCTAAGTCAGGAAGCTCCTGGCCTGAACCCATGACAGAGGCCCCAGGTGCCGAACTCTCAAGGGGATGCGTGGCGGGAAGTACTGAGACACTCTCCGTGGACCCCTCCTCACCTCCCTCCGACTGCATCGGGCCCTGAGGGCTCGCAGTTTCACACAGAAGTTCACCCAGGTCGCCTAAGTCAGGAAGCTCCTGGCCAACATCTGACAAGAGATCTAACAAACACCCCTCAATGTGATCCACCATCGGTAGGCAATCATCCAGCCCACTGACATGACTGGGGACGGGGCCTTCTGGGGATAATGGGGTTTGCGACTGTCCAGCAGGCGGCGCTAATAAGCCTTGTGTCTCATGTGGAAAAATAACAGGAGAAGGTAAACCCCCCGTTGGCAAACATAGATCCGTCGGGGTGTGCATGTGTAATGGGCCCTGCACCTGGCTCGTGGAGGGACGCGGGGAATCCGGAGCTAATAAGCTCGATGACTGACCAGATGACCCAAACCCCGACGGTTCTGGCTCTTCAAAAAACAAACTGTGCATATCCCTCCCTACAAAACCCTGAGCCCCCACCCAAAGTTCGTTTTCGCTGTCACTCGATTCCGTATCTTCGCTCTGTGACCGTGATGAAACTTCAGCTGCGGAGGATGTTGTGGGCGTGGCGACTGCCGCCGCCTGTTTCCTGGCGGCCTCCCTAAACAAAAGTTAATTACACAAAGGTAAGTCTGAGTGACATCTCCAATTTCCCGTGATGCCCGCTGTACGTACGTCCCGCCGCCCACACAACCCACCGCCCAGTACATCAACCATCCTACCTCTGGGCTTTTTTTCTAAGGCTCCTTCTAAGTGCCTTTTCTCTGTGTTTGTCATCATGGGGATAGATCCCAAACAATGCTTTTAGCATG-TTTTTCATGGCTGGTTCCTGCGTCAAGTACACAAGACATCCTTCACATCCCTTGTATGGCCTAGGTATCATAATCCAGCGGTTGAGTTTCATTTTTCCCTTATAGATGGTAAAGGGCTTCTCCTGTCTGGCTCGATTGGCGGTCCTTAATAGCCGTCCAAAGCAGCCCAGGCCAGTTTCAGTCTCCGGGATTTCTGGTAGCCCATGCCTACGTCGCTCCTCCAAAAATGCCTCATAGAAGTCATCGAAGCCTTCTGGCATTCTCTCCCGCCGGTTTCGTCCCGGAACGGTGAATATTCTCTTTCCTTCATCCAACCACCCTACCCCCCAGAAGCGTCCACTGTCTAAAGCATCTATAATAAAGTCCGTGAGCCATTCCGACTCCGTGTAGCGAGGCATCTTTTTAGGCAAAAGCCCCGACACAAAACACCTTTTCCGTGGGCGACTTTCACGCCACAACT-----------------------------------------------------------------------------------------------------------------------------
>ZM106
CCAAGCCCACATGGGCCTACTATAACAGGAAACATAGAAGTTGCGGATAGAGCCTGGTTTCTAAGGGCAATGATATTTATAGTGCAAAACGGAGGGCGTTAAGACAAAGGGAGGTACCCGGAAAGAGTGACAAGAAGACTTGTCAAAATTTTAGTCTCTGTGGTAAAATGGGGCAAGGTAAATGTGCAAAACGACTGGATAGTGATCCGAGTCATATTCAGGCGACGGCCGGCGGCCCAGAAACAGGGACGCGTACCGGGACCCTTCAGGTTCTCGATTATGTCGCTCCACGTCAAAAGCTTGTTGGATCTCGTGGCGGTGGGACAGGGGCCTACATTTGCCTATTCTTCTTCGCGATGCATTTCCAACAAAGTATGCTGGGTATTCCAATAATCCCTTCAGAAAAATGCCCATGTTTGTACCGATGGCCACAACTCCCATGGAAAACCTGTCCAGCGTCTGTTCCAAAGTTCGGTTTGCGTCCACACTACAGTGGGCCGTTCTGGGAAGTAAGCATTTATACGGGGGTACCGTCTGACATATGTGTTCAGGGGAGGCCTCTGGCACTTGGGAGCAAATAACGATGCCCCCCGTTAAATCAAAGTGGGTCTTCACCTTTTCTCCGAAATAATACACTTCCACCACTAGGGGCACAAGCTTGTCACCCACTTTGTAAATAGCCTGTTTCTTACTCAGGTATGCTGCCACGGATTGGGTGGCGGTTGAGACCTTGGGCCTCATGTCGCTTCCATACCAGTAAAATGTCTGGTCAGGTTTCTCTTGGTCCTCGACGTCCCGGTCATCACGACACAGCGGTGGAATACAATCAATAAAATCATCCACATTGTCGGAAGCTTGGAAAGATGAACCCATGACAGAGGCCCCAGGTGCCGAACTCTCAAGGGGATGCGTGGCGGGAAGTACTGAGACACTCTCCGTGGACCCCTCCTCACCTCCCTCCGACTGCATCGGGCCCTGAGGGCTCGCAGTTTCACACAGAAGTCCACTCAGGTCGCCTAAGTCAGGAAGCTCCTGGCCTGAACCCATGACAGAGGCCCCAGGTGCCGAACTCTCAAGGGGATGCGTGGCGGGAAGTACTGAGACACTCTCCGTGGACCCCTCCTCACCTCCCTCCGACTGCATCGGGCCCTGAGGGCTCGCAGTTTCACACAGAAGTTCACCCAGGTCGCCTAAGTCAGGAAGCTCCTGGCCAACATCTGACAAGAGATCTAACAAACACCCCTCAATGTGATCCACCATCGGTAGGCAATCATCCAGCCCACTGACATGACTGGGGACGGGGCCTTCTGGGGATAATGGGGTTTGCGACTGTCCAGCAGGCGGCGCTAATAAGCCTTGTGTCTCATGTGGAAAAATAACAGGAGAAGGTAAACCCCCCGTTGGCAAACATAGATCCGTCGGGGTGTGCATGTGTAATGGGCCCTGCACCTGGCTCGTGGAGGGACGCGGGGAATCCGGAGCTAATAAGCTCGATGACTGACCAGATGACCCAAACCCCGACGGTTCTGGCTCTTCAAAAAACAAACTGTGCATATCCCTCCCTACAAAACCCTGAGCCCCCACCCAAAGTTCGTTTTCGCTGTCACTCGATTCCGTATCTTCGCTCTGTGACGGTGATGAAACTTCAGCTGCGGAGGATGTTGTGGGCGTGGCGACTGCCGCCGCCTGTTTCCTGGCGGCCTCCCTAAACAAAAGTTAATTACACAAAGGTAAGTCTGAGTGACATCTCCAATTTCCCGTGATGCCCGCTGTACGTACGTCCCGCCGCCCACACAACCCACCGCCCAGTACATCAACCATCCTACCTCTGGGCTTTTTTTCTAAGGCTCCTTCTAAGTGCCTTTTCTCTGTGTTTGTCATCATGGGGATAGATCCCAAACAATGCTTTTAGCATG-TTTTTCATGGCTGGTTCCTGCGTCAAGTACACAAGACATCCTTCACATCCCTTGTATGGCCTAGGTATCATAATCCAGCGGTTGAGTTTCATTTTTCCCTTATAGATGGTAAAGGGCTTCTCCTGTCTGGCTCGATTGGCGGTCCTTAATAGCCGTCCAAAGCAGCCCAGGCCAGTTTCAGTCTCCGGGATTTCTGGTAGCCCATGCCTACGTCGCTCCTCCAAAAATGCCTCATAGAAGTCATCGAAGCCTTCTGGCATTCTCTCCCGCCGGTTTCGACCCGGAACGGTGAATATTCTCTTTCCTTCATCCAACCACCCTACCCCCCAGAAGCGTCCACTGTCTAAAGCATCTATAATAAAGTCCGTGAGCCATTCCGACTCCGTGTAGCGAGGCATCTTTTTAGGCAAAAGCCCCGACACAAAACACCTTTTCCGTGGGCGACTTTCACGCCACAACT-----------------------------------------------------------------------------------------------------------------------------
>U008-B
CCAAGCCCACATGGGCCTACTATAACAGGAAACATAGAAGTTGCGGATAGAGCCTGGTTTCTAACGGCAATGATATTTATAGTGCAAAACGGAGGGCGGTAAGACAAAGGGAGGTACCCGGACAGAGTGACAAGAAGACTTGTCAAAATTTTAGTCTCTGTGGTAAAATGGGGCAAGGTAAATGTGCAAAACGACTGGATAGTGATCCGAGTCATATTCAGGCGACGGCCGGCGGCCCAGAAACAGGGACGCGTACCGGGACCCTTCAGGTTCTCGATTATGTCGCTCCACGTCAAAAGCTTGTTGGATCTCGTGGCGGTGGGACAGGGGCCTACATTTGCCTATTCTTCTTCGCGATGCATTTCCAACAAAGTATGCTGGGTATTCCAATAATCCCTTCAGAAAAATGCCCATGTTTGTACCGATGGCCACAACTCCCATGGAAAACCTGTCCAGCGTCTGTTCCAAAGTTCGGTTTGCGTCCACACTACAGTGGGCCGTTCTGGGAAGTAAGCATTTATACGGGGGTACCGTCTGACATATGTGTTCAGGGGAGGCCTCTGGGACTTGGGAGCAAATAACGATGCCCCCCGTTAAATCAAAGTGGGTCTTCACCTTTTCTCCGAAATAATACACTTCCACCACTAGGGGCACAAGCTTGTCACCCACTTTGTAAATAGCCTGTTTCTTACTCAGGTATGCTGCCACGGATTGGGTGGCGGTTGAGACCTTGGGCCTCATGTCGCTTCCATACCAGTAAAATGTCTGGTCAGCTTTCTCTTGGTCCTCGACGTCCCGGTCATCACGACACAACGGTGGAATACAATCAATAAAATCATCCACATTGTCGGAAGCTTGGAAAGA------------------------------------------------------------------------------------------------------------------------------------------------------------------------------TGAACCCATGACAGAGGCCCCAGGTGCCGAACTCTCAAGGGGATGCGTGGCGGGAAGTACTGAGACACTCTCCGTGGACCCCTCCTCACCTCCCTCCGACTGCATCGGGCCCTGAGGGCTCGCAGTTTCACACAGAAGTTCACCCAGGTCGCCTAAGTCAGGAAGCTCCTGGCCAACATCTGACAAGAGATCTAACAAACACCCCTCAATGTGATCCACCATCGGTAGGCAATCATCCAGCCCACTGACATGACTGGGGACGGGGCCTTCTGGGGAAAATGGGGTTTGCGACTGTCCAGCAGGCGGCGCTAATAAGCCTTGTGTCTCATGTGGAAAAATAACAGGAGAAGGTAAACCCCCCGTTGGCAAACATAGATCCGTCGGGGTGTGCACGTGTAATGGGCCCTGCACCTGGCTCGTGGAGGGACGCGGGGAATCCGGAGCTAATAAGCTCGATGACTGACCAGATGACCCAAACCCCGACGGTTCTGGCTCTTCAAAAAACAAACTGTGCATATCCCTCCCTACAAAACCCTGAGCCCCCACCCAAAGTTCGTTTTCGCTGTCACTCGATTCCGTATCTTCGCTCTGTGACCGTGATGAAACTTCAGCTGCGGAGGATGTTGTGGGCGTGGCGACTGCCGCCGCCTGTTTCCTGGCGGCCTCCCTAAACAAAAGTTAATTACACAAAGGTAAGTCTGAGTGACATCTCCAATTTCCCGTGATGCCCGCTGCACGTACATCCCGCCGCCCACACAACCCACCGCCCAGTACATCAACCATCCTACCTCTGGGCTTTTTTTCTAAGGCTCCTTCTAAGTGCCTTTTCTCTGTGTTTGTCATCATGGGGATAGATCCCAAACAATGCTTTTAGCATG-TTTTTCATGGCTGGTTCCTGCGTCAAGTACACAAGACATCCTTCACATCCCTTGTATGGCCTAGGTGTCATAATCCAGCGGTTGAGTTTCATTTTTCCCTTATAGATGGTAAAGGGCCTCTCCTGTCTGGCTCGATTGGCGGTCCTTAATAGCCGTCCAAAGCAGCCCAGGCCAGTCTCAGTCTCCGGGATTTCTGGCAGCCCGTGCCTACGTCGCTCCTCCAAAAATGCCTCATAGAAGTCATCGAAGCCTTCTGGCATTCTCTCCCGCCGGTTTCGACCCGGCACGGTGAATATTCTCTTTTGTTCATCCAACCACCCTACCCCCCAGAAGCGTCCACTGTCTAAAGCATCTATAATAAAGTCCGTGAGCCATTCCGACTCTGTGTAGCGAGGCATCTTTTTAGGCAAAAGCCACGACACAAAACACCTTTTCCGTGGGCGACTTTCTCGCCACAACT-----------------------------------------------------------------------------------------------------------------------------
>ZM091
CCAAGCCCACATGGGCCTACTATAACAGGAAACATAGAAGTTGCGGATAGAGCCTGGTTTCTAACGGCAATGATATTTATAGTGCAAAACGGAGGGCGGTAAGACAAAGGGAGGTACCCGGACAGAGTGACAAGAAGACTTGTCAAAATTTTAGTCTCTGTGGTAAAATGGGGCAAGGTAAATGTGCAAAACGACTGGATAGTGATCCGAGTCATATTCAGGCGACGGCCGGCGGCCCAGAAACAGGGACGCGTACCGGGACCCTTCAGGTTCTCGATTATGTCGCTCCACGTCAAAAGCTTGTTGGATCTCGTGGCGGTGGGACAGGGGCCTACATTTGCCTATTCTTCTTCGCGATGCATTTCCAACAAAGTATGCTGGGTATTCCAATAATCCCTTCAGAAAAATGCCCATGTTTGTACCGATGGCCACAACTCCCATGGAAAACCTGTCCAGCGTCTGTTCCAAAGTTCGGTTTGCGTCCACACTACAGTGGGCCGTTCTGGGAAGTAAGCATTTATACGGGGGTACCGTCTGACATATGTGTTCAGGGGAGGCCTCTGGGACTTGGGAGCAAATAACGATGCCCCCCGTTAAATCAAAGTGGGTCTTCACCTTTTCTCCGAAATAATACACTTCCACCACTAGGGGCACAAGCTTGTCACCCACTTTGTAAATAGCCTGTTTCTTACTCAGGTATGCTGCCACGGATTGGGTGGCGGTTGAGACCTTGGGCCTCATGTCGCTTCCATACCAGTAAAATGTCTGGTCAGCTTTCTCTTGGTCCTCGACGTCCCGGTCATCACGACACAACGGTGGAATACAATCAATAAAATCATCCACATTGTCGGAAGCTTGGAAAGA------------------------------------------------------------------------------------------------------------------------------------------------------------------------------TGAACCCATGACAGAGGCCCCAGGTGCCGAACTCTCAAGGGGATGCGTGGCGGGAAGTACTGAGACACTCTCCGTGGACCCCTCCTCACCTCCCTCCGACTGCATCGGGCCCTGAGGGCTCGCAGTTTCACACAGAAGTTCACCCAGGTCGCCTAAGTCAGGAAGCTCCTGGCCAACATCTGACAAGAGATCTAACAAACACCCCTCAATGTGATCCACCATCGGTAGGCAATCATCCAGCCCACTGACATGACTGGGGACGGGGCCTTCTGGGGAAAATGGGGTTTGCGACTGTCCAGCAGGCGGCGCTAATAAGCCTTGTGTCTCATGTGGAAAAATAACAGGAGAAGGTAAACCCCCCGTTGGCAAACATAGATCCGTCGGGGTGTGCACGTGTAATGGGCCCTGCACCTGGCTCGTGGAGGGACGCGGGGAATCCGGAGCTAATAAGCTCGATGACTGACCAGATGACCCAAACCCCGACGGTTCTGGCTCTTCAAAAAACAAACTGTGCATATCCCTCCCTACAAAACCCTGAGCCCCCACCCAAAGTTCGTTTTCGCTGTCACTCGATTCCGTATCTTCGCTCTGTGACCGTGATGAAACTTCAGCTGCGGAGGATGTTGTGGGCGTGGCGACTGCCGCCGCCTGTTTCCTGGCGGCCTCCCTAAACAAAAGTTAATTACACAAAGGTAAGTCTGAGTGACATCTCCAATTTCCCGTGATGCCCGCTGCACGTACATCCCGCCGCCCACACAACCCACCGCCCAGTACATCAACCATCCTACCTCTGGGCTTTTTTTCTAAGGCTCCTTCTAAGTGCCTTTTCTCTGTGTTTGTCATCATGGGGATAGATCCCAAACAATGCTTTTAGCATG-TTTTTCATGGCTGGTTCCTGCGTCAAGTACACAAGACATCCTTCACATCCCTTGTATGGCCTAGGTGTCATAATCCAGCGGTTGAGTTTCATTTTTCCCTTATAGATGGTAAAGGGCCTCTCCTGTCTGGCTCGATTGGCGGTCCTTAATAGCCGTCCAAAGCAGCCCAGGCCAGTCTCAGTCTCCGGGATTTCTGGCAGCCCGTGCCTACGTCGCTCCTCCAAAAATGCCTCATAGAAGTCATCGAAGCCTTCTGGCATTCTCTCCCGCCGGTTTCGACCCGGCACGGTGAATATTCTCTTTTGTTCATCCAACCACCCTACCCCCCAGAAGCGTCCACTGTCTAAAGCATCTATAATAAAGTCCGTGAGCCATTCCGACTCTGTGTAGCGAGGCATCTTTTTAGGCAAAAGCCACGACACAAAACACCTTTTCCGTGGGCGACTTTCTCGCCACAACT-----------------------------------------------------------------------------------------------------------------------------
>U003-C
CCAAGCCCACATGGGCCTACTATAACAGGAAACATAGAAGTTGCGGATAGAGCCTGGTTTCTAACGGCAATGATATTTATAGTGCAAAACGGAGGGCGGTAAGACAAAGGGAGGTACCCGGACAGAGTGACAAGAAGACTTGTCAAAATTTTAGTCTCTGTGGTAAAATGGGGCAAGGTAAATGTGCAAAACGACTGGATAGTGATCCGAGTCATATTCAGGCGACGGCCGGCGGCCCAGAAACAGGGACGCGTACCGGGACCCTTCAGGTTCTCGATTATGTCGCTCCACGTCAAAAGCTTGTTGGATCTCGTGGCGGTGGGACAGGGGCCTACATTTGCCTATTCTTCTTCGCGATGCATTTCCAACAAAGTATGCTGGGTATTCCAATAATCCCTTCAGAAAAATGCCCATGTTTGTACCGATGGCCACAACTCCCATGGAAAATCTGTCCAGCGTCTGTTCCAAAGTTCGGTTTGCGTCCACACTACAGTGGGCCGTTCTGGGAAGTAAGCATTTATACGGGGGTACCGTCTGACATATGTGTTCAGGGGAGGCCTCTGGGACTTGGGAGCAAATAACGATGCCCCCCGTTAAATCAAAGTGGGTCTTCACCTTTTCTCCGAAATAATACACTTCCACCACTAGGGGCACAAGCTTGTCACCCACTTTGTAAATAGCCTGTTTCTTACTCAGGTATGCTGCCACGGATTGGGTGGCGGTTGAGACCTTGGGCCTCATGTCGCTTCCATACCAGTAAAATGTCTGGTCAGCTTTCTCTTGGTCCTCGACGTCCCGGTCATCACGACACAACGGTGGAATACAATCAATAAAATCATCCACATTGTCGGAAGCTTGGAAAGA------------------------------------------------------------------------------------------------------------------------------------------------------------------------------TGAACCCATGACAGAGGCCCCAGGTGCCGAACTCTCAAGGGGATGCGTGGCGGGAAGTACTGAGACACTCTCCGTGGACCCCTCCTCACCTCCCTCCGACTGCATCGGGCCCTGAGGGCTCGCAGTTTCACACAGAAGTTCACCCAGGTCGCCTAAGTCAGGAAGCTCCTGGCCAACATCTGACAAGAGATCTAACAAACACCCCTCAATGTGATCCACCATCGGTAGGCAATCATCCAGCCCACTGACATGACTGGGGACGGGGCCTTCTGGGGAAAATGGGGTTTGCGACTGTCCAGCAGGCGGCGCTAATAAGCCTTGTGTCTCATGTGGAAAAATAACAGGAGAAGGTAAACCCCCCGTTGGCAAACATAGATCCGTCGGGGTGTGCACGTGTAATGGGCCCTGCACCTGGCTCGTGGAGGGACGCGGGGAATCCGGAGCTAATAAGCTCGATGACTGACCAGATGACCCAAACCCCGACGGTTCTGGCTCTTCAAAAAACAAACTGTGCATATCCCTCCCTACAAAACCCTGAGCCCCCACCCAAAGTTCGTTTTCGCTGTCACTCGATTCCGTATCTTCGCTCTGTGACCGTGATGAAACTTCAGCTGCGGAGGATGTTGTGGGCGTGGCGACTGCCGCCGCCTGTTTCCTGGCGGCCTCCCTAAACAAAAGTTAATTACACAAAGGTAAGTCTGAGTGACATCTCCAATTTCCCGTGATGCCCGCTGCACGTACATCCCGCCGCCCACACAACCCACCGCCCAGTACATCAACCATCCTACCTCTGGGCTTTTTTTCTAAGGCTCCTTCTAAGTGCCTTTTCTCTGTGTTTGTCATCATGGGGATAGATCCCAAACAATGCTTTTAGCATG-TTTTTCATGGCTGGTTCCTGCGTCAAGTACACAAGACATCCTTCACATCCCTTGTATGGCCTAGGTGTCATAATCCAGCGGTTGAGTTTCATTTTTCCCTTATAGATGGTAAAGGGCCTCTCCTGTCTGGCTCGATTGGCGGTCCTTAATAGCCGTCCAAAGCAGCCCAGGCCAGTCTCAGTCTCCGGGATTTCTGGCAGCCCGTGCCTACGTCGCTCCTCCAAAAATGCCTCATAGAAGTCATCGAAGCCTTCTGGCATTCTCTCCCGCCGGTTTCGACCCGGCACGGTGAATATTCTCTTTTGTTCATCCAACCACCCTACCCCCCAGAAGCGTCCACTGTCTAAAGCATCTATAATAAAGTCCGTGAGCCATTCCGACTCTGTGTAGCGAGGCATCTTTTTAGGCAAAAGCCACGACACAAAACACCTTTTCCGTGGGCGACTTTCTCGCCACAACT-----------------------------------------------------------------------------------------------------------------------------
>U048-E
CCAAGCCCACATGGGCCTACTATAACAGGAAACATAGAAGTTGCGGATAGAGCCTGGTTTCTAACGGCAATGATATTTATAGTGCAAAACGGAGGGCGGTAAGACAAAGGGAGGTACCCGGACAGAGTGACAAGAAGACTTGTCAAAATTTTAGTCTCTGTGGTAAAATGGGGCAAGGTAAATGTGCAAAACGACTGGATAGTGATCCGAGTCATATTCAGGCGACGGCCGGCGGCCCAGAAACAGGGACGCGTACCGGGACCCTTCAGGTTCTCGATTATGTCGCTCCACGTCAAAAGCTTGTTGGATCTCGTGGCGGTGGGACAGGGGCCTACATTTGCCTATTCTTCTTCGCGATGCATTTCCAACAAAGTATGCTGGGTATTCCAATAATCCCTTCAGAAAAATGCCCATGTTTGTACCGATGGCCACAACTCCCATGGAAAATCTGTCCAGCGTCTGTTCCAAAGTTCGGTTTGCGTCCACACTACAGTGGGCCGTTCTGGGAAGTAAGCATTTATACGGGGGTACCGTCTGACATATGTGTTCAGGGGAGGCCTCTGGGACTTGGGAGCAAATAACGATGCCCCCCGTTAAATCAAAGTGGGTCTTCACCTTTTCTCCGAAATAATACACTTCCACCACTAGGGGCACAAGCTTGTCACCCACTTTGTAAATAGCCTGTTTCTTACTCAGGTATGCTGCCACGGATTGGGTGGCGGTTGAGACCTTGGGCCTCATGTCGCTTCCATACCAGTAAAATGTCTGGTCAGCTTTCTCTTGGTCCTCGACGTCCCGGTCATCACGACACAACGGTGGAATACAATCAATAAAATCATCCACATTGTCGGAAGCTTGGAAAGA------------------------------------------------------------------------------------------------------------------------------------------------------------------------------TGAACCCATGACAGAGGCCCCAGGTGCCGAACTCTCAAGGGGATGCGTGGCGGGAAGTACTGAGACACTCTCCGTGGACCCCTCCTCACCTCCCTCCGACTGCATCGGGCCCTGAGGGCTCGCAGTTTCACACAGAAGTTCACCCAGGTCGCCTAAGTCAGGAAGCTCCTGGCCAACATCTGACAAGAGATCTAACAAACACCCCTCAATGTGATCCACCATCGGTAGGCAATCATCCAGCCCACTGACATGACTGGGGACGGGGCCTTCTGGGGAAAATGGGGTTTGCGACTGTCCAGCAGGCGGCGCTAATAAGCCTTGTGTCTCATGTGGAAAAATAACAGGAGAAGGTAAACCCCCCGTTGGCAAACATAGATCCGTCGGGGTGTGCACGTGTAATGGGCCCTGCACCTGGCTCGTGGAGGGACGCGGGGAATCCGGAGCTAATAAGCTCGATGACTGACCAGATGACCCAAACCCCGACGGTTCTGGCTCTTCAAAAAACAAACTGTGCATATCCCTCCCTACAAAACCCTGAGCCCCCACCCAAAGTTCGTTTTCGCTGTCACTCGATTCCGTATCTTCGCTCTGTGACCGTGATGAAACTTCAGCTGCGGAGGATGTTGTGGGCGTGGCGACTGCCGCCGCCTGTTTCCTGGCGGCCTCCCTAAACAAAAGTTAATTACACAAAGGTAAGTCTGAGTGACATCTCCAATTTCCCGTGATGCCCGCTGCACGTACATCCCGCCGCCCACACAACCCACCGCCCAGTACATCAACCATCCTACCTCTGGGCTTTTTTTCTAAGGCTCCTTCTAAGTGCCTTTTCTCTGTGTTTGTCATCATGGGGATAGATCCCAAACAATGCTTTTAGCATGTTTT-TCATGGCTGGTTCCTGCGTCAAGTACACAAGACATCCTTCACATCCCTTGTATGGCCTAGGTGTCATAATCCAGCGGTTGAGTTTCATTTTTCCCTTATAGATGGTAAAGGGCCTCTCCTGTCTGGCTCGATTGGCGGTCCTTAATAGCCGTCCAAAGCAGCCCAGGCCAGTCTCAGTCTCCGGGATTTCTGGCAGCCCGTGCCTACGTCGCTCCTCCAAAAATGCCTCATAGAAGTCATCGAAGCCTTCTGGCATTCTCTCCCGCCGGTTTCGACCCGGCACGGTGAATATTCTCTTTTGTTCATCCAACCACCCTACCCCCCAGAAGCGTCCACTGTCTAAAGCATCTATAATAAAGTCCGTGAGCCATTCCGACTCTGTGTAGCGAGGCATCTTTTTAGGCAAAAGCCACGACACAAAACACCTTTTCCGTGGGCGACTTTCTCGCCACAACT-----------------------------------------------------------------------------------------------------------------------------
>U101-D
CCAAGCCCACATGGGCCTACTATAACAGGAAACATAGAAGTTGCGGATAGAGCCTGGTTTCTAACGGCAATGATATTTATAGTGCAAAACGGAGGGCGGTAAGACAAAGGGAGGTACCCGGACAGAGTGACAAGAAGACTTGTCAAAATTTTAGTCTCTGTGGTAAAATGGGGCAAGGTAAATGTGCAAAACGACTGGATAGTGATCCGAGTCATATTCAGGCGACGGCCGGCGGCCCAGAAACAGGGACGCGTACCGGGACCCTTCAGGTTCTCGATTATGTCGCTCCACGTCAAAAGCTTGTTGGATCTCGTGGCGGTGGGACAGGGGCCTACATTTGCCTATTCTTCTTCGCGATGCATTTCCAACAAAGTATGCTGGGTATTCCAATAATCCCTTCAGAAAAATGCCCATGTTTGTACCGATGGCCACAACTCCCATGGAAAATCTGTCCAGCGTCTGTTCCAAAGTTCGGTTTGCGTCCACACTACAGTGGGCCGTTCTGGGAAGTAAGCATTTATACGGGGGTACCGTCTGACATATGTGTTCAGGGGAGGCCTCTGGGACTTGGGAGCAAATAACGATGCCCCCCGTTAAATCAAAGTGGGTCTTCACCTTTTCTCCGAAATAATACACTTCCACCACTAGGGGCACAAGCTTGTCACCCACTTTGTAAATAGCCTGTTTCTTACTCAGGTATGCTGCCACGGATTGGGTGGCGGTTGAGACCTTGGGCCTCATGTCGCTTCCATACCAGTAAAATGTCTGGTCAGCTTTCTCTTGGTCCTCGACGTCCCGGTCATCACGACACAACGGTGGAATACAATCAATAAAATCATCCACATTGTCGGAAGCTTGGAAAGA------------------------------------------------------------------------------------------------------------------------------------------------------------------------------TGAACCCATGACAGAGGCCCCAGGTGCCGAACTCTCAAGGGGATGCGTGGCGGGAAGTACTGAGACACTCTCCGTGGACCCCTCCTCACCTCCCTCCGACTGCATCGGGCCCTGAGGGCTCGCAGTTTCACACAGAAGTTCACCCAGGTCGCCTAAGTCAGGAAGCTCCTGGCCAACATCTGACAAGAGATCTAACAAACACCCCTCAATGTGATCCACCATCGGTAGGCAATCATCCAGCCCACTGACATGACTGGGGACGGGGCCTTCTGGGGAAAATGGGGTTTGCGACTGTCCAGCAGGCGGCGCTAATAAGCCTTGTGTCTCATGTGGAAAAATAACAGGAGAAGGTAAACCCCCCGTTGGCAAACATAGATCCGTCGGGGTGTGCACGTGTAATGGGCCCTGCACCTGGCTCGTGGAGGGACGCGGGGAATCCGGAGCTAATAAGCTCGATGACTGACCAGATGACCCAAACCCCGACGGTTCTGGCTCTTCAAAAAACAAACTGTGCATATCCCTCCCTACAAAACCCTGAGCCCCCACCCAAAGTTCGTTTTCGCTGTCACTCGATTCCGTATCTTCGCTCTGTGACCGTGATGAAACTTCAGCTGCGGAGGATGTTGTGGGCGTGGCGACTGCCGCCGCCTGTTTCCTGGCGGCCTCCCTAAACAAAAGTTAATTACACAAAGGTAAGTCTGAGTGACATCTCCAATTTCCCGTGATGCCCGCTGCACGTACATCCCGCCGCCCACACAACCCACCGCCCAGTACATCAACCATCCTACCTCTGGGCTTTTTTTCTAAGGCTCCTTCTAAGTGCCTTTTCTCTGTGTTTGTCATCATGGGGATAGATCCCAAACAATGCTTTTAGCATGTTTT-TCATGGCTGGTTCCTGCGTCAAGTACACAAGACATCCTTCACATCCCTTGTATGGCCTAGGTGTCATAATCCAGCGGTTGAGTTTCATTTTTCCCTTATAGATGGTAAAGGGCCTCTCCTGTCTGGCTCGATTGGCGGTCCTTAATAGCCGTCCAAAGCAGCCCAGGCCAGTCTCAGTCTCCGGGATTTCTGGCAGCCCGTGCCTACGTCGCTCCTCCAAAAATGCCTCATAGAAGTCATCGAAGCCTTCTGGCATTCTCTCCCGCCGGTTTCGACCCGGCACGGTGAATATTCTCTTTTGTTCATCCAACCACCCTACCCCCCAGAAGCGTCCACTGTCTAAAGCATCTATAATAAAGTCCGTGAGCCATTCCGACTCTGTGTAGCGAGGCATCTTTTTAGGCAAAAGCCACGACACAAAACACCTTTTCCGTGGGCGACTTTCTCGCCACAACT-----------------------------------------------------------------------------------------------------------------------------
>U108-B
CCAAGCCCACATGGGCCTACTATAACAGGAAACATAGAAGTTGCGGATAGAGCCTGGTTTCTAACGGCAATGATATTTATAGTGCAAAACGGAGGGCGGTAAGACAAAGGGAGGTACCCGGACAGAGTGACAAGAAGACTTGTCAAAATTTTAGTCTCTGTGGTAAAATGGGGCAAGGTAAATGTGCAAAACGACTGGATAGTGATCCGAGTCATATTCAGGCGACGGCCGGCGGCCCAGAAACAGGGACGCGTACCGGGACCCTTCAGGTTCTCGATTATGTCGCTCCACGTCAAAAGCTTGTTGGATCTCGTGGCGGTGGGACAGGGGCCTACATTTGCCTATTCTTCTTCGCGATGCATTTCCAACAAAGTATGCTGGGTATTCCAATAATCCCTTCAGAAAAATGCCCATGTTTGTACCGATGGCCACAACTCCCATGGAAAATCTGTCCAGCGTCTGTTCCAAAGTTCGGTTTGCGTCCACACTACAGTGGGCCGTTCTGGGAAGTAAGCATTTATACGGGGGTACCGTCTGACATATGTGTTCAGGGGAGGCCTCTGGGACTTGGGAGCAAATAACGATGCCCCCCGTTAAATCAAAGTGGGTCTTCACCTTTTCTCCGAAATAATACACTTCCACCACTAGGGGCACAAGCTTGTCACCCACTTTGTAAATAGCCTGTTTCTTACTCAGGTATGCTGCCACGGATTGGGTGGCGGTTGAGACCTTGGGCCTCATGTCGCTTCCATACCAGTAAAATGTCTGGTCAGCTTTCTCTTGGTCCTCGACGTCCCGGTCATCACGACACAACGGTGGAATACAATCAATAAAATCATCCACATTGTCGGAAGCTTGGAAAGA------------------------------------------------------------------------------------------------------------------------------------------------------------------------------TGAACCCATGACAGAGGCCCCAGGTGCCGAACTCTCAAGGGGATGCGTGGCGGGAAGTACTGAGACACTCTCCGTGGACCCCTCCTCACCTCCCTCCGACTGCATCGGGCCCTGAGGGCTCGCAGTTTCACACAGAAGTTCACCCAGGTCGCCTAAGTCAGGAAGCTCCTGGCCAACATCTGACAAGAGATCTAACAAACACCCCTCAATGTGATCCACCATCGGTAGGCAATCATCCAGCCCACTGACATGACTGGGGACGGGGCCTTCTGGGGAAAATGGGGTTTGCGACTGTCCAGCAGGCGGCGCTAATAAGCCTTGTGTCTCATGTGGAAAAATAACAGGAGAAGGTAAACCCCCCGTTGGCAAACATAGATCCGTCGGGGTGTGCACGTGTAATGGGCCCTGCACCTGGCTCGTGGAGGGACGCGGGGAATCCGGAGCTAATAAGCTCGATGACTGACCAGATGACCCAAACCCCGACGGTTCTGGCTCTTCAAAAAACAAACTGTGCATATCCCTCCCTACAAAACCCTGAGCCCCCACCCAAAGTTCGTTTTCGCTGTCACTCGATTCCGTATCTTCGCTCTGTGACCGTGATGAAACTTCAGCTGCGGAGGATGTTGTGGGCGTGGCGACTGCCGCCGCCTGTTTCCTGGCGGCCTCCCTAAACAAAAGTTAATTACACAAAGGTAAGTCTGAGTGACATCTCCAATTTCCCGTGATGCCCGCTGCACGTACATCCCGCCGCCCACACAACCCACCGCCCAGTACATCAACCATCCTACCTCTGGGCTTTTTTTCTAAGGCTCCTTCTAAGTGCCTTTTCTCTGTGTTTGTCATCATGGGGATAGATCCCAAACAATGCTTTTAGCATGTTTT-TCATGGCTGGTTCCTGCGTCAAGTACACAAGACATCCTTCACATCCCTTGTATGGCCTAGGTGTCATAATCCAGCGGTTGAGTTTCATTTTTCCCTTATAGATGGTAAAGGGCCTCTCCTGTCTGGCTCGATTGGCGGTCCTTAATAGCCGTCCAAAGCAGCCCAGGCCAGTCTCAGTCTCCGGGATTTCTGGCAGCCCGTGCCTACGTCGCTCCTCCAAAAATGCCTCATAGAAGTCATCGAAGCCTTCTGGCATTCTCTCCCGCCGGTTTCGACCCGGCACGGTGAATATTCTCTTTTGTTCATCCAACCACCCTACCCCCCAGAAGCGTCCACTGTCTAAAGCATCTATAATAAAGTCCGTGAGCCATTCCGACTCTGTGTAGCGAGGCATCTTTTTAGGCAAAAGCCACGACACAAAACACCTTTTCCGTGGGCGACTTTCTCGCCACAACT-----------------------------------------------------------------------------------------------------------------------------
>U156-B
CCAAGCCCACATGGGCCTACTATAACAGGAAACATAGAAGTTGCGGATAGAGCCTGGTTTCTAACGGCAATGATATTTATAGTGCAAAACGGAGGGCGGTAAGACAAAGGGAGGTACCCGGACAGAGTGACAAGAAGACTTGTCAAAATTTTAGTCTCTGTGGTAAAATGGGGCAAGGTAAATGTGCAAAACGACTGGATAGTGATCCGAGTCATATTCAGGCGACGGCCGGCGGCCCAGAAACAGGGACGCGTACCGGGACCCTTCAGGTTCTCGATTATGTCGCTCCACGTCAAAAGCTTGTTGGATCTCGTGGCGGTGGGACAGGGGCCTACATTTGCCTATTCTTCTTCGCGATGCATTTCCAACAAAGTATGCTGGGTATTCCAATAATCCCTTCAGAAAAATGCCCATGTTTGTACCGATGGCCACAACTCCCATGGAAAATCTGTCCAGCGTCTGTTCCAAAGTTCGGTTTGCGTCCACACTACAGTGGGCCGTTCTGGGAAGTAAGCATTTATACGGGGGTACCGTCTGACATATGTGTTCAGGGGAGGCCTCTGGGACTTGGGAGCAAATAACGATGCCCCCCGTTAAATCAAAGTGGGTCTTCACCTTTTCTCCGAAATAATACACTTCCACCACTAGGGGCACAAGCTTGTCACCCACTTTGTAAATAGCCTGTTTCTTACTCAGGTATGCTGCCACGGATTGGGTGGCGGTTGAGACCTTGGGCCTCATGTCGCTTCCATACCAGTAAAATGTCTGGTCAGCTTTCTCTTGGTCCTCGACGTCCCGGTCATCACGACACAACGGTGGAATACAATCAATAAAATCATCCACATTGTCGGAAGCTTGGAAAGA------------------------------------------------------------------------------------------------------------------------------------------------------------------------------TGAACCCATGACAGAGGCCCCAGGTGCCGAACTCTCAAGGGGATGCGTGGCGGGAAGTACTGAGACACTCTCCGTGGACCCCTCCTCACCTCCCTCCGACTGCATCGGGCCCTGAGGGCTCGCAGTTTCACACAGAAGTTCACCCAGGTCGCCTAAGTCAGGAAGCTCCTGGCCAACATCTGACAAGAGATCTAACAAACACCCCTCAATGTGATCCACCATCGGTAGGCAATCATCCAGCCCACTGACATGACTGGGGACGGGGCCTTCTGGGGAAAATGGGGTTTGCGACTGTCCAGCAGGCGGCGCTAATAAGCCTTGTGTCTCATGTGGAAAAATAACAGGAGAAGGTAAACCCCCCGTTGGCAAACATAGATCCGTCGGGGTGTGCACGTGTAATGGGCCCTGCACCTGGCTCGTGGAGGGACGCGGGGAATCCGGAGCTAATAAGCTCGATGACTGACCAGATGACCCAAACCCCGACGGTTCTGGCTCTTCAAAAAACAAACTGTGCATATCCCTCCCTACAAAACCCTGAGCCCCCACCCAAAGTTCGTTTTCGCTGTCACTCGATTCCGTATCTTCGCTCTGTGACCGTGATGAAACTTCAGCTGCGGAGGATGTTGTGGGCGTGGCGACTGCCGCCGCCTGTTTCCTGGCGGCCTCCCTAAACAAAAGTTAATTACACAAAGGTAAGTCTGAGTGACATCTCCAATTTCCCGTGATGCCCGCTGCACGTACATCCCGCCGCCCACACAACCCACCGCCCAGTACATCAACCATCCTACCTCTGGGCTTTTTTTCTAAGGCTCCTTCTAAGTGCCTTTTCTCTGTGTTTGTCATCATGGGGATAGATCCCAAACAATGCTTTTAGCATGTTTT-TCATGGCTGGTTCCTGCGTCAAGTACACAAGACATCCTTCACATCCCTTGTATGGCCTAGGTGTCATAATCCAGCGGTTGAGTTTCATTTTTCCCTTATAGATGGTAAAGGGCCTCTCCTGTCTGGCTCGATTGGCGGTCCTTAATAGCCGTCCAAAGCAGCCCAGGCCAGTCTCAGTCTCCGGGATTTCTGGCAGCCCGTGCCTACGTCGCTCCTCCAAAAATGCCTCATAGAAGTCATCGAAGCCTTCTGGCATTCTCTCCCGCCGGTTTCGACCCGGCACGGTGAATATTCTCTTTTGTTCATCCAACCACCCTACCCCCCAGAAGCGTCCACTGTCTAAAGCATCTATAATAAAGTCCGTGAGCCATTCCGACTCTGTGTAGCGAGGCATCTTTTTAGGCAAAAGCCACGACACAAAACACCTTTTCCGTGGGCGACTTTCTCGCCACAACT-----------------------------------------------------------------------------------------------------------------------------
>U219-D
CCAAGCCCACATGGGCCTACTATAACAGGAAACATAGAAGTTGCGGATAGAGCCTGGTTTCTAACGGCAATGATATTTATAGTGCAAAACGGAGGGCGGTAAGACAAAGGGAGGTACCCGGACAGAGTGACAAGAAGACTTGTCAAAATTTTAGTCTCTGTGGTAAAATGGGGCAAGGTAAATGTGCAAAACGACTGGATAGTGATCCGAGTCATATTCAGGCGACGGCCGGCGGCCCAGAAACAGGGACGCGTACCGGGACCCTTCAGGTTCTCGATTATGTCGCTCCACGTCAAAAGCTTGTTGGATCTCGTGGCGGTGGGACAGGGGCCTACATTTGCCTATTCTTCTTCGCGATGCATTTCCAACAAAGTATGCTGGGTATTCCAATAATCCCTTCAGAAAAATGCCCATGTTTGTACCGATGGCCACAACTCCCATGGAAAATCTGTCCAGCGTCTGTTCCAAAGTTCGGTTTGCGTCCACACTACAGTGGGCCGTTCTGGGAAGTAAGCATTTATACGGGGGTACCGTCTGACATATGTGTTCAGGGGAGGCCTCTGGGACTTGGGAGCAAATAACGATGCCCCCCGTTAAATCAAAGTGGGTCTTCACCTTTTCTCCGAAATAATACACTTCCACCACTAGGGGCACAAGCTTGTCACCCACTTTGTAAATAGCCTGTTTCTTACTCAGGTATGCTGCCACGGATTGGGTGGCGGTTGAGACCTTGGGCCTCATGTCGCTTCCATACCAGTAAAATGTCTGGTCAGCTTTCTCTTGGTCCTCGACGTCCCGGTCATCACGACACAACGGTGGAATACAATCAATAAAATCATCCACATTGTCGGAAGCTTGGAAAGA------------------------------------------------------------------------------------------------------------------------------------------------------------------------------TGAACCCATGACAGAGGCCCCAGGTGCCGAACTCTCAAGGGGATGCGTGGCGGGAAGTACTGAGACACTCTCCGTGGACCCCTCCTCACCTCCCTCCGACTGCATCGGGCCCTGAGGGCTCGCAGTTTCACACAGAAGTTCACCCAGGTCGCCTAAGTCAGGAAGCTCCTGGCCAACATCTGACAAGAGATCTAACAAACACCCCTCAATGTGATCCACCATCGGTAGGCAATCATCCAGCCCACTGACATGACTGGGGACGGGGCCTTCTGGGGAAAATGGGGTTTGCGACTGTCCAGCAGGCGGCGCTAATAAGCCTTGTGTCTCATGTGGAAAAATAACAGGAGAAGGTAAACCCCCCGTTGGCAAACATAGATCCGTCGGGGTGTGCACGTGTAATGGGCCCTGCACCTGGCTCGTGGAGGGACGCGGGGAATCCGGAGCTAATAAGCTCGATGACTGACCAGATGACCCAAACCCCGACGGTTCTGGCTCTTCAAAAAACAAACTGTGCATATCCCTCCCTACAAAACCCTGAGCCCCCACCCAAAGTTCGTTTTCGCTGTCACTCGATTCCGTATCTTCGCTCTGTGACCGTGATGAAACTTCAGCTGCGGAGGATGTTGTGGGCGTGGCGACTGCCGCCGCCTGTTTCCTGGCGGCCTCCCTAAACAAAAGTTAATTACACAAAGGTAAGTCTGAGTGACATCTCCAATTTCCCGTGATGCCCGCTGCACGTACATCCCGCCGCCCACACAACCCACCGCCCAGTACATCAACCATCCTACCTCTGGGCTTTTTTTCTAAGGCTCCTTCTAAGTGCCTTTTCTCTGTGTTTGTCATCATGGGGATAGATCCCAAACAATGCTTTTAGCATGTTTT-TCATGGCTGGTTCCTGCGTCAAGTACACAAGACATCCTTCACATCCCTTGTATGGCCTAGGTGTCATAATCCAGCGGTTGAGTTTCATTTTTCCCTTATAGATGGTAAAGGGCCTCTCCTGTCTGGCTCGATTGGCGGTCCTTAATAGCCGTCCAAAGCAGCCCAGGCCAGTCTCAGTCTCCGGGATTTCTGGCAGCCCGTGCCTACGTCGCTCCTCCAAAAATGCCTCATAGAAGTCATCGAAGCCTTCTGGCATTCTCTCCCGCCGGTTTCGACCCGGCACGGTGAATATTCTCTTTTGTTCATCCAACCACCCTACCCCCCAGAAGCGTCCACTGTCTAAAGCATCTATAATAAAGTCCGTGAGCCATTCCGACTCTGTGTAGCGAGGCATCTTTTTAGGCAAAAGCCACGACACAAAACACCTTTTCCGTGGGCGACTTTCTCGCCACAACT-----------------------------------------------------------------------------------------------------------------------------
>U211-D
CCAAGCCCACATGGGCCTACTATAACAGGAAACATAGAAGTTGCGGATAGAGCCTGGTTTCTAACGGCAATGATATTTATAGTGCAAAACGGAGGGCGGTAAGACAAAGGGAGGTACCCGGACAGAGTGACAAGAAGACTTGTCAAAATTTTAGTCTCTGTGGTAAAATGGGGCAAGGTAAATGTGCAAAACGACTGGATAGTGATCCGAGTCATATTCAGGCGACGGCCGGCGGCCCAGAAACAGGGACGCGTACCGGGACCCTTCAGGTTCTCGATTATGTCGCTCCACGTCAAAAGCTTGTTGGATCTCGTGGCGGTGGGACAGGGGCCTACATTTGCCTATTCTTCTTCGCGATGCATTTCCAACAAAGTATGCTGGGTATTCCAATAATCCCTTCAGAAAAATGCCCATGTTTGTACCGATGGCCACAACTCCCATGGAAAATCTGTCCAGCGTCTGTTCCAAAGTTCGGTTTGCGTCCACACTACAGTGGGCCGTTCTGGGAAGTAAGCATTTATACGGGGGTACCGTCTGACATATGTGTTCAGGGGAGGCCTCTGGGACTTGGGAGCAAATAACGATGCCCCCCGTTAAATCAAAGTGGGTCTTCACCTTTTCTCCGAAATAATACACTTCCACCACTAGGGGCACAAGCTTGTCACCCACTTTGTAAATAGCCTGTTTCTTACTCAGGTATGCTGCCACGGATTGGGTGGCGGTTGAGACCTTGGGCCTCATGTCGCTTCCATACCAGTAAAATGTCTGGTCAGCTTTCTCTTGGTCCTCGACGTCCCGGTCATCACGACACAACGGTGGAATACAATCAATAAAATCATCCACATTGTCGGAAGCTTGGAAAGA------------------------------------------------------------------------------------------------------------------------------------------------------------------------------TGAACCCATGACAGAGGCCCCAGGTGCCGAACTCTCAAGGGGATGCGTGGCGGGAAGTACTGAGACACTCTCCGTGGACCCCTCCTCACCTCCCTCCGACTGCATCGGGCCCTGAGGGCTCGCAGTTTCACACAGAAGTTCACCCAGGTCGCCTAAGTCAGGAAGCTCCTGGCCAACATCTGACAAGAGATCTAACAAACACCCCTCAATGTGATCCACCATCGGTAGGCAATCATCCAGCCCACTGACATGACTGGGGACGGGGCCTTCTGGGGAAAATGGGGTTTGCGACTGTCCAGCAGGCGGCGCTAATAAGCCTTGTGTCTCATGTGGAAAAATAACAGGAGAAGGTAAACCCCCCGTTGGCAAACATAGATCCGTCGGGGTGTGCACGTGTAATGGGCCCTGCACCTGGCTCGTGGAGGGACGCGGGGAATCCGGAGCTAATAAGCTCGATGACTGACCAGATGACCCAAACCCCGACGGTTCTGGCTCTTCAAAAAACAAACTGTGCATATCCCTCCCTACAAAACCCTGAGCCCCCACCCAAAGTTCGTTTTCGCTGTCACTCGATTCCGTATCTTCGCTCTGTGACCGTGATGAAACTTCAGCTGCGGAGGATGTTGTGGGCGTGACGACTGCCGCCGCCTGTTTCCTGGCGGCCTCCCTAAACAAAAGTTAATTACACAAAGGTAAGTCTGAGTGACATCTCCAATTTCCCGTGATGCCCGCTGCACGTACATCCCGCCGCCCACACAACCCACCGCCCAGTACATCAACCATCCTACCTCTGGGCTTTTTTTCTAAGGCTCCTTCTAAGTGCCTTTTCTCTGTGTTTGTCATCATGGGGATAGATCCCAAACAATGCTTTTAGCATGTTTT-TCATGGCTGGTTCCTGCGTCAAGTACACAAGACATCCTTCACATCCCTTGTATGGCCTAGGTGTCATAATCCAGCGGTTGAGTTTCATTTTTCCCTTATAGATGGTAAAGGGCCTCTCCTGTCTGGCTCGATTGGCGGTCCTTAATAGCCGTCCAAAGCAGCCCAGGCCAGTCTCAGTCTCCGGGATTTCTGGCAGCCCGTGCCTACGTCGCTCCTCCAAAAATGCCTCATAGAAGTCATCGAAGCCTTCTGGCATTCTCTCCCGCCGGTTTCGACCCGGCACGGTGAATATTCTCTTTTGTTCATCCAACCACCCTACCCCCCAGAAGCGTCCACTGTCTAAAGCATCTATAATAAAGTCCGTGAGCCATTCCGACTCTGTGTAGCGAGGCATCTTTTTAGGCAAAAGCCACGACACAAAACACCTTTTCCGTGGGCGACTTTCTCGCCACAACT-----------------------------------------------------------------------------------------------------------------------------
>U210-B
CCAAGCCCACATGGGCCTACTATAACAGGAAACATAGAAGTTGCGGATAGAGCCTGGTTTCTAACGGCAATGATATTTATAGTGCAAAACGGAGGGCGGTAAGACAAAGGGAGGTACCCGGACAGAGTGAC---AAGACTTGTCAAAATTTTAGTCTCTGTGGTAAAATGGGGCAAGGTAAATGTGCAAAACGACTGGATAGTGATCCGAGTCATATTCAGGCGACGGCCGGCGGCCCAGAAACAGGGACGCGTACCGGGACCCTTCAGGTTCTCGATTATGTCGCTCCACGTCAAAAGCTTGTTGGATCTCGTGGCGGTGGGACAGGGGCCTACATTTGCCTATTCTTCTTCGCGATGCATTTCCAACAAAGTATGCTGGGTATTCCAATAATCCCTTCAGAAAAATGCCCATGTTTGTACCGATGGCCACAACTCCCATGGAAAACCTGTCCAGCGTCTGTTCCAAAGTTCGGTTTGCGTCCACACTACAGTGGGCCGTTCTGGGAAGTAAGCATTTATACGGGGGTACCGTCTGACATATGTGTTCAGGGGAGGCCTCTGGCACTTGGGAGCAAATAACGATGCCCCCCGTTAAATCAAAGTGGGTCTTCACCTTTTCTCCGAAATAATACACTTCCACCACTAGGGGCACAAGCTTGTCACCCACTTTGTAAATAGCCTGTTTCTTACTCAGGTATGCTGCCACGGATTGGGTGGCGGTTGAGACCTTGGGCCTCATGTCGCTTCCATACCAGTAAAATGTCTGGTCAGCTTTCTCTTGGTCCTCGACGTCCCGGTCATCACGACACAACGGTGGAATACAATCAATAAAATCATCCACATTGTCGGAAGCTTGGAAAGA------------------------------------------------------------------------------------------------------------------------------------------------------------------------------TGAACCCATGACAGAGGCCCCAGGTGCCGAACTCTCAAGGGGATGCGTGGCGGGAAATACTGAGACACTCTCCGTGGACCCCTCCTCACCTCCCTCCGACTGCATCGGGCCCTGAGGGCTCGCAGTTTCACACACAAGTTCACCCAGGTCGCCTAAGTCAGGAAGCTCCTGGCCAACATCTGACAAGAGATCTAACAAACACCCCTCAATGTGATCCACCATCGGTAGGCAATCATCCAGCCCACTGACATGACTGGGGACGGGGCCTTCTGGGGATAATGGGGTTTGCGACTGTCCAGCAGGCGGCGCTAATAAGCCTTGTGTCTCATGTGGAAAAATAACAGGAGAAGGTAAACCCCCCGTTGGCAAACATAGATCCGTCGGGGTGTGCACGTGTAATGGGCCCTGCACCTGGCTCATGGAGGGACGCGGGGAATCCGGAGCTAATAAGCTCGATGACTGACCAGATGACCCAAACCCCGACGGTTCTGGCTCTTCAAAAAACAAACTGTGCATATCCCTCCCTACAAAACCCTGAGCCCCCACCCAAAGTTCGTTTTCGCTGTCACTCGATTCCGTATCTTCGCTCTGTGACCGTGATGAAACTTCAGCTGCGGAGGATGTTGTGGGCGTGGCGACTGCCGCCGCCTGTTTCCTGGCGGCCTCCCTAAACAAAAGTTAATTACACAAAGGTAAGTCTGAGTGACATCTCCAATTTCCCGTGATGCCCGCTGCACGTACATCCCGCCGCCCACACAACCCACCGCCCAGTACATCAACCATCCTACCTCTGGGCTTTTTTTCTAAGGCTCCTTCTAAGTGCCTTTTCTCTGTGTTTGTCATCATGGGGATAGATCCCAAACAATGCTTTTAGCATGTTTT-TCATGGCTGGTTCCTGCGTCAAGTACACAAGACATCCTTCACATCCCTTGTATGGCCTAGGTGTCATAATCCAGCGGTTGAGTTTCATTTTTCCCTTATAGATGGTAAAGGGCCTCTCCTGTCTGGCTCGATTGGCGGTCCTTAATAGCCGTCCAAAGCAGCCCAGGCCAGTCTCAGTCTCCGGGATTTCTGGCAGCCCGTGCCTACGTCGCTCCTCCAAAAATGCCTCATAGAAGTCATCGAAGCCTTCTGGCATTCTCTCCCGCCGGTTTCGACCCGGCACGGTGAATATTCTCTTGTCTTTATCTAACCACCCTACCCCCCAGAAGCGTCCACTGTCTAAAGCATCTACAATAAAGTCCGTGAGCCATTCCGACTCCGTGTAGCGAGGCATCTTTTTAGGCAAAAGCCACGACACAAAACACCTTTTCCGTGGGCGACTTTCTCGCCACAACT-----------------------------------------------------------------------------------------------------------------------------
>ZM004
CCAAGCCCACATGGGCCTACTATAACAGGAAACATAGAAGTTGCGGATAGAGCCTGGTTTCTAACGGCAATGATATTTATAGTGCAAAACGGCGGGCGGTAAGACAAAGGGAGGTACCCGGACAGAGTGACAAGAAGACTTGTCAAAATTTTAGTCTCTGTGGTAAAATGGGGCAAGGTAAATGTGCAAAATGGCTGGATAGTGATCCGGGTCATATTCAGGCGACGGCCGGCGGCCCAGAAACAGGGACGCGTACCGGGACCCTTCAGGTTCTCGATTATGTCGCTCCACGTCAAAAGCTTGTTGGATCTCGTGGCGGTGGGACAGGGGCCTACATTTGCCTATTCTTCTTCGCGATGCATTTCCAACAAAGTATGCTGGGTATTCCAATAATCCCTTCAGAAAAATGCCCATGTTTGTACCGATGGCCACAACTCCCATGGAAAACCTGTCCAGCGTCTGGTCCAAAGTTCGGTTTGCGTCCACACTACAGTGGGCCGTTCTGGGAAGTAAGCATTTATACGGGGGTACCGTCTGACATATGTGTTCAGGGGAGGCCTCTGGCACTTGGGAGCAAATAACGATGCCCCCCGTTAAATCAAAGTGGGTCTTCACCTTTTCTCCGAAATAATACACTTCCACCACTAGGGGCACAAGCTTGTCACCCACTTTGTAAATAGCCTGTTTCTTACTCAGGTATGCTGCCACGGATTGGGTGGCGGTTGAGACCTTGGGCCTCATGTCGCTTCCATACCAGCAAAATGTCTGGTTAGCTTTCTCTTGGTCCTCGACGTCCAAGTCATCACGACACAACGGTGGAATACAATCAATAAAATCATCCACATTGTCGGAAGCTTGGAAAGA------------------------------------------------------------------------------------------------------------------------------------------------------------------------------TGAACCCATGACAGAGGCCCCAGGTGCCGAACTCTCAAGGGGATGCGTGGCGGGAAGTACTGAGACACTCTCCGTGGACCCCTCCTCACCTCCCTCCGACTGCATCGGGCCCTGAGGGCTCGCAGTTTCACACAGAAGTTCACCCAGGTCGCCTAAGTCAGGAAGCTCCTGGCCAACATCTGACAAGAGATCTAACAAACACCCCTCAATGTGATCCACCATCGGTAGGCAATCATCCAGCCCACTGACATGACTGGGGACGGGGCCTTCTGGGGATAATGGGGTTTGCGACTGTCCAGCAGGCGGCGCTAATAAGCCTTGTGTCTCATGTGGAAAAATAACAGGAGAAGGTAAACCCCCCGTTGGCAAACATAGATCCGTCGGGGTGTGCATGTGTAATGGGCCCTGCACCTGGCTCGTGGAGGGACGCGGGGAATCCGGAGCTAATAAGCTCGATGACTGACCAGATGACCCAAACCCCGACGGTTCTGGCTCTTCAAAAAACAAACTGTGCATATCCCTCCCTACAAAACCCTGAGCCCCCACCCAAAGTTCGTTTTCGCTGTCACTCGATTCCGTATCTTCGCTCTGTGACCGTGATGAAACTTCAGCTGCGGAGGATGTTGTGGGCGTGGCGACTGCCGCCGCCTGTTTCCTGGCGGCCTCCCTAAACAAAAGTTAATTACACAAAGGTAAGTCTGAGTGACATCTCCAATTTCCCGTGATGCCCGCTGCACGTACATCCCGCCGCCCACACAACCCACCGCCCAGTACATCAACCATCCTACCTCTGGGCTTTTTTTCTAAGGCTCCTTCTAAGTGCCTTTTCTCTGTGTTTGTCATCATGGGGATAGATCCCAAACAATGCTTTTAGCATG-TTTTTCATGGCTGGTTCCTGCGTCAAGTACACAAGACATCCTTCACATCCCTTGTATGGCCTAGGTATCATAATCCAGCGGTTGAGTTTCATTTTTCCCTTATAGATGGTAAAGGGCCTCTCCTGTCTGGCTCGATTGGCGGTCCTTAATAGCCGTCCAAAGCAGCCCAGGCCAGTTTCAGTCTCCGGGATTTCTGGTAGCCCATGCCTACGTCGCTCCTCCAAAAATGCCTCATAGAAGTCATCGAAGCCTTCTGGCATTCTCTCCCGCCGGTTTCGACCCGGCACGGTGAATATTCTCTTGTCTTCATCCAACCACCCTACCCCCCAGAAGCGTCCACTGTCTAAAGCATCTATAATAAAGTCCGTGAGCCATTCCGACTCCGTGTAGCGAGGCATCTTTTTAGGCAAAAGCCCCGACACAAAACACCTTTTCCGTGGGCGACTTTCACGCCACAACT-----------------------------------------------------------------------------------------------------------------------------
>U020-B
CCAAGCCCACATGGGCCTACTATAACAGGAAACATAGAAGTTGCGGATAGAGCCTGGTTTCTGACGGCAATGATATTTATAGTGCAAAACGGAGGGCGTTAAGACAAAGGGAGGTACCCGGAAAGAGTGACAAGAAGACTTGTCAAAATTTTAGTCTCTGTGGTAAAATGGGGCAAGGTAAATGTGCAAAACGACTGGATAGTGATCCGAGTCATATTCAGGCGACGGCCGGCGGCCCAGAAACAGGGACGCGTACCGGGACCCTTCAGGTTCTCGATTATGTCGCTCCACGTCAAAAGCTTGTTGGATCTCGTGGCGGTGGGACAGGGGCCTACATTTGCCTATTCTTCTTCGCGATGCATTTCCAACAAAGTATGCTGGGTATTCCAATAATCCCTTCAGAAAAATGCCCATGTTTGTACCGATGGCCACAACTCCCATGGAAAACCTGTCCAGCGTCTGTTCCAAAGTTCGGTTTGCGTCCACACTACAGTGGGCCGTTCTGGGAAGTAAGCATTTATACGGGGGTACCGTCTGACATATGTGTTCAGGGGAGGCCTCTGGCACTTGGGAGCAAATAACGATGCCCCCCGTTAAATCAAAGTGGGTCTTCACCTTTTCTCCGAAATAATACACTTCCACCACTAGGGGCACAAGCTTGTCACCCACTTTGTAAATAGCCTGTTTCTTACTCAGGTATGCTGCCACGGATTGGGTGGCGGTTGAGACCTTGGGCCTCATGTCGCTTCCATACCAGTAAAATGTCTGGTCAGGTTTCTCTTGGTCCTCGACGTCCCGGTCATCACGACACAGCGGTGGAATACAATCAATAAAATCATCCACATTGTCGGAAGCTTGGAAAGA------------------------------------------------------------------------------------------------------------------------------------------------------------------------------TGAACCCATGACAGAGGCCCCAGGTGCCGAACTCTCAAGGGGATGCGTGGCGGGAAGTACTGAGACACTCTCCGTGGACCCCTCCTCACCTCCCTCCGACTGCATCGGGCCCTGAGGGCTCGCAGTTTCACACAGAAGTTCACCCAGGTCGCCTAAGTCAGGAAGCTCCTGGCCAACATCTGACAAGAGATCTAACAAACACCCCTCAATGTGATCCACCATCGGTAGGCAATCATCCAGCCCACTGACATGACTGGGGACGGGGCCTTCTGGGGATAATGGGGTTTGCGACTGTCCAGCAGGCGGCGCTAATAAGCCTTGTGTCTCATGTGGAAAAATAACAGGAGAAGGTAAACCCCCCGTTGGCAAACATAGATCCGTCGGGGTGTGCATGTGTAATGGGCCCTGCACCTGGCTCGTGGAGGGACGCGGGGAATCCGGAGCTAATAAGCTCGATGACTGACCAGATGACCCAAACCCCGACGGTTCTGGCTCTTCAAAAAACAAACTGTGCATATCCCTCCCTACAAAACCCTGAGCCCCCACCCAAAGTTCGTTTTCGCTGTCACTCGATTCCGTATCTTCGCTCTGTGACCGTGATGAAACTTCAGCTGCGGAGGATGTTGTGGGCGTGGCGACTGCCGCCGCCTGTTTCCTGGCGGCCTCCCTAAACAAAAGTTAATTACACAAAGGTAAGTCTGAGTGACATCTCCAATTTCCCGTGATGCCCGCTGTACGTACGTCCCGCCGCCCACACAACCCACCGCCCAGTACATCAACCATCCTACCTCTGGGCTTTTTTTCTAAGGCTCCTTCTAAGTGCCTTTTCTCTGTGTTTGTCATCATGGGGATAGATCCCAAACAATGCTTTTAGCATG-TTTTTCATGGCTGGTTCCTGCGTCAAGTACACAAGACATCCTTCACATCCCTTGTATGGCCTAGGTATCATAATCCAGCGGTTGAGTTTCATTTTTCCCTTATAGATGGTAAAGGGCTTCTCCTGTCTGGCTCGATTGGCGGTCCTTAATAGCCGTCCAAAGCAGCCCAGGCCAGTTTCAGTCTCCGGGATTTCTGGTAGCCCATGCCTACGTCGCTCCTCCAAAAATGCCTCATAGAAGTCATCGAAGCCTTCTGGCATTCTCTCCCGCCGGTTTCGACCCGGAACGGTGAATATTCTCTTTCCTTCATCCAACCACCCTACCCCCCAGAAGCGTCCACTGTCTAAAGCATCTATAATAAAGTCCGTGAGCCATTCCGACTCCGTGTAGCGAGGCATCTTTTTAGGCAAAAGCCCCGACACAAAACACCTTTTCCGTGGGCGACTTTCACGCCACAACT-----------------------------------------------------------------------------------------------------------------------------
>U216-D
CCAAGCCCACATGGGCCTACTATAACAGGAAACATAGAAGTTGCGGATAGAGCCTGGTTTCTAACGGCAATGATATTTATAGTGCAAAACGGAGGGCGTTAAGACAAAGGGAGGTACCCGGAAAGAGTGACAAGAAGACTTGTCAAAATTTTAGTCTCTGTGGTAAAATGGGGCAAGGTAAATGTGCAAAACGACTGGATAGTGATCCGAGTCATATTCAGGCGACGGCCGGCGGCCCAGAAACAGGGACGCGTACCGGGACCCTTCAGGTTCTCGATTATGTCGCTCCACGTCAAAAGCTTGTTGGATCTCGTGGCGGTGGGACAGGGGCCTACATTTGCCTATTCTTCTTCGCGATGCATTTCCAACAAAGTATGCTGGGTATTCCAATAATCCCTTCAGAAAAATGCCCATGTTTGTACCGATGGCCACAACTCCCATGGAAAACCTGTCCAGCGTCTGTTCCAAAGTTCGGTTTGCGTCCACACTACAGTGGGCCGTTCTGGGAAGTAAGCATTTATACGGGGGTACCGTCTGACATATGTGTTCAGGGGAGGCCTCTGGCACTTGGGAGCAAATAACGATGCCCCCCGTTAAATCAAAGTGGGTCTTCACCTTTTCTCCGAAATAATACACTTCCACCACTAGGGGCACAAGCTTGTCACCCACTTTGTAAATAGCCTGTTTCTTACTCAGGTATGCTGCCACGGATTGGGTGGCGGTTGAGACCTTGGGCCTCATGTCGCTTCCATACCAGTAAAATGTCTGGTCAGGTTTCTCTTGGTCCTCGACGTCCCGGTCATCACGACACAGCGGTGGAATACAATCAATAAAATCATCCACATTGTCGGAAGCTTGGAAAGA------------------------------------------------------------------------------------------------------------------------------------------------------------------------------TGAACCCATGACAGAGGCCCCAGGTGCCGAACTCTCAAGGGGATGCGTGGCGGGAAGTACTGAGACACTCTCCGTGGACCCCTCCTCACCTCCCTCCGACTGCATCGGGCCCTGAGGGCTCGCAGTTTCACACAGAAGTTCACCCAGGTCGCCTAAGTCAGGAAGCTCCTGGCCAACATCTGACAAGAGATCTAACAAACACCCCTCAATGTGATCCACCATCGGTAGGCAATCATCCAGCCCACTGACATGACTGGGGACGGGGCCTTCTGGGGATAATGGGGTTTGCGACTGTCCAGCAGGCGGCGCTAATAAGCCTTGTGTCTCATGTGGAAAAATAACAGGAGAAGGTAAACCCCCCGTTGGCAAACATAGATCCGTCGGGGTGTGCATGTGTAATGGGCCCTGCACCTGGCTCGTGGAGGGACGCGGGGAATCCGGAGCTAATAAGCTCGATGACTGACCAGATGACCCAAACCCCGACGGTTCTGGCTCTTCAAAAAACAAACTGTGCATATCCCTCCCTACAAAACCCTGAGCCCCCACCCAAAGTTCGTTTTCGCTGTCACTCGATTCCGTATCTTCGCTCTGTGACCGTGATGAAACTTCAGCTGCGGAGGATGTTGTGGGCGTGGCGACTGCCGCCGCCTGTTTCCTGGCGGCCTCCCTAAACAAAAGTTAATTACACAAAGGTAAGTCTGAGTGACATCTCCAATTTCCCGTGATGCCCGCTGTACGTACGTCCCGCCGCCCACACAACCCACCGCCCAGTACATCAACCATCCTACCTCTGGGCTTTTTTTCTAAGGCTCCTTCTAAGTGCCTTTTCTCTGTGTTTGTCATCATGGGGATAGATCCCAAACAATGCTTTTAGCATG-TTTTTCATGGCTGGTTCCTGCGTCAAGTACACAAGACATCCTTCACATCCCTTGTATGGCCTAGGTATCATAATCCAGCGGTTGAGTTTCATTTTTCCCTTATAGATGGTAAAGGGCTTCTCCTGTCTGGCTCGATTGGCGGTCCTTAATAGCCGTCCAAAGCAGCCCAGGCCAGTTTCAGTCTCCGGGATTTCTGGTAGCCCATGCCTACGTCGCTCCTCCAAAAATGCCTCATAGAAGTCATCGAAGCCTTCCGGCATTCTCTCCCGCCGGTTTCGACCCGGAACGGTGAATATTCTCTTTCCTTCATCCAACCACCCTACCCCCCAGAAGCGTCCACTGTCTAAAGCATCTATAATAAAGTCCGTGAGCCATTCCGACTCCGTGTAGCGAGGCATCTTTTTAGGCAAAAGCCCCGACACAAAACACCTTTTCCGTGGGCGACTTTCACGCCACAACT-----------------------------------------------------------------------------------------------------------------------------
>ZM121
CCAAGCCCACATGGGCCTACTATAACAGGAAACATAGAAGTTGCGGATAGAGCCTGGTTTCTAACGGCAATGATATTTATAGTGCAAAACGGAGGGCGTTAAGACAAAGGGAGGTACCCGGAAAGAGTGACAAGAAGACTTGTCAAAATTTTAGTCTCTGTGGTAAAATGGGGCAAGGTAAATGTGCAAAACGACTGGATAGTGATCCGAGTCATATTCAGGCGACGGCCGGCGGCCCAGAAACAGGGACGCGTACCGGGACCCTTCAGGTTCTCGATTATGTCGCTCCACGTCAAAAGCTTGTTGGATCTCGTGGCGGTGGGACAGGGGCCTACATTTGCCTATTCTTCTTCGCGATGCATTTCCAACAAAGTATGCTGGGTATTCCAATAATCCCTTCAGAAAAATGCCCATGTTTGTACCGATGGCCACAACTCCCATGGAAAACCTGTCCAGCGTCTGTTCCAAAGTTCGGTTTGCGTCCACACTACAGTGGGCCGTTCTGGGAAGTAAGCATTTATACGGGGGTACCGTCTGACATATGTGTTCAGGGGAGGCCTCTGGCACTTGGGAGCAAATAACGATGCCCCCCGTTAAATCAAAGTGGGTCTTCACCTTTTCTCCGAAATAATACACTTCCACCACTAGGGGCACAAGCTTGTCACCCACTTTGTAAATAGCCTGTTTCTTACTCAGGTATGCTGCCACGGATTGGGTGGCGGTTGAGACCTTGGGCCTCATGTCGCTTCCATACCAGTAAAATGTCTGGTCAGGTTTCTCTTGGTCCTCGACGTCCCGGTCATCACGACACAGCGGTGGAATACAATCAATAAAATCATCCACATTGTCGGAAGCTTGGAAAGA------------------------------------------------------------------------------------------------------------------------------------------------------------------------------TGAACCCATGACAGAGGCCCCAGGTGCCGAACTCTCAAGGGGATGCGTGGCGGGAAGTACTGAGACACTCTCCGTGGACCCCTCCTCACCTCCCTCCGACTGCATCGGGCCCTGAGGGCTCGCAGTTTCACACAGAAGTTCACCCAGGTCGCCTAAGTCAGGAAGCTCCTGGCCAACATCTGACAAGAGATCTAACAAACACCCCTCAATGTGATCCACCATCGGTAGGCAATCATCCAGCCCACTGACATGACTGGGGACGGGGCCTTCTGGGGATAATGGGGTTTGCGACTGTCCAGCAGGCGGCGCTAATAAGCCTTGTGTCTCATGTGGAAAAATAACAGGAGAATGTAAACCCCCCGTTGGCAAACATAGATCCGTCGGGGTGTGCATGTGTAATGGGCCCTGCACCTGGCTCGTGGAGGGACGCGGGGAATCCGGAGCTAATAAGCTCGATGACTGACCAGATGACCCAAACCCCGACGGTTCTGGCTCTTCAAAAAACAAACTGTGCATATCCCTCCCTACAAAACCCTGAGCCCCCACCCAAAGTTCGTTTTCGCTGTCACTCGATTCCGTATCTTCGCTCTGTGACCGTGATGAAACTTCAGCTGCGGAGGATGTTGTGGGCGTGGCGACTGCCGCCGCCTGTTTCCTGGCGGCCTCCCTAAACAAAAGTTAATTACACAAAGGTAAGTCTGAGTGACATCTCCAATTTCCCGTGATGCCCGCTGTACGTACGTCCCGCCGCCCACACAACCCACCGCCCAGTACATCAACCATCCTACCTCTGGGCTTTTTTTCTAAGGCTCCTTCTAAGTGCCTTTTCTCTGTGTTTGTCATCATGGGGATAGATCCCAAACAATGCTTTTAGCATG-TTTTTCATGGCTGGTTCCTGCGTCAAGTACACAAGACATCCTTCACATCCCTTGTATGGCCTAGGTATCATAATCCAGCGGTTGAGTTTCATTTTTCCCTTATAGATGGTAAAGGGCTTCTCCTGTCTGGCTCGATTGGCGGTCCTTAATAGCCGTCCAAAGCAGCCCAGGCCAGTTTCAGTCTCCGGGATTTCTGGTAGCCCATGCCTACGTCGCTCCTCCAAAAATGCCTCATAGAAGTCATCGAAGCCTTCTGGCATTCTCTCCCGCCGGTTTCGACCCGGAACGGTGAATATTCTCTTTCCTTCATCCAACCACCCTACCCCCCAGAAGCGTCCACTGTCTAAAGCATCTATAATAAAGTCCGTGAGCCATTCCGACTCCGTGTAGCGAGGCATCTTTTTAGGCAAAAGCCCCGACACAAAACACCTTTTCCGTGGGCGACTTTCACGCCACAACT-----------------------------------------------------------------------------------------------------------------------------
>ZM128
CCAAGCCCACATGGGCCTACTATAACAGGAAACATAGAAGTTGCGGATAGAGCCTGGTTTCTAAGGGCAATGATATTTATAGTGCAAAACGGAGGGCGTTAAGACAAAGGGAGGTACCCGGAAAGAGTGACAAGAAGACTTGTCAAAATTTTAGTCTCTGTGGTAAAATGGGGCAAGGTAAATGTGCAAAACGACTGGATAGTGATCCGAGTCATATTCAGGCGACGGCCGGCGGCCCAGAAACAGGGACGCGTACCGGGACCCTTCAGGTTCTCGATTATGTCGCTCCACGTCAAAAGCTTGTTGGATCTCGTGGCGGTGGGACAGGGGCCTACATTTGCCTATTCTTCTTCGCGATGCATTTCCAACAAAGTATGCTGGGTATTCCAATAATCCCTTCAGAAAAATGCCCATGTTTGTACCGATGGCCACAACTCCCATGGAAAACCTGTCCAGCGTCTGTTCCAAAGTTCGGTTTGCGTCCACACTACAGTGGGCCGTTCTGGGAAGTAAGCATTTATACGGGGGTACCGTCTGACATATGTGTTCAGGGGAGGCCTCTGGCACTTGGGAGCAAATAACGATGCCCCCCGTTAAATCAAAGTGGGTCTTCACCTTTTCTCCGAAATAATACACTTCCACCACTAGGGGCACAAGCTTGTCACCCACTTTGTAAATAGCCTGTTTCTTACTCAGGTATGCTGCCACGGATTGGGTGGCGGTTGAGACCTTGGGCCTCATGTCGCTTCCATACCAGTAAAATGTCTGGTCAGGTTTCTCTTGGTCCTCGACGTCCCGGTCATCACGACACAGCGGTGGAATACAATCAATAAAATCATCCACATTGTCGGAAGCTTGGAAAGA------------------------------------------------------------------------------------------------------------------------------------------------------------------------------TGAACCCATGACAGAGGCCCCAGGTGCCGAACTCTCAAGGGGATGCGTGGCGGGAAGTACTGAGACACTCTCCGTGGACCCCTCCTCACCTCCCTCCGACTGCATCGGGCCCTGAGGGCTCGCAGTTTCACACAGAAGTTCACCCAGGTCGCCTAAGTCAGGAAGCTCCTGGCCAACATCTGACAAGAGATCTAACAAACACCCCTCAATGTGATCCACCATCGGTAGGCAATCATCCAGCCCACTGACATGACTGGGGACGGGGCCTTCTGGGGATAATGGGGTTTGCGACTGTCCAGCAGGCGGCGCTAATAAGCCTTGTGTCTCATGTGGAAAAATAACAGGAGAAGGTAAACCCCCCGTTGGCAAACATAGATCCGTCGGGGTGTGCATGTGTAATGGGCCCTGCACCTGGCTCGTGGAGGGACGCGGGGAATCCGGAGCTAATAAGCTCGATGACTGACCAGATGACCCAAACCCCGACGGTTCTGGCTCTTCAAAAAACAAACTGTGCATATCCCTCCCTACAAAACCCTGAGCCCCCACCCAAAGTTCGTTTTCGCTGTCACTCGATTCCGTATCTTCGCTCTGTGACCGTGATGAAACTTCAGCTGCGGAGGATGTTGTGGGCGTGGCGACTGCCGCCGCCTGTTTCCTGGCGGCCTCCCTAAACAAAAGTTAATTACACAAAGGTAAGTCTGAGTGACATCTCCAATTTCCCGTGATGCCCGCTGTACGTACGTCCCGCCGCCCACACAACCCACCGCCCAGTACATCAACCATCCTACCTCTGGGCTTTTTTTCTAAGGCTCCTTCTAAGTGCCTTTTCTCTGTGTTTGTCATCATGGGGATAGATCCCAAACAATGCTTTTAGCATG-TTTTTCATGGCTGGTTCCTGCGTCAAGTACACAAGACATCCTTCACATCCCTTGTATGGCCTAGGTATCATAATCCAGCGGTTGAGTTTCATTTTTCCCTTATAGATGGTAAAGGGCTTCTCCTGTCTGGCTCGATTGGCGGTCCTTAATAGCCGTCCAAAGCAGCCCAGGCCAGTTTCAGTCTCCGGGATTTCTGGTAGCCCATGCCTACGTCGCTCCTCCAAAAATGCCTCATAGAAGTCATCGAAGCCTTCTGGCATTCTCTCCCGCCGGTTTCGACCCGGAACGGTGAATATTCTCTTTCCTTCATCCAACCACCCTACCCCCCAGAAGCGTCCACTGTCTAAAGCATCTATAATAAAGTCCGTGAGCCATTCCGACTCCGTGTAGCGAGGCATCTTTTTAGGCAAAAGCCCCGACACAAAACACCTTTTCCGTGGGCGACTTTCACGCCACAACT-----------------------------------------------------------------------------------------------------------------------------
>U023-o1
CCAAGCCCACATGGGCCTACTATAACAGGAAACATAGAAGTTGCGGATAGAGCCTGGTTTCTGACGGCAATGATATTTATAGTGCAAAACGGAGGGCGTTAAGACAAAGGGAGGTACCCGGAAAGAGTGACAAGAAGACTTGTCAAAATTTTAGTCTCTGTGGTAAAATGGGGCAAGGTAAATGTGCAAAACGACTGGATAGTGATCCGAGTCATATTCAGGCGACGGCCGGCGGCCCAGAAACAGGGACGCGTACCGGGACCCTTCAGGTTCTCGATTATGTCGCTCCACGTCAAAAGCTTGTTGGATCTCGTGGCGGTGGGACAGGGGCCTACATTTGCCTATTCTTCTTCGCGATGCATTTCCAACAAAGTATGCTGGGTATTCCAATAATCCCTTCAGAAAAATGCCCATGTTTGTACCGATGGCCACAACTCCCATGGAAAACCTGTCCAGCGTCTGTTCCAAAGTTCGGTTTGCGTCCACACTACAGTGGGCCGTTCTGGGAAGTAAGCATTTATACGGGGGTACCGTCTGACATATGTGTTCAGGGGAGGCCTCTGGCACTTGGGAGCAAATAACGATGCCCCCCGTTAAATCAAAGTGGGTCTTCACCTTTTCTCCGAAATAATACACTTCCACCACTAGGGGCACAAGCTTGTCACCCACTTTGTAAATAGCCTGTTTCTTACTCAGGTATGCTGCCACGGATTGGGTGGCGGTTGAGACCTTGGGCCTCATGTCGCTTCCATACCAGTAAAATGTCTGGTCAGGTTTCTCTTGGTCCTCGACGTCCCGGTCATCACGACACAGCGGTGGAATACAATCAATAAAATCATCCACATTGTCGGAAGCTTGGAAAGA------------------------------------------------------------------------------------------------------------------------------------------------------------------------------TGAACCCATGACAGAGGCCCCAGGTGCCGAACTCTCAAGGGGATGCGTGGCGGGAAGTACTGAGACACTCTCCGTGGACCCCTCCTCACCTCCCTCCGACTGCATCGGGCCCTGAGGGCTCGCAGTTTCACACAGAAGTTCACCCAGGTCGCCTAAGTCAGGAAGCTCCTGGCCAACATCTGACAAGAGATCTAACAAACACCCCTCAATGTGATCCACCATCGGTAGGCAATCATCCAGCCCACTGACATGACTGGGGACGGGACCTTCTGGGGATAATGGGGTTTGCGACTGTCCAGCAGGCGGCGCTAATAAGCCTTGTGTCTCATGTGGAAAAATAACAGGAGAAGGTAAACCCCCCGTTGGCAAACATAGATCCGTCGGGGTGTGCATGTGTAATGGGCCCTGCACCTGGCTCGTGGAGGGACGCGGGGAATCCGGAGCTAATAAGCTCGATGACTGACCAGATGACCCAAACCCCGACGGTTCTGGCTCTTCAAAAAACAAACTGTGCATATCCCTCCCTACAAAACCCTGAGCCCCCACCCAAAGTTCGTTTTCGCTGTCACTCGATTCCGTATCTTCGCTCTGTGACCGTGATGAAACTTCAGCTGCGGAGGATGTTGTGGGCGTGGCGACTGCCGCCGCCTGTTTCCTGGCGGCCTCCCTAAACAAAAGTTAATTACACAAAGGTAAGTCTGAGTGACATCTCCAATTTCCCGTGATGCCCGCTGTACGTACGTCCCGCCGCCCACACAACCCACCGCCCAGTACATCAACCATCCTACCTCTGGGCTTTTTTTCTAAGGCTCCTTCTAAGTGCCTTTTCTCTGTGTTTGTCATCATGGGGATAGATCCCAAACAATGCTTTTAGCATG-TTTTTCATGGCTGGTTCCTGCGTCAAGTACACAAGACATCCTTCACATCCCTTGTATGGCCTAGGTATCATAATCCAGCGGTTGAGTTTCATTTTTCCCTTATAGATGGTAAAGGGCTTCTCCTGTCTGGCTCGATTGGCGGTCCTTAATAGCCGTCCAAAGCAGCCCAGGCCAGTTTCAGTCTCCGGGATTTCTGGTAGCCCATGCCTACGTCGCTCCTCCAAAAATGCCTCATAGAAGTCATCGAAGCCTTCTGGCATTCTCTCCCGCCGGTTTCGACCCGGAACGGTGAATATTCTCTTTCCTTCATCCAACCACCCTACCCCCCAGAAGCGTCCACTGTCTAAAGCATCTATAATAAAGTCCGTGAGCCATTCCGACTCCGTGTAGCGAGGCATCTTTTTAGGCAAAAGCCCCGACACAAAACACCTTTTCCGTGGGCGACTTTCACGCCACAACT-----------------------------------------------------------------------------------------------------------------------------
>U021-C
CCAAGCCCACATGGGCCTACTATAACAGGAAACATAGAAGTTGCGGATAGAGCCTGGTTTCTGACGGCAATGATATTTATAGTGCAAAACGGAGGGCGTTAAGACAAAGGGAGGTACCCGGAAAGAGTGACAAGAAGACTTGTCAAAATTTTAGTCTCTGTGGTAAAATGGGGCAAGGTAAATGTGCAAAACGACTGGATAGTGATCCGAGTCATATTCAGGCGACGGCCGGCGGCCCAGAAACAGGGACGCGTACCGGGACCCTTCAGGTTCTCGATTATGTCGCTCCACGTCAAAAGCTTGTTGGATCTCGTGGCGGTGGGACAGGGGCCTACATTTGCCTATTCTTCTTCGCGATGCATTTCCAACAAAGTATGCTGGGTATTCCAATAATCCCTTCAGAAAAATGCCCATGTTTGTACCGATGGCCACAACTCCCATGGAAAACCTGTCCAGCGTCTGTTCCAAAGTTCGGTTTGCGTCCACACTACAGTGGGCCGTTCTGGGAAGTAAGCATTTATACGGGGGTACCGTCTGACATATGTGTTCAGGGGAGGCCTCTGGCACTTGGGAGCAAATAACGATGCCCCCCGTTAAATCAAAGTGGGTCTTCACCTTTTCTCCGAAATAATACACTTCCACCACTAGGGGCACAAGCTTGTCACCCACTTTGTAAATAGCCTGTTTCTTACTCAGGTATGCTGCCACGGATTGGGTGGCGGTTGAGACCTTGGGCCTCATGTCGCTTCCATACCAGTAAAATGTCTGGTCAGGTTTCTCTTGGTCCTCGACGTCCCGGTCATCACGACACAGCGGTGGAATACAATCAATAAAATCATCCACATTGTCGGAAGCTTGGAAAGA------------------------------------------------------------------------------------------------------------------------------------------------------------------------------TGAACCCATGACAGAGGCCCCAGGTGCCGAACTCTCAAGGGGATGCGTGGCGGGAAGTACTGAGACACTCTCCGTGGACCCCTCCTCACCTCCCTCCGACTGCATCGGGCCCTGAGGGCTCGCAGTTTCACACAGAAGTTCACCCAGGTCGCCTAAGTCAGGAAGCTCCTGGCCAACATCTGACAAGAGATCTAACAAACACCCCTCAATGTGATCCACCATCGGTAGGCAATCATCCAGCCCACTGACATGACTGGGGACGGGGCCTTCTGGGGATAATGGGGTTTGCGACTGTCCAGCAGGCGGCGCTAATAAGCCTTGTGTCTCATGTGGAAAAATAACAGGAGAAGGTAAACCCCCCGTTGGCAAACATAGATCCGTCGGGGTGTGCATGTGTAATGGGCCCTGCACCTGGCTCGTGGAGGGACGCGGGGAATCCGGAGCTAATAAGCTCGATGACTGACCAGATGACCCAAACCCCGACGGTTCTGGCTCTTCAAAAAACAAACTGTGCATATCCCTCCCTACAAAACCCTGAGCCCCCACCCAAAGTTCGTTTTCGCTGTCACTCGATTCCGTATCTTCGCTCTGTGACCGTGATGAAACTTCAGCTGCGGAGGATGTTGTGGGCGTGGCGACTGCCGCCGCCTGTTTCCTGGCGGCCTCCCTAAACAAAAGTTAATTACACAAAGGTAAGTCTGAGTGACATCTCCAATTTCCCGTGATGCCCGCTGTACGTACGTCCCGCCGCCCACACAACCCACCGCCCAGTACATCAACCATCCTACCTCTGGGCTTTTTTTCTAAGGCTCCTTCTAAGTGCCTTTTCTCTGTGTTTGTCATCATGGGGATAGATCCCAAACAATGCTTTTAGCATGTTTT-TCATGGCTGGTTCCTGCGTCAAGTACACAAGACATCCTTCACATCCCTTGTATGGCCTAGGTATCATAATCCAGCGGTTGAGTTTCATTTTTCCCTTATAGATGGTAAAGGGCTTCTCCTGTCTGGCTCGATTGGCGGTCCTTAATAGCCGTCCAAAGCAGCCCAGGCCAGTTTCAGTCTCCGGGATTTCTGGTAGCCCATGCCTACGTCGCTCCTCCAAAAATGCCTCATAGAAGTCATCGAAGCCTTCTGGCATTCTCTCCCGCCGGTTTCGACCCGGAACGGTGAATATTCTCTTTCCTTCATCCAACCACCCTACCCCCCAGAAGCGTCCACTGTCTAAAGCATCTATAATAAAGTCCGTGAGCCATTCCGACTCCGTGTAGCGAGGCATCTTTTTAGGCAAAAGCCCCGACACAAAACACCTTTTCCGTGGGCGACTTTCACGCCACAACT-----------------------------------------------------------------------------------------------------------------------------
>U191-B
CCAAGCCCACATGGGCCTACTATAACAGGAAACATAGAAGTTGCGGATAGAGCCTGGTTTCTGACGGCAATGATATTTATAGTGCAAAACGGAGGGCGTTAAGACAAAGGGAGGTACCCGGAAAGAGTGACAAGAAGACTTGTCAAAATTTTAGTCTCTGTGGTAAAATGGGGCAAGGTAAATGTGCAAAACGACTGGATAGTGATCCGAGTCATATTCAGGCGACGGCCGGCGGCCCAGAAACAGGGACGCGTACCGGGACCCTTCAGGTTCTCGATTATGTCGCTCCACGTCAAAAGCTTGTTGGATCTCGTGGCGGTGGGACAGGGGCCTACATTTGCCTATTCTTCTTCGCGATGCATTTCCAACAAAGTATGCTGGGTATTCCAATAATCCCTTCAGAAAAATGCCCATGTTTGTACCGATGGCCACAACTCCCATGGAAAACCTGTCCAGCGTCTGTTCCAAAGTTCGGTTTGCGTCCACACTACAGTGGGCCGTTCTGGGAAGTAAGCATTTATACGGGGGTACCGTCTGACATATGTGTTCAGGGGAGGCCTCTGGCACTTGGGAGCAAATAACGATGCCCCCCGTTAAATCAAAGTGGGTCTTCACCTTTTCTCCGAAATAATACACTTCCACCACTAGGGGCACAAGCTTGTCACCCACTTTGTAAATAGCCTGTTTCTTACTCAGGTATGCTGCCACGGATTGGGTGGCGGTTGAGACCTTGGGCCTCATGTCGCTTCCATACCAGTAAAATGTCTGGTCAGGTTTCTCTTGGTCCTCGACGTCCCGGTCATCACGACACAGCGGTGGAATACAATCAATAAAATCATCCACATTGTCGGAAGCTTGGAAAGA------------------------------------------------------------------------------------------------------------------------------------------------------------------------------TGAACCCATGACAGAGGCCCCAGGTGCCGAACTCTCAAGGGGATGCGTGGCGGGAAGTACTGAGACACTCTCCGTGGACCCCTCCTCACCTCCCTCCGACTGCATCGGGCCCTGAGGGCTCGCAGTTTCACACAGAAGTTCACCCAGGTCGCCTAAGTCAGGAAGCTCCTGGCCAACATCTGACAAGAGATCTAACAAACACCCCTCAATGTGATCCACCATCGGTAGGCAATCATCCAGCCCACTGACATGACTGGGGACGGGGCCTTCTGGGGATAATGGGGTTTGCGACTGTCCAGCAGGCGGCGCTAATAAGCCTTGTGTCTCATGTGGAAAAATAACAGGAGAAGGTAAACCCCCCGTTGGCAAACATAGATCCGTCGGGGTGTGCATGTGTAATGGGCCCTGCACCTGGCTCGTGGAGGGACGCGGGGAATCCGGAGCTAATAAGCTCGATGACTGACCAGATGACCCAAACCCCGACGGTTCTGGCTCTTCAAAAAACAAACTGTGCATATCCCTCCCTACAAAACCCTGAGCCCCCACCCAAAGTTCGTTTTCGCTGTCACTCGATTCCGTATCTTCGCTCTGTGACCGTGATGAAACTTCAGCTGCGGAGGATGTTGTGGGCGTGGCGACTGCCGCCGCCTGTTTCCTGGCGGCCTCCCTAAACAAAAGTTAATTACACAAAGGTAAGTCTGAGTGACATCTCCAATTTCCCGTGATGCCCGCTGTACGTACGTCCCGCCGCCCACACAACCCACCGCCCAGTACATCAACCATCCTACCTCTGGGCTTTTTTTCTAAGGCTCCTTCTAAGTGCCTTTTCTCTGTGTTTGTCATCATGGGGATAGATCCCAAACAATGCTTTTAGCATGTTTT-TCATGGCTGGTTCCTGCGTCAAGTACACAAGACATCCTTCACATCCCTTGTATGGCCTAGGTATCATAATCCAGCGGTTGAGTTTCATTTTTCCCTTATAGATGGTAAAGGGCTTCTCCTGTCTGGCTCGATTGGCGGTCCTTAATAGCCGTCCAAAGCAGCCCAGGCCAGTTTCAGTCTCCGGGATTTCTGGTAGCCCATGCCTACGTCGCTCCTCCAAAAATGCCTCATAGAAGTCATCGAAGCCTTCTGGCATTCTCTCCCGCCGGTTTCGACCCGGAACGGTGAATATTCTCTTTCCTTCATCCAACCACCCTACCCCCCAGAAGCGTCCACTGTCTAAAGCATCTATAATAAAGTCCGTGAGCCATTCCGACTCCGTGTAGCGAGGCATCTTTTTAGGCAAAAGCCCCGACACAAAACACCTTTTCCGTGGGCGACTTTCACGCCACAACT-----------------------------------------------------------------------------------------------------------------------------
>UG222
CCAAGCCCACATGGGCCTACTATAACAGGAAACATAGAAGTTGCGGATAGAGCCTGGTTTCTAACGGCAATGATATTTATAGTGCAAAACGGAGGGCGGTAAGACAAAGGGAGGTACCCGGACAGAGTGACAAGAAGACTTGTCAAAATTTTAGTCTCTGTGGTAAAATGGGGCAAGGTAAATGTGCAAAACGACTGGATAGTGATCCGAGTCATATTCAGGCGACGGCCGGCGGCCCAGAAACAGGGACGCGTACCGGGACCCTTCAGGTTCTCGATTATGTCGCTCCACGTCAAAAGCTTGTTGGATCTCGTGGCGGTGGGACAGGGGCCTACATTTGCCTATTCTTCTTCGCGATGCATTTCCAACAAAGTATGCTGGGTATTCCAATAATCCCTTCAGAAAAATGCCCATGTTTGTACCGATGGCCACAACTCCCATGGAAAATCTGTCCAGCGTCTGTTCCAAAGTTCGGTTTGCGTCCACACTACAGTGGGCCGTTCTGGGAAGTAAGCATTTATACGGGGGTACCGTCTGACATATGTGTTCAGGGGAGGCCTCTGGGACTTGGGAGCAAATAACGATGCCCCCCGTTAAATCAAAGTGGGTCTTCACCTTTTCTCCGAAATAATACACTTCCACCACTAGGGGCACAAGCTTGTCACCCACTTTGTAAATAGCCTGTTTCTTACTCAGGTATGCTGCCACGGATTGGGTGGCGGTTGAGACCTTGGGCCTCATGTCGCTTCCATACCAGTAAAATGTCTGGTCAGCTTTCTCTTGGTCCTCGACGTCCCGGTCATCACGACACAACGGTGGAATACAATCAATAAAATCATCCACATTGTCGGAAGCTTGGAAAGANNNNNNNNNNNNNNNNNNNNNNNNNNNNNNNNNNNNNNNNNNNNNNNNNNNNNNNNNNNNNNNNNNNNNNNNNNNNNNNNNNNNNNNNNNNNNNNNNNNNNNNNNNNNNNNNNNNNNNNNNNNNNNNNNNNNNNNNNNNNNNNNNNNNNNNNNNNNNNNNNNNNNNNNNNNNNNNNNNNNNNNNNNNNNNNNNNNNNNNNNNNNNNNNNNNNNNNNNNNNNNNNNNNNNNNNNNNNNNNNNNNNNNNNNNNNNNNNNNNNNNNNNNNNNNCGACTGCATCGGGCCCTGAGGGCTCGCAGTTTCACACAGAAGTTCACCCAGGTCGCCTAAGTCAGGAAGCTCCTGGCCAACATCTGACAAGAGATCTAACAAACACCCCTCAATGTGATCCACCATCGGTAGGCAATCATCCAGCCCACTGACATGACTGGGGACGGGGCCTTCTGGGGAAAATGGGGTTTGCGACTGTCCAGCAGGCGGCGCTAATAAGCCTTGTGTCTCATGTGGAAAAATAACAGGAGAAGGTAAACCCCCCGTTGGCAAACATAGATCCGTCGGGGTGTGCACGTGTAATGGGCCCTGCACCTGGCTCGTGGAGGGACGCGGGGAATCCGGAGCTAATAAGCTCGATGACTGACCAGATGACCCAAACCCCGACGGTTCTGGCTCTTCAAAAAACAAACTGTGCATATCCCTCCCTACAAAACCCTGAGCCCCCACCCAAAGTTCGTTTTCGCTGTCACTCGATTCCGTATCTTCGCTCTGTGACCGTGATGAAACTTCAGCTGCGGAGGATGTTGTGGGCGTGGCGACTGCCGCCGCCTGTTTCCTGGCGGCCTCCCTAAACAAAAGTTAATTACACAAAGGTAAGTCTGAGTGACATCTCCAATTTCCCGTGATGCCCGCTGCACGTACATCCCGCCGCCCACACAACCCACCGCCCAGTACATCAACCATCCTACCTCTGGGCTTTTTTTCTAAGGCTCCTTCTAAGTGCCTTTTCTCTGTGTTTGTCATCATGGGGATAGATCCCAAACAATGCTTTTAGCATG-TTTTTCATGGCTGGTTCCTGCGTCAAGTACACAAGACATCCTTCACATCCCTTGTATGGCCTAGGTGTCATAATCCAGCGGTTGAGTTTCATTTTTCCCTTATAGATGGTAAAGGGCCTCTCCTGTCTGGCTCGATTGGCGGTCCTTAATAGCCGTCCAAAGCAGCCCAGGCCAGTCTCAGTCTCCGGGATTTCTGGCAGCCCGTGCCTACGTCGCTCCTCCAAAAATGCCTCATAGAAGTCATCGAAGCCTTCTGGCATTCTCTCCCGCCGGTTTCGACCCGGCACGGTGAATATTCTCTTTTGTTCATCCAACCACCCTACCCCCCAGAAGCGTCCACTGTCTAAAGCATCTATAATAAAGTCCGTGAGCCATTCCGACTCTGTGTAGCGAGGCATCTTTTTAGGCAAAAGCCACGACACAAAACACCTTTTCCGTGGGCGACTTTCTCGCCACAACT-----------------------------------------------------------------------------------------------------------------------------
>UG160
CCAAGCCCACATGGGCCTACTATAACAGGAAACATAGAAGTTGCGGATAGAGCCTGGTTTCTAACGACAATGATATTTATAGTGCAAAACGCCGGGCGGTAAGACAAAGGGAGGTACCCGGACAGAGTGACAAGAAGACTTGTCAAAATTTTAGTCTCTGTGGTAAAATGGGGCAAGGTAAATGTGCAAGACGACTGGATAGTGATCCGAGTCATATTCAGGCGACGGCCGGCGGCCCAGAAACAGGGACGCGTACCGGGACCCTTCAGGTTCTCGAGAATGTCGCTCCACGTCAAAAGCTTGTTGGATCTCGTGGCGGTGGGACAGGGGCCTACATTTGCCTATTCTTCTTCGCGATGCATTTCCAACAAAGTATGCTGGGTATTCCAATAATCCCTTCAGAAAAATGCCCATGTTTGTACCGATGGCCACAACTCCCATGGAAAACCTGTCCAGCGTCTGGTCCAAAGTTCGGTTTGCGCCCACACTACAGTGGGCCGTTCTGGGAAGTAAGCATTTATACGGGGGTACCGTCTGACATATGTGTTCAGGGGAGGCCTCTGGCACTTGGGAGCAAATAACGATGCCCCCCGTTAAATCAAAGTGGGTCTTCACCTTTTCTCCGAAATAATACACTTCCACCACTAGGGGCACAAGCTTGTCACCCACTTTGTAAATAGCCTGTTTCTTACTCAGGTATGCTGCCACGGATTGGGTGGCGGTTGAGACCTTGGGCCTCATGTCGCTTCCATACCAGTAAAATGTCTGGTCAGCTTTCTCTTGGTCCTCGACGTCCAGGTCATCACGACACAACGGTGGAATACAATCAATAAAATCATCCACATTGTTGGAAGCTTGGAAAGANNNNNNNNNNNNNNNNNNNNNNNNNNNNNNNNNNNNNNNNNNNNNNNNNNNNNNNNNNNNNNNNNNNNNNNNNNNNNNNNNNNNNNNNNNNNNNNNNNNNNNNNNNNNNNNNNNNNNNNNNNNNNNNNNNNNNNNNNNNNNNNNNNNNNNNNNNNNNNNNNNNNNNNNNNNNNNNNNNNNNNNNNNNNNNNNNNNNNNNNNNNNNNNNNNNNNNNNNNNNNNNNNNNNNNNNNNNNNNNNNNNNNNNNNNNNNNNNNNNNNNNNNNNNNNCGACTGCATCGGGCCCTGAGGGCTCGCAGTTTCACACAGAAGTTCACCCAGGTCGCCTAAGTCAGGAAGCTCCTGGCCAACATCTGACAAGAGATCTAACAAACACCCCTCAATGTGATCCACCATCGGTAGGCAATCATCCAGCCCACTGACATGACTGGGGACGGGGCCTTCTGGGGATAATGGGGTTTGCGACTGTCCAGCAGGCGGCGCTAATAAGCCTTGTGTCTCATGTGGAAAAATAACAGGAGAAGGTAAACCCCCCGTTGGCAAACATAGATCCGTCGGGGTGTGCATGTGTAATGGACCCTGCACCTGGCTCGTGGAAGGACGCGGGGAATCCGGAGCTAATAAGCTCGATGACTGACCAGATGACCCAAACCCCGACGGTTCTGGCTCTTCAAAAAACAAACTGTGCATATCCCTCCCTACAAAACCCTGAGCCCCCACCCAAAGTTCGTTTTCGCTGTCACTCGATTCCGTATCTTCGCTCTGTGACCGTGATGAAACTTCAGCTGCGGAGGATGTTGTGGGCGTGGCGACTGCCGCCGCCTGTTTCCTGGCGGCCTCCCTAAACAAAAGTTAATTACACAAAGGTAAGTCTGAGTGACATCTCCAATTTCCCGTGATGCCCGCTGCACGTACATCCCGCCGCCCACACAACCCACCGCCCAGTACATCAACCATCCTACCTCTGGGCTTTTTTTCTAAGGCTCCTTCTAAGTGCCTTTTCTCTGTGTTTGTCATCATGGGGATAGATCCCAAACAATGCTTTTAGCATG-TTTTTCATGGCTGGTTCCTGCGTCAAGTACACAAGACATCCTTCACATCCCTTGTATGGCCTAGGTATCATAATCCAGCGGTTGAGTTTCATTTTTCCCTTATAGATGGTAAAGGGCCTCTCCTGTCTGGCTCGATTGGCGGTCCTTAATAGCCGTCCAAAGCAGCCCAGGCCAGTTTCAGTCTCCGGGATTTCTGGTAGCCCATGCCTACGTCGCTCCTCCAAAAATGCCTCATAGAAGTCATCGAAGCCTTCTGGCATTCTCTCCCGCCGGTTTCGACCCGGCACGGTGAATATTCTCTTTTGTTCATCCAACCACCCTACCCCCCAGAAGCGTCCACTGTCTAAAGCATCTATAATAAAGTCCGTGAGCCATTCCGACTCCGTGTAGCGAGGCATCTTTTTAGGCAAAAGCCCCGACACAAAACACCTTTTCCGTGGGCGACTTTCACGCCACAACT-----------------------------------------------------------------------------------------------------------------------------
