# Supplementary material for: Genomic changes in Kaposi Sarcoma-associated Herpesvirus and their clinical correlates
Source: PLoS Pathog. 2022 Nov 28;18(11):e1010524. doi: 10.1371/journal.ppat.1010524 (PMC9731496; doi:10.1371/journal.ppat.1010524)
Supplement: S1 Graphs — The coordinate numbers in the figures of some breakpoints differ slightly from those in Column D of S2 Table because working draft genomes were used for non-B-DNA analyses, while S2 Table lists coordinates in the finished genomes uploaded to Genbank. The coordinate differences come from refinements in the genome termini and repeat regions, outside the analyzed sequences. (ZIP) [file ppat.1010524.s014.zip]

Archive with 64 entries (63 files):
- Supplementary graphs/
- __MACOSX/._Supplementary graphs
- Supplementary graphs/U215-D_25889.png
- __MACOSX/Supplementary graphs/._U215-D_25889.png
- Supplementary graphs/U003-C_77054.png
- __MACOSX/Supplementary graphs/._U003-C_77054.png
- Supplementary graphs/U099-D_25019.png
- __MACOSX/Supplementary graphs/._U099-D_25019.png
- Supplementary graphs/U156-B_12695.png
- __MACOSX/Supplementary graphs/._U156-B_12695.png
- Supplementary graphs/U156-B_50114.png
- __MACOSX/Supplementary graphs/._U156-B_50114.png
- Supplementary graphs/U008-D_19691.png
- __MACOSX/Supplementary graphs/._U008-D_19691.png
- Supplementary graphs/U099-D_25545.png
- __MACOSX/Supplementary graphs/._U099-D_25545.png
- Supplementary graphs/U020-C_17135.png
- __MACOSX/Supplementary graphs/._U020-C_17135.png
- Supplementary graphs/U048-E_24550.png
- __MACOSX/Supplementary graphs/._U048-E_24550.png
- Supplementary graphs/U156-B_96697.png
- __MACOSX/Supplementary graphs/._U156-B_96697.png
- Supplementary graphs/U108-B_32137.png
- __MACOSX/Supplementary graphs/._U108-B_32137.png
- Supplementary graphs/U215-D_127056.png
- __MACOSX/Supplementary graphs/._U215-D_127056.png
- Supplementary graphs/U099-D_29731.png
- __MACOSX/Supplementary graphs/._U099-D_29731.png
- Supplementary graphs/U048-E_27832.png
- __MACOSX/Supplementary graphs/._U048-E_27832.png
- Supplementary graphs/U008-D_34762.png
- __MACOSX/Supplementary graphs/._U008-D_34762.png
- Supplementary graphs/U004-D_3129.png
- __MACOSX/Supplementary graphs/._U004-D_3129.png
- Supplementary graphs/U210-B_22208.png
- __MACOSX/Supplementary graphs/._U210-B_22208.png
- Supplementary graphs/U048-D_24207.png
- __MACOSX/Supplementary graphs/._U048-D_24207.png
- Supplementary graphs/U034-B_16712.png
- __MACOSX/Supplementary graphs/._U034-B_16712.png
- Supplementary graphs/U020-C_33614.png
- __MACOSX/Supplementary graphs/._U020-C_33614.png
- Supplementary graphs/U099-D_81699.png
- __MACOSX/Supplementary graphs/._U099-D_81699.png
- Supplementary graphs/U048-E_24448.png
- __MACOSX/Supplementary graphs/._U048-E_24448.png
- Supplementary graphs/BCBL1_25816.png
- __MACOSX/Supplementary graphs/._BCBL1_25816.png
- Supplementary graphs/U108-B_29308.png
- __MACOSX/Supplementary graphs/._U108-B_29308.png
- Supplementary graphs/U210-B_34137.png
- __MACOSX/Supplementary graphs/._U210-B_34137.png
- Supplementary graphs/BCBL1_82922.png
- __MACOSX/Supplementary graphs/._BCBL1_82922.png
- Supplementary graphs/U108-B_120972.png
- __MACOSX/Supplementary graphs/._U108-B_120972.png
- Supplementary graphs/BCBL1_34943.png
- __MACOSX/Supplementary graphs/._BCBL1_34943.png
- Supplementary graphs/U156-D_29806.png
- __MACOSX/Supplementary graphs/._U156-D_29806.png
- Supplementary graphs/U156-D_23052.png
- __MACOSX/Supplementary graphs/._U156-D_23052.png
- Supplementary graphs/U020-B_47218.png
- __MACOSX/Supplementary graphs/._U020-B_47218.png
